# Supplementary material for: Two-layer homolog network approach for PFAS nontarget screening and retrospective data mining
Source: Nat Commun. 2025 Jan 15;16:688. doi: 10.1038/s41467-025-56035-1 (PMC11735632; doi:10.1038/s41467-025-56035-1)
Supplement: Supplementary file 4 — Supplementary Data 1 [file 41467_2025_56035_MOESM4_ESM.xlsx]

## Sheet: Sheet1
Supplementary Data1: The class, name, formula, precursor m/z, RT, and confidence level of identified PFAS
Class ID	Class	Name	Formula	Precursor m/z	RT (min)	Confidence level	Category
1	PFCA	TFA	C2HF3O2	112.984	1.493	2a	Legacy
		PFTrA	C3HF5O2	162.982	3.37	2a	Legacy
		PFBA	C4HF7O2	212.979	8.87	1	Legacy
		PFPeA	C5HF9O2	262.976	16.499	1	Legacy
		PFHxA	C6HF11O2	312.973	21.164	1	Legacy
		PFHpA	C7HF13O2	362.97	24.195	1	Legacy
		PFOA	C8HF15O2	412.968	26.39	1	Legacy
		PFNA	C9HF17O2	462.964	28.152	1	Legacy
		PFDA	C10HF19O2	512.961	29.638	1	Legacy
		PFUdA	C11HF21O2	562.958	30.88	1	Legacy
		PFDoA	C12HF23O2	612.955	31.96	1	Legacy
		PFTrDA	C13HF25O2	662.951	32.915	1	Legacy
		PFTeDA	C14HF27O2	712.946	33.611	1	Legacy
2	PFSA	PFOS	C8HF17O3S	498.931	28.215	1	Legacy
3	H-PFCA	H-PFBA	C4H2F6O2	194.988	1.565	3	Emerging
		H-PFPeA	C5H2F8O2	244.986	10.035	3	Emerging
		H-PFHxA	C6H2F10O2	294.983	16.819	3	Emerging
		H-PFHpA	C7H2F12O2	344.98	19.774	3	Emerging
		H-PFOA	C8H2F14O2	394.976	22.85	3	Emerging
		H-PFNA	C9H2F16O2	444.974	24.194	3	Emerging
		H-PFDA	C10H2F18O2	494.97	26.428	3	Emerging
		H-PFUdA	C11H2F20O2	544.968	28.146	3	Emerging
		H-PFDoA	C12H2F22O2	594.963	29.562	3	Emerging
		H-PFTrDA	C13H2F24O2	644.962	30.572	3	Emerging
		H-PFTeDA	C14H2F26O2	694.959	31.794	3	Emerging
		H-PFPeDA	C15H2F28O2	744.955	32.282	3	Emerging
		H-PFHxDA	C16H2F30O2	794.952	33.285	3	Emerging
		H-PFHpDA	C17H2F32O2	844.95	33.681	3	Emerging
4	n:3 FTCA	5:3 FTCA	C8H5F11O2	341.004	24.498	1	Emerging
		6:3 FTCA	C9H5F13O2	391.001	26.768	2a	Emerging
		7:3 FTCA	C10H5F15O2	440.999	28.581	1	Emerging
		8:3 FTCA	C11H5F17O2	490.996	29.943	2a	Emerging
		9:3 FTCA	C12H5F19O2	540.993	31.298	2a	Emerging
		10:3 FTCA	C13H5F21O2	590.988	32.223	2a	Emerging
		11:3 FTCA	C14H5F23O2	640.988	33.42	2a	Emerging
		12:3 FTCA	C15H5F25O2	690.983	34.177	2a	Emerging
5	Cl-PFCA	Cl-PFNA	C9HClF16O2	478.933	28.476	1	Emerging
		Cl-PFUdA	C11HClF20O2	578.929	31.12	3	Emerging
		Cl-PFDoA	C12HClF22O2	628.925	32.165	3	Emerging
		Cl-PFTrDA	C13HClF24O2	678.922	33.068	3	Emerging
		Cl-PFTeDA	C14HClF26O2	728.918	33.834	3	Emerging
6	PA	PA n=2	C2HF5O	84.9894	10.354	2a	Emerging
		PA n=3	C3HF7O	184.983	22.05	2a	Emerging
		PA n=4	C4HF9O	234.981	29.745	2a	Emerging
7	n:2 FTOH	8:2 FTOH	C10H5F17O	463	32.495	2a	Emerging
		10:2 FTOH	C12H5F21O	562.993	35.328	2a	Emerging
		12:2 FTOH	C14H5F25O	662.987	35.885	2a	Emerging
		14:2 FTOH	C16H5F29O	762.983	36.917	2a	Emerging
8	n:2 FTSF	6:2 FTSF	C8H5F13O4S	442.964	25.97	2b	Emerging
		8:2 FTSF	C10H5F17O4S	542.958	29.195	2b	Emerging
		10:2 FTSF	C12H5F21O4S	642.951	31.272	2b	Emerging
		12:2 FTSF	C14H5F25O4S	742.943	33.647	2b	Emerging
		14:2 FTSF	C16H5F29O4S	842.938	34.822	2b	Emerging
9	BPAF	BPAF	C15H10F6O2	335.051	26.574	1	Emerging
		BPAF C18	C18H10F12O2	485.043	32.219	2b	Novel
10	PFTrECA	PFTrECA n=2	C11HF21O5	610.942	31.293	2b	Novel
		PFTrECA n=3	C12HF23O5	660.94	32.156	2b	Emerging
11	PFTeECA	PFTeECA n=2	C14HF27O6	776.929	33.608	2b	Novel
		PFTeECA n=3	C15HF29O6	826.928	34.16	2b	Novel
12	PFPeECA	PFPeECA n=2	C17HF33O7	942.913	35.116	2b	Novel
		PFPeECA n=3	C18HF35O7	992.909	35.502	2b	Novel
13	n:2:3 FTECAs	6:2:3 FTECA	C11H9F13O3	435.028	27.597	3	Emerging
		7:2:3 FTECA	C12H9F15O3	485.025	29.247	3	Novel
		8:2:3 FTECA	C13H9F17O3	535.022	30.668	3	Emerging
		9:2:3 FTECA	C14H9F19O3	585.018	30.914	3	Novel
		10:2:3 FTECA	C15H9F21O3	635.015	32.913	3	Emerging
		11:2:3 FTECA	C16H9F23O3	685.012	33.921	3	Novel
		12:2:3 FTECA	C17H9F25O3	735.008	34.486	3	Novel
		14:2:3 FTECA	C19H9F29O3	835.004	35.636	3	Novel
14	n:3 FTECAs	5:3 FTECA	C8H5F11O3	356.999	22.613	3	Novel
		6:3 FTECA	C9H5F13O3	406.996	24.91	3	Novel
		7:3 FTECA	C10H5F15O3	456.994	27.307	3	Novel
		8:3 FTECA	C11H5F17O3	506.991	28.984	3	Novel
		9:3 FTECA	C12H5F19O3	556.988	29.987	3	Novel
		10:3 FTECA	C13H5F21O3	606.983	31.516	3	Novel
15	n:4 FTCA	6:4 FTCA	C10H7F13O2	405.017	27.532	3	Novel
		8:4 FTCA	C12H7F17O2	505.011	30.608	3	Novel
		10:4 FTCA	C14H7F21O2	605.006	32.785	3	Novel
		m-8:4 FTCA	C12H7F17O2	505.011	32.082	3	Novel
		m-10:4 FTCA	C14H7F21O2	605.006	34.123	3	Novel
		m-12:4 FTCA	C16H7F25O2	704.997	35.575	3	Novel
16	dH-PFCA	dH-PFHpA	C7H2F10O2	306.982	22.813	3	Novel
		dH-PFOA	C8H2F12O2	356.98	24.687	3	Novel
		dH-PFNA	C9H2F14O2	406.976	26.883	3	Novel
		dH-PFDA	C10H2F16O2	456.974	28.636	3	Novel
		dH-PFUdA	C11H2F18O2	506.969	30.28	3	Novel
		dH-PFDoA	C12H2F20O2	556.966	31.441	3	Novel
17	H-n:1FTOH	H-6:1FTOH	C7H4F12O	331	25.883	3	Novel
		H-8:1FTOH	C9H4F16O	430.994	28.486	3	Novel
		H-10:1FTOH	C11H4F20O	530.987	31.093	3	Novel
		H-12:11FTOH	C13H4F24O	630.983	32.293	3	Novel
		H-14:1FTOH	C15H4F28O	730.975	33.863	3	Novel
18	n:2 FTECAs	5:2 FTECA	C7H3F11O3	342.983	20.869	3	Novel
		7:2 FTECA	C9H3F15O3	442.978	26.433	3	Novel
