# Supplementary material for: Two-layer homolog network approach for PFAS nontarget screening and retrospective data mining
Source: Nat Commun. 2025 Jan 15;16:688. doi: 10.1038/s41467-025-56035-1 (PMC11735632; doi:10.1038/s41467-025-56035-1)
Supplement: Supplementary file 5 — Supplementary Data 2 [file 41467_2025_56035_MOESM5_ESM.xlsx]

## Sheet: Articles
Supplementary Data 3: The list of emerging PFAS compiled from previous literatures and reviews
Class	Formula	Precursor m/z	Confidence level	Authors, year	Reference - DOI
1	C6H8F4O3	203.034	3	Song, 2023	doi.org/10.1016/j.jhazmat.2023.132411
1	C8H8F8O3	303.027	2	Song, 2023	doi.org/10.1016/j.jhazmat.2023.132411
1	C10H8F12O3	403.021	3	Song, 2023	doi.org/10.1016/j.jhazmat.2023.132411
1	C12H8F16O3	503.015	3	Song, 2023	doi.org/10.1016/j.jhazmat.2023.132411
2	C9H9F9O4	351.028	3	Song, 2023	doi.org/10.1016/j.jhazmat.2023.132411
2	C11H9F13O4	451.022	3	Song, 2023	doi.org/10.1016/j.jhazmat.2023.132411
2	C13H9F17O4	551.016	3	Song, 2023	doi.org/10.1016/j.jhazmat.2023.132411
3	C6H6F6O4	255.01	3	Song, 2023	doi.org/10.1016/j.jhazmat.2023.132411
3	C8H8F8O4	319.022	3	Song, 2023	doi.org/10.1016/j.jhazmat.2023.132411
3	C14H14F14O4	511.06	3	Song, 2023	doi.org/10.1016/j.jhazmat.2023.132411
4	C6H8F4O3	203.034	3	Song, 2023	doi.org/10.1016/j.jhazmat.2023.132411
4	C7H8F6O4	269.025	3	Song, 2023	doi.org/10.1016/j.jhazmat.2023.132411
4	C8H8F8O5	335.017	3	Song, 2023	doi.org/10.1016/j.jhazmat.2023.132411
5	C12H2F22O7	674.938	3	Song, 2023	doi.org/10.1016/j.jhazmat.2023.132411
5	C15H2F28O8	840.923	3	Song, 2023	doi.org/10.1016/j.jhazmat.2023.132411
5	C18H2F34O9	1006.91	3	Song, 2023	doi.org/10.1016/j.jhazmat.2023.132411
6	C13H2F24O7	724.934	3	Song, 2023	doi.org/10.1016/j.jhazmat.2023.132411
6	C14H2F26O8	790.926	3	Song, 2023	doi.org/10.1016/j.jhazmat.2023.132411
6	C16H2F30O10	922.91	3	Song, 2023	doi.org/10.1016/j.jhazmat.2023.132411
6	C17H2F32O11	988.901	3	Song, 2023	doi.org/10.1016/j.jhazmat.2023.132411
7	C12H2F22O8	690.933	3	Song, 2023	doi.org/10.1016/j.jhazmat.2023.132411
7	C15H2F28O9	856.918	3	Song, 2023	doi.org/10.1016/j.jhazmat.2023.132411
7	C18H2F34O10	1022.9	3	Song, 2023	doi.org/10.1016/j.jhazmat.2023.132411
7	C21H2F40O11	1188.89	3	Song, 2023	doi.org/10.1016/j.jhazmat.2023.132411
8	C9HF17O5	510.948	3	Song, 2023	doi.org/10.1016/j.jhazmat.2023.132411
9	C2HClF2O2	128.956	2	Song, 2023	doi.org/10.1016/j.jhazmat.2023.132411
10	C3H2F6O2	182.989	2	Zhao, 2023	doi.org/10.1021/acs.est.3c05859
11	C6HF9O	258.981	2	Zhao, 2023	doi.org/10.1021/acs.est.3c05859
12	C6H2O5NS2F13	477.907	3b	Sara, 2024	doi.org/10.1021/acs.est.3c06591
13	C8H3O3SF13	424.948	3b	Sara, 2024	doi.org/10.1021/acs.est.3c06591
14	C8H5F13O4S	442.964	3	Chen, 2024	doi.org/10.1016/j.envint.2024.108540
15	C10H5F17O4S	542.957	3	Chen, 2024	doi.org/10.1016/j.envint.2024.108540
16	C12H5F21O4S	642.949	3	Chen, 2024	doi.org/10.1016/j.envint.2024.108540
17	C11H9F13O3	435.028	3	Chen, 2024	doi.org/10.1016/j.envint.2024.108540
17	C13H9F17O3	535.021	3	Chen, 2024	doi.org/10.1016/j.envint.2024.108540
17	C15H9F21O3	635.014	3	Chen, 2024	doi.org/10.1016/j.envint.2024.108540
18	C12H7F13O4	461.006	3	Chen, 2024	doi.org/10.1016/j.envint.2024.108540
18	C14H7F17O4	561.001	3	Chen, 2024	doi.org/10.1016/j.envint.2024.108540
18	C16H7F21O4	660.993	3	Chen, 2024	doi.org/10.1016/j.envint.2024.108540
19	C14HCIF26O7	714.905	2c	Feng, 2024	doi.org/10.1021/acs.est.3c07533
19	C15HCIF28O7	764.902	2c	Feng, 2024	doi.org/10.1021/acs.est.3c07533
20	C5H2F6O2	206.989	2b	Wang, 2024	DOI: 10.1126/sciadv.adn1039
20	C6H2F8O2	256.985	2b	Wang, 2024	DOI: 10.1126/sciadv.adn1039
20	C11H2F18O2	506.969	2b	Wang, 2024	DOI: 10.1126/sciadv.adn1039
20	C12H2F20O2	556.966	2a	Wang, 2024	DOI: 10.1126/sciadv.adn1039
20	C14H2F24O2	656.96	2b	Wang, 2024	DOI: 10.1126/sciadv.adn1039
20	C15H2F26O2	706.957	2b	Wang, 2024	DOI: 10.1126/sciadv.adn1039
21	C4HCl2F5O2	244.92	2b	Wang, 2024	DOI: 10.1126/sciadv.adn1039
21	C9HCl2F15O2	494.904	2b	Wang, 2024	DOI: 10.1126/sciadv.adn1039
22	C7H2ClF11O2	360.949	2b	Wang, 2024	DOI: 10.1126/sciadv.adn1039
22	C8H2ClF13O2	410.946	2b	Wang, 2024	DOI: 10.1126/sciadv.adn1039
22	C9H2ClF15O2	460.943	2b	Wang, 2024	DOI: 10.1126/sciadv.adn1039
22	C11H2ClF19O2	560.937	2b	Wang, 2024	DOI: 10.1126/sciadv.adn1039
22	C12H2ClF21O2	610.934	2b	Wang, 2024	DOI: 10.1126/sciadv.adn1039
22	C13H2ClF23O2	660.93	2b	Wang, 2024	DOI: 10.1126/sciadv.adn1039
22	C14H2ClF25O2	710.927	2b	Wang, 2024	DOI: 10.1126/sciadv.adn1039
22	C15H2ClF27O2	760.924	2b	Wang, 2024	DOI: 10.1126/sciadv.adn1039
22	C16H2ClF29O2	810.921	2b	Wang, 2024	DOI: 10.1126/sciadv.adn1039
23	C6H3F9O4	308.981	2b	Wang, 2024	DOI: 10.1126/sciadv.adn1039
23	C7H3F11O4	358.978	2b	Wang, 2024	DOI: 10.1126/sciadv.adn1039
23	C8H3F13O4	408.975	2b	Wang, 2024	DOI: 10.1126/sciadv.adn1039
23	C9H3F15O4	458.972	2b	Wang, 2024	DOI: 10.1126/sciadv.adn1039
24	C5H2F8O3	260.98	2b	Wang, 2024	DOI: 10.1126/sciadv.adn1039
24	C6H2F10O3	310.977	2b	Wang, 2024	DOI: 10.1126/sciadv.adn1039
24	C7H2F12O3	360.974	2b	Wang, 2024	DOI: 10.1126/sciadv.adn1039
25	C10H10F10O3	367.04	2b	Wang, 2024	DOI: 10.1126/sciadv.adn1039
26	C12H18F4O2	269.117	3	Wang, 2024	DOI: 10.1126/sciadv.adn1039
27	C6H2F6O2	218.989	2b	Wang, 2024	DOI: 10.1126/sciadv.adn1039
27	C8H2F10O2	318.982	2b	Wang, 2024	DOI: 10.1126/sciadv.adn1039
28	C7H3F7O3	266.99	3	Wang, 2024	DOI: 10.1126/sciadv.adn1039
29	C11H6F16O3	488.999	3	Wang, 2024	DOI: 10.1126/sciadv.adn1039
30	C6H3F9O3	292.987	3	Wang, 2024	DOI: 10.1126/sciadv.adn1039
31	C10H12F8O2	315.064	2b	Wang, 2024	DOI: 10.1126/sciadv.adn1039
32	C3H2F4O3S	192.959	2b	Wang, 2024	DOI: 10.1126/sciadv.adn1039
33	C12H12ClF5O4S	380.999	3	Wang, 2024	DOI: 10.1126/sciadv.adn1039
34	C10H12F8O6S	411.015	3	Wang, 2024	DOI: 10.1126/sciadv.adn1039
35	C6H10F2O3S	199.025	3	Wang, 2024	DOI: 10.1126/sciadv.adn1039
36	C9H14F4O2	229.086	2b	Wang, 2024	DOI: 10.1126/sciadv.adn1039
36	C10H14F6O2	279.083	2b	Wang, 2024	DOI: 10.1126/sciadv.adn1039
36	C12H14F10O2	379.076	2b	Wang, 2024	DOI: 10.1126/sciadv.adn1039

## Sheet: PFASNTREV19_Liu_etal_17042019
ID	Name	LongName	Structure	Structure_Notes	CASRN	Standard_Supplier	DTXSID	SMILES	InChIKey	Molecular_Formula	Monoisotopic_Mass	RT_min	Level	Adduct_State	Fragments	Fragments_mz	CE	Comment	Reference	Reference_DOI	Source_reference	Source_DOI	Notes
PFLDCA n=7	PFLDCA n=7	Perfluoroalkyl (linear) dicarboxylic acids, n=7			/	/	DTXSID10379774	FC(C(O)=O)(C(F)(F)C(F)(F)C(F)(F)C(F)(F)C(F)(F)C(F)(F)C(O)=O)F	WRYSWXOLGMKBKW-UHFFFAOYSA-N	C9H2F14O4	439.973	5.37	2b	M-H-	/	/	/	/	Liu_etal_2019	dx.doi.org/10.1016/j.trac.2019.02.021	Wang_etal_2018	dx.doi.org/10.1021/acs.est.8b03030
PFLDCA n=8	PFLDCA n=8	Perfluoroalkyl (linear) dicarboxylic acids, n=8			307-78-8	Woke	DTXSID50184728	FC(C(O)=O)(C(F)(F)C(F)(F)C(F)(F)C(F)(F)C(F)(F)C(F)(F)C(F)(F)C(O)=O)F	YPCSMEGZIYWAAZ-UHFFFAOYSA-N	C10H2F16O4	489.97	11.24	1	M-H-	HF2:CF3:C2F5:C3F7:C5F9:C7F13:C8F15		/	/	Liu_etal_2019	dx.doi.org/10.1016/j.trac.2019.02.021	Wang_etal_2018	dx.doi.org/10.1021/acs.est.8b03030
PFLDCA n=9	PFLDCA n=9	Perfluoroalkyl (linear) dicarboxylic acids, n=9			/	/	/	FC(C(O)=O)(C(F)(F)C(F)(F)C(F)(F)C(F)(F)C(F)(F)C(F)(F)C(F)(F)C(F)(F)C(O)=O)F	RZXRFBVDLRTOQW-UHFFFAOYSA-N	C11H2F18O4	539.967	14.85	2b	M-H-	/	/	/	/	Liu_etal_2019	dx.doi.org/10.1016/j.trac.2019.02.021	Wang_etal_2018	dx.doi.org/10.1021/acs.est.8b03030
PFLDCA n=10	PFLDCA n=10	Perfluoroalkyl (linear) dicarboxylic acids, n=10			865-85-0	Fluorochem	DTXSID60379789	FC(C(O)=O)(C(F)(F)C(F)(F)C(F)(F)C(F)(F)C(F)(F)C(F)(F)C(F)(F)C(F)(F)C(F)(F)C(O)=O)F	PJXYUQMFTNTTLI-UHFFFAOYSA-N	C12H2F20O4	589.963	17.58	1	M-H-	HF2:C2F5:C3F7:C4F9:C6F11:C7F13:C10F19		/	/	Liu_etal_2019	dx.doi.org/10.1016/j.trac.2019.02.021	Wang_etal_2018	dx.doi.org/10.1021/acs.est.8b03030
PFLDCA n=11	PFLDCA n=11	Perfluoroalkyl (linear) dicarboxylic acids, n=11			/	/	/	FC(C(O)=O)(C(F)(F)C(F)(F)C(F)(F)C(F)(F)C(F)(F)C(F)(F)C(F)(F)C(F)(F)C(F)(F)C(F)(F)C(O)=O)F	IKDIDBNVYPGSQG-UHFFFAOYSA-N	C13H2F22O4	639.96	19.51	2b	M-H-	/	/	/	/	Liu_etal_2019	dx.doi.org/10.1016/j.trac.2019.02.021	Wang_etal_2018	dx.doi.org/10.1021/acs.est.8b03030
PFLDCA n=12	PFLDCA n=12	Perfluoroalkyl (linear) dicarboxylic acids, n=12			/	/	/	FC(C(O)=O)(C(F)(F)C(F)(F)C(F)(F)C(F)(F)C(F)(F)C(F)(F)C(F)(F)C(F)(F)C(F)(F)C(F)(F)C(F)(F)C(O)=O)F	UKSIVJMJWXWJRY-UHFFFAOYSA-N	C14H2F24O4	689.957	21.59	2b	M-H-	/	/	/	/	Liu_etal_2019	dx.doi.org/10.1016/j.trac.2019.02.021	Wang_etal_2018	dx.doi.org/10.1021/acs.est.8b03030
PFLDCA n=13	PFLDCA n=13	Perfluoroalkyl (linear) dicarboxylic acids, n=13			/	/	/	FC(C(O)=O)(C(F)(F)C(F)(F)C(F)(F)C(F)(F)C(F)(F)C(F)(F)C(F)(F)C(F)(F)C(F)(F)C(F)(F)C(F)(F)C(F)(F)C(O)=O)F	XOLPMAUNTYNKPF-UHFFFAOYSA-N	C15H2F26O4	739.954	23.27	2b	M-H-	/	/	/	/	Liu_etal_2019	dx.doi.org/10.1016/j.trac.2019.02.021	Wang_etal_2018	dx.doi.org/10.1021/acs.est.8b03030
PFLDCA n=7	PFLDCA n=7	Perfluoroalkyl (linear) dicarboxylic acids, n=7			/	/	DTXSID10379774	FC(C(O)=O)(C(F)(F)C(F)(F)C(F)(F)C(F)(F)C(F)(F)C(F)(F)C(O)=O)F	WRYSWXOLGMKBKW-UHFFFAOYSA-N	C9H2F14O4	439.973	8.1	2b	M-H-	/	/	/	/	Liu_etal_2019	dx.doi.org/10.1016/j.trac.2019.02.021	Yu_etal_2018	dx.doi.org/10.1021/acs.est.8b02492
PFLDCA n=8	PFLDCA n=8	Perfluoroalkyl (linear) dicarboxylic acids, n=8			307-78-8	Woke	DTXSID50184728	FC(C(O)=O)(C(F)(F)C(F)(F)C(F)(F)C(F)(F)C(F)(F)C(F)(F)C(F)(F)C(O)=O)F	YPCSMEGZIYWAAZ-UHFFFAOYSA-N	C10H2F16O4	489.97	12.5	1	M-H-	C2F5:C3F7:C5F9C8F15:C10HF16O4	/	/	/	Liu_etal_2019	dx.doi.org/10.1016/j.trac.2019.02.021	Yu_etal_2018	dx.doi.org/10.1021/acs.est.8b02492
PFLDCA n=9	PFLDCA n=9	Perfluoroalkyl (linear) dicarboxylic acids, n=9			/	/	/	FC(C(O)=O)(C(F)(F)C(F)(F)C(F)(F)C(F)(F)C(F)(F)C(F)(F)C(F)(F)C(F)(F)C(O)=O)F	RZXRFBVDLRTOQW-UHFFFAOYSA-N	C11H2F18O4	539.967	15.6	2b	M-H-	/	/	/	/	Liu_etal_2019	dx.doi.org/10.1016/j.trac.2019.02.021	Yu_etal_2018	dx.doi.org/10.1021/acs.est.8b02492
PFLDCA n=10	PFLDCA n=10	Perfluoroalkyl (linear) dicarboxylic acids, n=10			865-85-0	Fluorochem	DTXSID60379789	FC(C(O)=O)(C(F)(F)C(F)(F)C(F)(F)C(F)(F)C(F)(F)C(F)(F)C(F)(F)C(F)(F)C(F)(F)C(O)=O)F	PJXYUQMFTNTTLI-UHFFFAOYSA-N	C12H2F20O4	589.963	18.1	1	M-H-	/	/	/	/	Liu_etal_2019	dx.doi.org/10.1016/j.trac.2019.02.021	Yu_etal_2018	dx.doi.org/10.1021/acs.est.8b02492
PFLDCA n=11	PFLDCA n=11	Perfluoroalkyl (linear) dicarboxylic acids, n=11			/	/	/	FC(C(O)=O)(C(F)(F)C(F)(F)C(F)(F)C(F)(F)C(F)(F)C(F)(F)C(F)(F)C(F)(F)C(F)(F)C(F)(F)C(O)=O)F	IKDIDBNVYPGSQG-UHFFFAOYSA-N	C13H2F22O4	639.96	20.2	2b	M-H-	C2F5:C3F7:C4F9:C6F11:C7F13:C8F15:C11F21:C13HF22O4		/	/	Liu_etal_2019	dx.doi.org/10.1016/j.trac.2019.02.021	Yu_etal_2018	dx.doi.org/10.1021/acs.est.8b02492
PFLDCA n=12	PFLDCA n=12	Perfluoroalkyl (linear) dicarboxylic acids, n=12			/	/	/	FC(C(O)=O)(C(F)(F)C(F)(F)C(F)(F)C(F)(F)C(F)(F)C(F)(F)C(F)(F)C(F)(F)C(F)(F)C(F)(F)C(F)(F)C(O)=O)F	UKSIVJMJWXWJRY-UHFFFAOYSA-N	C14H2F24O4	689.957	21.9	2b	M-H-	/	/	/	/	Liu_etal_2019	dx.doi.org/10.1016/j.trac.2019.02.021	Yu_etal_2018	dx.doi.org/10.1021/acs.est.8b02492
PFLDCA n=13	PFLDCA n=13	Perfluoroalkyl (linear) dicarboxylic acids, n=13			/	/	/	FC(C(O)=O)(C(F)(F)C(F)(F)C(F)(F)C(F)(F)C(F)(F)C(F)(F)C(F)(F)C(F)(F)C(F)(F)C(F)(F)C(F)(F)C(F)(F)C(O)=O)F	XOLPMAUNTYNKPF-UHFFFAOYSA-N	C15H2F26O4	739.954	23.5	2b	M-H-	/	/	/	/	Liu_etal_2019	dx.doi.org/10.1016/j.trac.2019.02.021	Yu_etal_2018	dx.doi.org/10.1021/acs.est.8b02492
PFLDCA n=14	PFLDCA n=14	Perfluoroalkyl (linear) dicarboxylic acids, n=14			/	/	/	FC(C(O)=O)(C(F)(F)C(F)(F)C(F)(F)C(F)(F)C(F)(F)C(F)(F)C(F)(F)C(F)(F)C(F)(F)C(F)(F)C(F)(F)C(F)(F)C(F)(F)C(O)=O)F	AHPNUZPODAGHJZ-UHFFFAOYSA-N	C16H2F28O4	789.951	24.9	4	M-H-	/	/	/	/	Liu_etal_2019	dx.doi.org/10.1016/j.trac.2019.02.021	Yu_etal_2018	dx.doi.org/10.1021/acs.est.8b02492
PFLDCA n=15	PFLDCA n=15	Perfluoroalkyl (linear) dicarboxylic acids, n=15			/	/	/	FC(C(O)=O)(C(F)(F)C(F)(F)C(F)(F)C(F)(F)C(F)(F)C(F)(F)C(F)(F)C(F)(F)C(F)(F)C(F)(F)C(F)(F)C(F)(F)C(F)(F)C(F)(F)C(O)=O)F	FJWJTJGGZWHGJG-UHFFFAOYSA-N	C17H2F30O4	839.947	26.2	4	M-H-	/	/	/	/	Liu_etal_2019	dx.doi.org/10.1016/j.trac.2019.02.021	Yu_etal_2018	dx.doi.org/10.1021/acs.est.8b02492
HPFLDCA n=8	HPFLDCA n=8	H-substituted Perfluoroalkyl (linear) dicarboxylic acids, n=8			/	/	/	FC(F)(C(F)(F)C(F)(F)C(F)(F)C(F)(F)C(F)(F)C(F)(F)C(F)(F)C(O)=O)C(F)C(O)=O	SVYFBQKZSGNGTM-UHFFFAOYSA-N	C11H3F17O4	521.976	13.4	4	M-H-	/	/	/	/	Liu_etal_2019	dx.doi.org/10.1016/j.trac.2019.02.021	Yu_etal_2018	dx.doi.org/10.1021/acs.est.8b02492
HPFLDCA n=9	HPFLDCA n=9	H-substituted Perfluoroalkyl (linear) dicarboxylic acids, n=9			/	/	/	FC(F)(C(F)(F)C(F)(F)C(F)(F)C(F)(F)C(F)(F)C(F)(F)C(F)(F)C(F)(F)C(O)=O)C(F)C(O)=O	ZMOPKVUAUJNFPC-UHFFFAOYSA-N	C12H3F19O4	571.973	16.4	3	M-H-	/	/	/	/	Liu_etal_2019	dx.doi.org/10.1016/j.trac.2019.02.021	Yu_etal_2018	dx.doi.org/10.1021/acs.est.8b02492
HPFLDCA n=10	HPFLDCA n=10	H-substituted Perfluoroalkyl (linear) dicarboxylic acids, n=10			/	/	/	FC(F)(C(F)(F)C(F)(F)C(F)(F)C(F)(F)C(F)(F)C(F)(F)C(F)(F)C(F)(F)C(F)(F)C(O)=O)C(F)C(O)=O	QOAVDLOXFVXQNR-UHFFFAOYSA-N	C13H3F21O4	621.97	18.8	3	M-H-	C6F9:C7F11:C8F13:C11F19		/	/	Liu_etal_2019	dx.doi.org/10.1016/j.trac.2019.02.021	Yu_etal_2018	dx.doi.org/10.1021/acs.est.8b02492
HPFLDCA n=11	HPFLDCA n=11	H-substituted Perfluoroalkyl (linear) dicarboxylic acids, n=11			/	/	/	FC(F)(C(F)(F)C(F)(F)C(F)(F)C(F)(F)C(F)(F)C(F)(F)C(F)(F)C(F)(F)C(F)(F)C(F)(F)C(O)=O)C(F)C(O)=O	BJLZQHVYBLNTGP-UHFFFAOYSA-N	C14H3F23O4	671.966	20.8	3	M-H-	/	/	/	/	Liu_etal_2019	dx.doi.org/10.1016/j.trac.2019.02.021	Yu_etal_2018	dx.doi.org/10.1021/acs.est.8b02492
HPFLDCA n=12	HPFLDCA n=12	H-substituted Perfluoroalkyl (linear) dicarboxylic acids, n=12			/	/	/	FC(F)(C(F)(F)C(F)(F)C(F)(F)C(F)(F)C(F)(F)C(F)(F)C(F)(F)C(F)(F)C(F)(F)C(F)(F)C(F)(F)C(O)=O)C(F)C(O)=O	TZCNLEFTWVBTTI-UHFFFAOYSA-N	C15H3F25O4	721.963	22.5	4	M-H-	/	/	/	/	Liu_etal_2019	dx.doi.org/10.1016/j.trac.2019.02.021	Yu_etal_2018	dx.doi.org/10.1021/acs.est.8b02492
SF5PFLCA n=6	SF5PFLCA n=6	Pentafluorosulfide Perfluoroalkyl (linear) carboxylic acids, n=6			/	/	/	FC([S](F)(F)(F)(F)F)(C(F)(F)C(F)(F)C(F)(F)C(F)(F)C(F)(F)C(O)=O)F	SGUMXOFIZUPKSF-UHFFFAOYSA-N	C7HF17O2S	471.943	14-19	3	M-H-	/	/	/	/	Liu_etal_2019	dx.doi.org/10.1016/j.trac.2019.02.021	Barzen-Hanson_etal_2017	dx.doi.org/10.1021/acs.est.6b05843
SF5PFLCA n=7	SF5PFLCA n=7	Pentafluorosulfide Perfluoroalkyl (linear) carboxylic acids, n=7			/	/	/	FC([S](F)(F)(F)(F)F)(C(F)(F)C(F)(F)C(F)(F)C(F)(F)C(F)(F)C(F)(F)C(O)=O)F	AJBZTNALOBRIRR-UHFFFAOYSA-N	C8HF19O2S	521.939	15-21	3	M-H-	SF5		/	/	Liu_etal_2019	dx.doi.org/10.1016/j.trac.2019.02.021	Barzen-Hanson_etal_2017	dx.doi.org/10.1021/acs.est.6b05843
SF5PFLCA n=8	SF5PFLCA n=8	Pentafluorosulfide Perfluoroalkyl (linear) carboxylic acids, n=8			/	/	/	FC([S](F)(F)(F)(F)F)(C(F)(F)C(F)(F)C(F)(F)C(F)(F)C(F)(F)C(F)(F)C(F)(F)C(O)=O)F	BFUDGDVNRICWJX-UHFFFAOYSA-N	C9HF21O2S	571.936	19-23	3	M-H-	/	/	/	/	Liu_etal_2019	dx.doi.org/10.1016/j.trac.2019.02.021	Barzen-Hanson_etal_2017	dx.doi.org/10.1021/acs.est.6b05843
HPFLCA n=4	HPFLCA n=4	H-substituted Perfluoroalkyl (linear) carboxylic acids, n=4		CnF2nCHFCO2H H is not at the ?-carbon	/	/	/	/	/	C6H2F10O2	295.99	4.12	4	M-H-	/	/	/	/	Liu_etal_2019	dx.doi.org/10.1016/j.trac.2019.02.021	Liu_etal_2015	dx.doi.org/10.1021/acs.analchem.5b00039
HPFLCA n=5	HPFLCA n=5	H-substituted Perfluoroalkyl (linear) carboxylic acids, n=5			/	/	/	/	/	C7H2F12O2	345.986	12.96	4	M-H-	/	/	/	/	Liu_etal_2019	dx.doi.org/10.1016/j.trac.2019.02.021	Liu_etal_2015	dx.doi.org/10.1021/acs.analchem.5b00039
HPFLCA n=6	HPFLCA n=6	H-substituted Perfluoroalkyl (linear) carboxylic acids, n=6			/	/	/	/	/	C8H2F14O2	395.983	17.15	4	M-H-	/	/	/	/	Liu_etal_2019	dx.doi.org/10.1016/j.trac.2019.02.021	Liu_etal_2015	dx.doi.org/10.1021/acs.analchem.5b00039
HPFLCA n=7	HPFLCA n=7	H-substituted Perfluoroalkyl (linear) carboxylic acids, n=7			/	/	/	/	/	C9H2F16O2	445.98	20.36	4	M-H-	/	/	/	/	Liu_etal_2019	dx.doi.org/10.1016/j.trac.2019.02.021	Liu_etal_2015	dx.doi.org/10.1021/acs.analchem.5b00039
HPFLCA n=8	HPFLCA n=8	H-substituted Perfluoroalkyl (linear) carboxylic acids, n=8			/	/	/	/	/	C10H2F18O2	495.977	22.49	4	M-H-	C2F5:C3F7:C9F17		HCD60|HCD80	/	Liu_etal_2019	dx.doi.org/10.1016/j.trac.2019.02.021	Liu_etal_2015	dx.doi.org/10.1021/acs.analchem.5b00039
HPFLCA n=9	HPFLCA n=9	H-substituted Perfluoroalkyl (linear) carboxylic acids, n=9			/	/	/	/	/	C11H2F20O2	545.974	24.26	4	M-H-	/	/	/	/	Liu_etal_2019	dx.doi.org/10.1016/j.trac.2019.02.021	Liu_etal_2015	dx.doi.org/10.1021/acs.analchem.5b00039
HPFLCA n=10	HPFLCA n=10	H-substituted Perfluoroalkyl (linear) carboxylic acids, n=10			/	/	/	/	/	C12H2F22O2	595.97	25.82	4	M-H-	/	/	/	/	Liu_etal_2019	dx.doi.org/10.1016/j.trac.2019.02.021	Liu_etal_2015	dx.doi.org/10.1021/acs.analchem.5b00039
HPFLCA n=11	HPFLCA n=11	H-substituted Perfluoroalkyl (linear) carboxylic acids, n=11			/	/	/	/	/	C13H2F24O2	645.967	27.2	4	M-H-	/	/	/	/	Liu_etal_2019	dx.doi.org/10.1016/j.trac.2019.02.021	Liu_etal_2015	dx.doi.org/10.1021/acs.analchem.5b00039
HPFLCA n=12	HPFLCA n=12	H-substituted Perfluoroalkyl (linear) carboxylic acids, n=12			/	/	/	/	/	C14H2F26O2	695.964	28.42	4	M-H-	/	/	/	/	Liu_etal_2019	dx.doi.org/10.1016/j.trac.2019.02.021	Liu_etal_2015	dx.doi.org/10.1021/acs.analchem.5b00039
HPFLCA n=13	HPFLCA n=13	H-substituted Perfluoroalkyl (linear) carboxylic acids, n=13			/	/	/	/	/	C15H2F28O2	745.961	29.47	4	M-H-	/	/	/	/	Liu_etal_2019	dx.doi.org/10.1016/j.trac.2019.02.021	Liu_etal_2015	dx.doi.org/10.1021/acs.analchem.5b00039
HPFLCA n=14	HPFLCA n=14	H-substituted Perfluoroalkyl (linear) carboxylic acids, n=14			/	/	/	/	/	C16H2F30O2	795.958	30.42	4	M-H-	/	/	/	/	Liu_etal_2019	dx.doi.org/10.1016/j.trac.2019.02.021	Liu_etal_2015	dx.doi.org/10.1021/acs.analchem.5b00039
HPFLCA n=15	HPFLCA n=15	H-substituted Perfluoroalkyl (linear) carboxylic acids, n=15			/	/	/	/	/	C17H2F32O2	845.954	31.24	4	M-H-	/	/	/	/	Liu_etal_2019	dx.doi.org/10.1016/j.trac.2019.02.021	Liu_etal_2015	dx.doi.org/10.1021/acs.analchem.5b00039
HPFLCA n=2	HPFLCA n=2	H-substituted Perfluoroalkyl (linear) carboxylic acids, n=2		CnF2nCHFCO2H H position unknown	/	/	/	/	/	C4H2F6O2	195.996	/	4	M-H-	/	/	/	/	Liu_etal_2019	dx.doi.org/10.1016/j.trac.2019.02.021	Newton_etal_2017	dx.doi.org/10.1021/acs.est.6b05330
HPFLCA n=3	HPFLCA n=3	H-substituted Perfluoroalkyl (linear) carboxylic acids, n=3			/	/	/	/	/	C5H2F8O2	245.993	/	4	M-H-	/	/	/	/	Liu_etal_2019	dx.doi.org/10.1016/j.trac.2019.02.021	Newton_etal_2017	dx.doi.org/10.1021/acs.est.6b05330
HPFLCA n=4	HPFLCA n=4	H-substituted Perfluoroalkyl (linear) carboxylic acids, n=4			/	/	/	/	/	C6H2F10O2	295.99	/	4	M-H-	/	/	/	/	Liu_etal_2019	dx.doi.org/10.1016/j.trac.2019.02.021	Newton_etal_2017	dx.doi.org/10.1021/acs.est.6b05330
HPFLCA n=5	HPFLCA n=5	H-substituted Perfluoroalkyl (linear) carboxylic acids, n=5			/	/	/	/	/	C7H2F12O2	345.986	/	4	M-H-	/	/	/	/	Liu_etal_2019	dx.doi.org/10.1016/j.trac.2019.02.021	Newton_etal_2017	dx.doi.org/10.1021/acs.est.6b05330
HPFLCA_i n=2	HPFLCA_i n=2	H-substituted Perfluoroalkyl (linear) carboxylic acids_i, n=2		H is not at the ?-carbon	/	/	DTXSID10597158	C(O)(=O)C(F)C(F)(F)C(F)(F)F	YOCXVTUVGZFVTK-UHFFFAOYSA-N	C4H2F6O2	195.996	1.05	3	M-H-	/	/	/	/	Liu_etal_2019	dx.doi.org/10.1016/j.trac.2019.02.021	Wang_etal_2018	dx.doi.org/10.1021/acs.est.8b03030
HPFLCA_i n=3	HPFLCA_i n=3	H-substituted Perfluoroalkyl (linear) carboxylic acids_i, n=3			/	/	/	C(O)(=O)C(F)C(F)(F)C(F)(F)C(F)(F)F	FFQUPGMSRKIOLT-UHFFFAOYSA-N	C5H2F8O2	245.993	2.39	3	M-H-	/	/	/	/	Liu_etal_2019	dx.doi.org/10.1016/j.trac.2019.02.021	Wang_etal_2018	dx.doi.org/10.1021/acs.est.8b03030
HPFLCA_i n=4	HPFLCA_i n=4	H-substituted Perfluoroalkyl (linear) carboxylic acids_i, n=4			/	/	/	C(O)(=O)C(F)C(F)(F)C(F)(F)C(F)(F)C(F)(F)F	CYFXTKNPCJAIPM-UHFFFAOYSA-N	C6H2F10O2	295.99	9.45	3	M-H-	/	/	/	/	Liu_etal_2019	dx.doi.org/10.1016/j.trac.2019.02.021	Wang_etal_2018	dx.doi.org/10.1021/acs.est.8b03030
HPFLCA_i n=5	HPFLCA_i n=5	H-substituted Perfluoroalkyl (linear) carboxylic acids_i, n=5			/	/	/	C(O)(=O)C(F)C(F)(F)C(F)(F)C(F)(F)C(F)(F)C(F)(F)F	HWFPEKMIHWSKHB-UHFFFAOYSA-N	C7H2F12O2	345.986	14.58	3	M-H-	/	/	/	/	Liu_etal_2019	dx.doi.org/10.1016/j.trac.2019.02.021	Wang_etal_2018	dx.doi.org/10.1021/acs.est.8b03030
HPFLCA_i n=6	HPFLCA_i n=6	H-substituted Perfluoroalkyl (linear) carboxylic acids_i, n=6			/	/	/	C(O)(=O)C(F)C(F)(F)C(F)(F)C(F)(F)C(F)(F)C(F)(F)C(F)(F)F	CLSJUWFCSPJRFC-UHFFFAOYSA-N	C8H2F14O2	395.983	18.37	3	M-H-	/	/	/	/	Liu_etal_2019	dx.doi.org/10.1016/j.trac.2019.02.021	Wang_etal_2018	dx.doi.org/10.1021/acs.est.8b03030
HPFLCA_i n=7	HPFLCA_i n=7	H-substituted Perfluoroalkyl (linear) carboxylic acids_i, n=7			/	/	/	C(O)(=O)C(F)C(F)(F)C(F)(F)C(F)(F)C(F)(F)C(F)(F)C(F)(F)C(F)(F)F	CVAZURDPUJIKIQ-UHFFFAOYSA-N	C9H2F16O2	445.98	20.87	3	M-H-	/	/	/	/	Liu_etal_2019	dx.doi.org/10.1016/j.trac.2019.02.021	Wang_etal_2018	dx.doi.org/10.1021/acs.est.8b03030
HPFLCA_i n=8	HPFLCA_i n=8	H-substituted Perfluoroalkyl (linear) carboxylic acids_i, n=8			/	/	/	C(O)(=O)C(F)C(F)(F)C(F)(F)C(F)(F)C(F)(F)C(F)(F)C(F)(F)C(F)(F)C(F)(F)F	IORHNHBOXCYSCM-UHFFFAOYSA-N	C10H2F18O2	495.977	23.06	3	M-H-	C2F5:C3F7:C4F9:C5F9:C6F11:C9F17		/	/	Liu_etal_2019	dx.doi.org/10.1016/j.trac.2019.02.021	Wang_etal_2018	dx.doi.org/10.1021/acs.est.8b03030
HPFLCA_i n=9	HPFLCA_i n=9	H-substituted Perfluoroalkyl (linear) carboxylic acids_i, n=9			/	/	/	C(O)(=O)C(F)C(F)(F)C(F)(F)C(F)(F)C(F)(F)C(F)(F)C(F)(F)C(F)(F)C(F)(F)C(F)(F)F	HFLWLMAASPISEA-UHFFFAOYSA-N	C11H2F20O2	545.974	24.8	3	M-H-	/	/	/	/	Liu_etal_2019	dx.doi.org/10.1016/j.trac.2019.02.021	Wang_etal_2018	dx.doi.org/10.1021/acs.est.8b03030
HPFLCA_i n=10	HPFLCA_i n=10	H-substituted Perfluoroalkyl (linear) carboxylic acids_i, n=10			/	/	/	C(O)(=O)C(F)C(F)(F)C(F)(F)C(F)(F)C(F)(F)C(F)(F)C(F)(F)C(F)(F)C(F)(F)C(F)(F)C(F)(F)F	OWXHAGXZCNXPEN-UHFFFAOYSA-N	C12H2F22O2	595.97	26.35	3	M-H-	/	/	/	/	Liu_etal_2019	dx.doi.org/10.1016/j.trac.2019.02.021	Wang_etal_2018	dx.doi.org/10.1021/acs.est.8b03030
HPFLCA_i n=11	HPFLCA_i n=11	H-substituted Perfluoroalkyl (linear) carboxylic acids_i, n=11			/	/	/	C(O)(=O)C(F)C(F)(F)C(F)(F)C(F)(F)C(F)(F)C(F)(F)C(F)(F)C(F)(F)C(F)(F)C(F)(F)C(F)(F)C(F)(F)F	BGNDRAXQKUSVSW-UHFFFAOYSA-N	C13H2F24O2	645.967	27.79	3	M-H-	/	/	/	/	Liu_etal_2019	dx.doi.org/10.1016/j.trac.2019.02.021	Wang_etal_2018	dx.doi.org/10.1021/acs.est.8b03030
HPFLCA_i n=12	HPFLCA_i n=12	H-substituted Perfluoroalkyl (linear) carboxylic acids_i, n=12			/	/	/	C(O)(=O)C(F)C(F)(F)C(F)(F)C(F)(F)C(F)(F)C(F)(F)C(F)(F)C(F)(F)C(F)(F)C(F)(F)C(F)(F)C(F)(F)C(F)(F)F	KEIGBWNCTJAAPQ-UHFFFAOYSA-N	C14H2F26O2	695.964	29.02	3	M-H-	/	/	/	/	Liu_etal_2019	dx.doi.org/10.1016/j.trac.2019.02.021	Wang_etal_2018	dx.doi.org/10.1021/acs.est.8b03030
HPFLCA_i n=13	HPFLCA_i n=13	H-substituted Perfluoroalkyl (linear) carboxylic acids_i, n=13			/	/	/	C(O)(=O)C(F)C(F)(F)C(F)(F)C(F)(F)C(F)(F)C(F)(F)C(F)(F)C(F)(F)C(F)(F)C(F)(F)C(F)(F)C(F)(F)C(F)(F)C(F)(F)F	JWXQUWZCZDZDFW-UHFFFAOYSA-N	C15H2F28O2	745.961	30.1	3	M-H-	/	/	/	/	Liu_etal_2019	dx.doi.org/10.1016/j.trac.2019.02.021	Wang_etal_2018	dx.doi.org/10.1021/acs.est.8b03030
HPFLCA_i n=14	HPFLCA_i n=14	H-substituted Perfluoroalkyl (linear) carboxylic acids_i, n=14			/	/	/	C(O)(=O)C(F)C(F)(F)C(F)(F)C(F)(F)C(F)(F)C(F)(F)C(F)(F)C(F)(F)C(F)(F)C(F)(F)C(F)(F)C(F)(F)C(F)(F)C(F)(F)C(F)(F)F	FSTPMVQHNXZCGF-UHFFFAOYSA-N	C16H2F30O2	795.958	31.03	3	M-H-	/	/	/	/	Liu_etal_2019	dx.doi.org/10.1016/j.trac.2019.02.021	Wang_etal_2018	dx.doi.org/10.1021/acs.est.8b03030
HPFLCA_i n=15	HPFLCA_i n=15	H-substituted Perfluoroalkyl (linear) carboxylic acids_i, n=15			/	/	/	C(O)(=O)C(F)C(F)(F)C(F)(F)C(F)(F)C(F)(F)C(F)(F)C(F)(F)C(F)(F)C(F)(F)C(F)(F)C(F)(F)C(F)(F)C(F)(F)C(F)(F)C(F)(F)C(F)(F)F	PNXDKJJICWAFME-UHFFFAOYSA-N	C17H2F32O2	845.954	31.86	3	M-H-	/	/	/	/	Liu_etal_2019	dx.doi.org/10.1016/j.trac.2019.02.021	Wang_etal_2018	dx.doi.org/10.1021/acs.est.8b03030
HPFLCA_i n=2	HPFLCA_i n=2	H-substituted Perfluoroalkyl (linear) carboxylic acids_i, n=2			/	/	DTXSID10597158	C(O)(=O)C(F)C(F)(F)C(F)(F)F	YOCXVTUVGZFVTK-UHFFFAOYSA-N	C4H2F6O2	195.996	/	4	M-H-	/	/	/	/	Liu_etal_2019	dx.doi.org/10.1016/j.trac.2019.02.021	Barzen-Hanson_etal_2017	dx.doi.org/10.1021/acs.est.6b05843
HPFLCA_i n=3	HPFLCA_i n=3	H-substituted Perfluoroalkyl (linear) carboxylic acids_i, n=3			/	/	/	C(O)(=O)C(F)C(F)(F)C(F)(F)C(F)(F)F	FFQUPGMSRKIOLT-UHFFFAOYSA-N	C5H2F8O2	245.993	/	4	M-H-	/	/	/	/	Liu_etal_2019	dx.doi.org/10.1016/j.trac.2019.02.021	Barzen-Hanson_etal_2017	dx.doi.org/10.1021/acs.est.6b05843
HPFLCA_i n=4	HPFLCA_i n=4	H-substituted Perfluoroalkyl (linear) carboxylic acids_i, n=4			/	/	/	C(O)(=O)C(F)C(F)(F)C(F)(F)C(F)(F)C(F)(F)F	CYFXTKNPCJAIPM-UHFFFAOYSA-N	C6H2F10O2	295.99	/	4	M-H-	/	/	/	/	Liu_etal_2019	dx.doi.org/10.1016/j.trac.2019.02.021	Barzen-Hanson_etal_2017	dx.doi.org/10.1021/acs.est.6b05843
HPFLCA_i n=5	HPFLCA_i n=5	H-substituted Perfluoroalkyl (linear) carboxylic acids_i, n=5			/	/	/	C(O)(=O)C(F)C(F)(F)C(F)(F)C(F)(F)C(F)(F)C(F)(F)F	HWFPEKMIHWSKHB-UHFFFAOYSA-N	C7H2F12O2	345.986	/	4	M-H-	/	/	/	/	Liu_etal_2019	dx.doi.org/10.1016/j.trac.2019.02.021	Barzen-Hanson_etal_2017	dx.doi.org/10.1021/acs.est.6b05843
HPFLCA_i n=6	HPFLCA_i n=6	H-substituted Perfluoroalkyl (linear) carboxylic acids_i, n=6			/	/	/	C(O)(=O)C(F)C(F)(F)C(F)(F)C(F)(F)C(F)(F)C(F)(F)C(F)(F)F	CLSJUWFCSPJRFC-UHFFFAOYSA-N	C8H2F14O2	395.983	/	4	M-H-	/	/	/	/	Liu_etal_2019	dx.doi.org/10.1016/j.trac.2019.02.021	Barzen-Hanson_etal_2017	dx.doi.org/10.1021/acs.est.6b05843
HPFLCA_i n=7	HPFLCA_i n=7	H-substituted Perfluoroalkyl (linear) carboxylic acids_i, n=7			/	/	/	C(O)(=O)C(F)C(F)(F)C(F)(F)C(F)(F)C(F)(F)C(F)(F)C(F)(F)C(F)(F)F	CVAZURDPUJIKIQ-UHFFFAOYSA-N	C9H2F16O2	445.98	/	4	M-H-	/	/	/	/	Liu_etal_2019	dx.doi.org/10.1016/j.trac.2019.02.021	Barzen-Hanson_etal_2017	dx.doi.org/10.1021/acs.est.6b05843
HPFLCA_i n=8	HPFLCA_i n=8	H-substituted Perfluoroalkyl (linear) carboxylic acids_i, n=8			/	/	/	C(O)(=O)C(F)C(F)(F)C(F)(F)C(F)(F)C(F)(F)C(F)(F)C(F)(F)C(F)(F)C(F)(F)F	IORHNHBOXCYSCM-UHFFFAOYSA-N	C10H2F18O2	495.977	/	4	M-H-	C2F5:C3F7:C4F9:C5F9:C6F11:C9F17		/	/	Liu_etal_2019	dx.doi.org/10.1016/j.trac.2019.02.021	Barzen-Hanson_etal_2017	dx.doi.org/10.1021/acs.est.6b05843
mHPFLCA n=1	mHPFLCA n=1	multiple H-substituted perfluoroalkyl (linear) carboxylic acids, n=1			/	/	/	[H]C(F)(F)CC(F)(F)C(O)=O	ZOWZCBIGIPOMRF-UHFFFAOYSA-N	C4H4F4O2	160.015	1.0-2.0	2b	M-H-	/	/	/	/	Liu_etal_2019	dx.doi.org/10.1016/j.trac.2019.02.021	Newton_etal_2017	dx.doi.org/10.1021/acs.est.6b05330
mHPFLCA n=2	mHPFLCA n=2	multiple H-substituted perfluoroalkyl (linear) carboxylic acids, n=2			/	/	/	[H]C(F)(F)CC(F)(F)CC(F)(F)C(O)=O	CLETVOIFUYDZSQ-UHFFFAOYSA-N	C6H6F6O2	224.027	1.0-2.0	2b	M-H-	/	/	/	/	Liu_etal_2019	dx.doi.org/10.1016/j.trac.2019.02.021	Newton_etal_2017	dx.doi.org/10.1021/acs.est.6b05330
mHPFLCA n=3	mHPFLCA n=3	multiple H-substituted perfluoroalkyl (linear) carboxylic acids, n=3			/	/	/	[H]C(F)(F)CC(F)(F)CC(F)(F)CC(F)(F)C(O)=O	KJEZYIAMIUWVSQ-UHFFFAOYSA-N	C8H8F8O2	288.04	2.0-4.0	2b	M-H-	/	/	/	/	Liu_etal_2019	dx.doi.org/10.1016/j.trac.2019.02.021	Newton_etal_2017	dx.doi.org/10.1021/acs.est.6b05330
mHPFLCA n=4	mHPFLCA n=4	multiple H-substituted perfluoroalkyl (linear) carboxylic acids, n=4			/	/	/	[H]C(F)(F)CC(F)(F)CC(F)(F)CC(F)(F)CC(F)(F)C(O)=O	KCVPOLVQQSHCIX-UHFFFAOYSA-N	C10H10F10O2	352.052	4.0-10.0	2b	M-H-	/	/	/	/	Liu_etal_2019	dx.doi.org/10.1016/j.trac.2019.02.021	Newton_etal_2017	dx.doi.org/10.1021/acs.est.6b05330
mHPFLCA n=5	mHPFLCA n=5	multiple H-substituted perfluoroalkyl (linear) carboxylic acids, n=5			/	/	/	[H]C(F)(F)CC(F)(F)CC(F)(F)CC(F)(F)CC(F)(F)CC(F)(F)C(O)=O	DRGBCPCUASRQQM-UHFFFAOYSA-N	C12H12F12O2	416.065	8.0-12	2b	M-H-	C11H2F3:C11H3F4:C11H4F5:C11H5F6:C11H6F7:C11H7F8:C11H8F9:C11H9F10		/	/	Liu_etal_2019	dx.doi.org/10.1016/j.trac.2019.02.021	Newton_etal_2017	dx.doi.org/10.1021/acs.est.6b05330
mHPFLCA n=6	mHPFLCA n=6	multiple H-substituted perfluoroalkyl (linear) carboxylic acids, n=6			/	/	/	[H]C(F)(F)CC(F)(F)CC(F)(F)CC(F)(F)CC(F)(F)CC(F)(F)CC(F)(F)C(O)=O	RFPMTAFFMFIXAL-UHFFFAOYSA-N	C14H14F14O2	480.077	11.0-16	2b	M-H-	/	/	/	/	Liu_etal_2019	dx.doi.org/10.1016/j.trac.2019.02.021	Newton_etal_2017	dx.doi.org/10.1021/acs.est.6b05330
mHPFLCA n=7	mHPFLCA n=7	multiple H-substituted perfluoroalkyl (linear) carboxylic acids, n=7			/	/	/	[H]C(F)(F)CC(F)(F)CC(F)(F)CC(F)(F)CC(F)(F)CC(F)(F)CC(F)(F)CC(F)(F)C(O)=O	WDCWBOTVVLGAOL-UHFFFAOYSA-N	C16H16F16O2	544.089	14.0-17	2b	M-H-	/	/	/	/	Liu_etal_2019	dx.doi.org/10.1016/j.trac.2019.02.021	Newton_etal_2017	dx.doi.org/10.1021/acs.est.6b05330
mHPFLCA n=8	mHPFLCA n=8	multiple H-substituted perfluoroalkyl (linear) carboxylic acids, n=8			/	/	/	[H]C(F)(F)CC(F)(F)CC(F)(F)CC(F)(F)CC(F)(F)CC(F)(F)CC(F)(F)CC(F)(F)CC(F)(F)C(O)=O	RQOPDGZXDCPYQP-UHFFFAOYSA-N	C18H18F18O2	608.102	16.0-19	2b	M-H-	/	/	/	/	Liu_etal_2019	dx.doi.org/10.1016/j.trac.2019.02.021	Newton_etal_2017	dx.doi.org/10.1021/acs.est.6b05330
mHPFLCA n=9	mHPFLCA n=9	multiple H-substituted perfluoroalkyl (linear) carboxylic acids, n=9			/	/	/	[H]C(F)(F)CC(F)(F)CC(F)(F)CC(F)(F)CC(F)(F)CC(F)(F)CC(F)(F)CC(F)(F)CC(F)(F)CC(F)(F)C(O)=O	YWOCCBKHEIFXBM-UHFFFAOYSA-N	C20H20F20O2	672.114	18.0-19	2b	M-H-	/	/	/	/	Liu_etal_2019	dx.doi.org/10.1016/j.trac.2019.02.021	Newton_etal_2017	dx.doi.org/10.1021/acs.est.6b05330
mHPFLCA n=2	mHPFLCA n=2	multiple H-substituted perfluoroalkyl (linear) carboxylic acids, n=2			/	/	/	[H]C(F)(F)CC(F)(F)CC(F)(F)C(O)=O	CLETVOIFUYDZSQ-UHFFFAOYSA-N	C6H6F6O2	224.027	1.19	2a	M-H-	C5F:C5HF2:C5H2F3:C5H3F4:C5H4F5:C6HO2F2:C6H2O2F3:C6H3O2F4:C6H4O2F5:C6H5O2F6		/	/	Liu_etal_2019	dx.doi.org/10.1016/j.trac.2019.02.021	Wang_etal_2018	dx.doi.org/10.1021/acs.est.8b03030
mHPFLCA n=3	mHPFLCA n=3	multiple H-substituted perfluoroalkyl (linear) carboxylic acids, n=3			/	/	/	[H]C(F)(F)CC(F)(F)CC(F)(F)CC(F)(F)C(O)=O	KJEZYIAMIUWVSQ-UHFFFAOYSA-N	C8H8F8O2	288.04	4.99	2a	M-H-	/	/	/	/	Liu_etal_2019	dx.doi.org/10.1016/j.trac.2019.02.021	Wang_etal_2018	dx.doi.org/10.1021/acs.est.8b03030
mHPFLCA n=4	mHPFLCA n=4	multiple H-substituted perfluoroalkyl (linear) carboxylic acids, n=4			/	/	/	[H]C(F)(F)CC(F)(F)CC(F)(F)CC(F)(F)CC(F)(F)C(O)=O	KCVPOLVQQSHCIX-UHFFFAOYSA-N	C10H10F10O2	352.052	12.29	2a	M-H-	/	/	/	/	Liu_etal_2019	dx.doi.org/10.1016/j.trac.2019.02.021	Wang_etal_2018	dx.doi.org/10.1021/acs.est.8b03030
mHPFLCA n=5	mHPFLCA n=5	multiple H-substituted perfluoroalkyl (linear) carboxylic acids, n=5			/	/	/	[H]C(F)(F)CC(F)(F)CC(F)(F)CC(F)(F)CC(F)(F)CC(F)(F)C(O)=O	DRGBCPCUASRQQM-UHFFFAOYSA-N	C12H12F12O2	416.065	17.28	2a	M-H-	/	/	/	/	Liu_etal_2019	dx.doi.org/10.1016/j.trac.2019.02.021	Wang_etal_2018	dx.doi.org/10.1021/acs.est.8b03030
mHPFLCA n=6	mHPFLCA n=6	multiple H-substituted perfluoroalkyl (linear) carboxylic acids, n=6			/	/	/	[H]C(F)(F)CC(F)(F)CC(F)(F)CC(F)(F)CC(F)(F)CC(F)(F)CC(F)(F)C(O)=O	RFPMTAFFMFIXAL-UHFFFAOYSA-N	C14H14F14O2	480.077	17.99	2a	M-H-	/	/	/	/	Liu_etal_2019	dx.doi.org/10.1016/j.trac.2019.02.021	Wang_etal_2018	dx.doi.org/10.1021/acs.est.8b03030
mHPFLCA n=2	mHPFLCA n=2	multiple H-substituted perfluoroalkyl (linear) carboxylic acids, n=2			/	/	/	[H]C(F)(F)CC(F)(F)CC(F)(F)C(O)=O	CLETVOIFUYDZSQ-UHFFFAOYSA-N	C6H6F6O2	224.027	6.0-8.0	2b	M-H-	C5F:C5HF2:C5H2F3:C5H3F4:C5H4F5:C6H2O2F3:C6H3O2F4:C6H4O2F5:C6H5O2F6		/	/	Liu_etal_2019	dx.doi.org/10.1016/j.trac.2019.02.021	Gebbink_etal_2017	dx.doi.org/10.1021/acs.est.7b02488
mHPFLCA n=3	mHPFLCA n=3	multiple H-substituted perfluoroalkyl (linear) carboxylic acids, n=3			/	/	/	[H]C(F)(F)CC(F)(F)CC(F)(F)CC(F)(F)C(O)=O	KJEZYIAMIUWVSQ-UHFFFAOYSA-N	C8H8F8O2	288.04	7.0-9.0	2b	M-H-	/	/	/	/	Liu_etal_2019	dx.doi.org/10.1016/j.trac.2019.02.021	Gebbink_etal_2017	dx.doi.org/10.1021/acs.est.7b02488
mHPFLCA n=4	mHPFLCA n=4	multiple H-substituted perfluoroalkyl (linear) carboxylic acids, n=4			/	/	/	[H]C(F)(F)CC(F)(F)CC(F)(F)CC(F)(F)CC(F)(F)C(O)=O	KCVPOLVQQSHCIX-UHFFFAOYSA-N	C10H10F10O2	352.052	8.0-10.0	2b	M-H-	/	/	/	/	Liu_etal_2019	dx.doi.org/10.1016/j.trac.2019.02.021	Gebbink_etal_2017	dx.doi.org/10.1021/acs.est.7b02488
mHPFLCA n=5	mHPFLCA n=5	multiple H-substituted perfluoroalkyl (linear) carboxylic acids, n=5			/	/	/	[H]C(F)(F)CC(F)(F)CC(F)(F)CC(F)(F)CC(F)(F)CC(F)(F)C(O)=O	DRGBCPCUASRQQM-UHFFFAOYSA-N	C12H12F12O2	416.065	8.5-10	2b	M-H-	/	/	/	/	Liu_etal_2019	dx.doi.org/10.1016/j.trac.2019.02.021	Gebbink_etal_2017	dx.doi.org/10.1021/acs.est.7b02488
mHPFLCA n=6	mHPFLCA n=6	multiple H-substituted perfluoroalkyl (linear) carboxylic acids, n=6			/	/	/	[H]C(F)(F)CC(F)(F)CC(F)(F)CC(F)(F)CC(F)(F)CC(F)(F)CC(F)(F)C(O)=O	RFPMTAFFMFIXAL-UHFFFAOYSA-N	C14H14F14O2	480.077	9.0-10.5	2b	M-H-	/	/	/	/	Liu_etal_2019	dx.doi.org/10.1016/j.trac.2019.02.021	Gebbink_etal_2017	dx.doi.org/10.1021/acs.est.7b02488
mHPFLCA n=7	mHPFLCA n=7	multiple H-substituted perfluoroalkyl (linear) carboxylic acids, n=7			/	/	/	[H]C(F)(F)CC(F)(F)CC(F)(F)CC(F)(F)CC(F)(F)CC(F)(F)CC(F)(F)CC(F)(F)C(O)=O	WDCWBOTVVLGAOL-UHFFFAOYSA-N	C16H16F16O2	544.089	9.5-10.5	2b	M-H-	/	/	/	/	Liu_etal_2019	dx.doi.org/10.1016/j.trac.2019.02.021	Gebbink_etal_2017	dx.doi.org/10.1021/acs.est.7b02488
OPFLCA n=0	OPFLCA n=0	ether-substituted perfluoroalkyl (linear) caborxylic acids, n=0			/	/	DTXSID00408562	FC(F)(F)OC(F)(F)C(O)=O	IHYMJUVQLSNPPP-UHFFFAOYSA-N	C3HF5O3	179.985	0.5-1.5	3	M-H- 2M-H- 2M-2H+Na-	C3F5O3:C6F10O6H:C6F10O6Na		/	/	Liu_etal_2019	dx.doi.org/10.1016/j.trac.2019.02.021	Strynar_etal_2015	dx.doi.org/10.1021/acs.est.5b01215
OPFLCA_i n=1	OPFLCA_i n=1	ether-substituted perfluoroalkyl (linear) caborxylic acids_i, n=1			/	/	DTXSID80528474	FC(F)(F)OC(F)(C(F)(F)F)C(O)=O	JFIQYUFQLKYFPJ-UHFFFAOYSA-N	C4HF7O3	229.981	2.5-4.5	3	M-H- 2M-H- 2M-2H+Na-	C3F7O:C4F7O3:C8F14O6H:C8F14O6Na		/	/	Liu_etal_2019	dx.doi.org/10.1016/j.trac.2019.02.021	Strynar_etal_2015	dx.doi.org/10.1021/acs.est.5b01215
OPFLCA_i n=2	OPFLCA_i n=2	ether-substituted perfluoroalkyl (linear) caborxylic acids_i, n=2			863090-89-5	/	DTXSID60896486	FC(F)(F)C(F)(F)OC(F)(C(F)(F)F)C(O)=O	MAYCVDQHBUQQFH-UHFFFAOYSA-N	C5HF9O3	279.978	6.0-7.0	2b	M-H- 2M-H- 2M-2H+Na-	C4F9O:C5F9O3:C10F18O6H:C10F18O6Na		/	/	Liu_etal_2019	dx.doi.org/10.1016/j.trac.2019.02.021	Strynar_etal_2015	dx.doi.org/10.1021/acs.est.5b01215
OPFLCA_i n=3	OPFLCA_i n=3 (GenX)	ether-substituted perfluoroalkyl (linear) caborxylic acids_i, n=3			13252-13-6	Synquest Laboratories (Alachua, USA)	DTXSID70880215	FC(F)(F)C(F)(F)C(F)(F)OC(F)(C(F)(F)F)C(O)=O	CSEBNABAWMZWIF-UHFFFAOYSA-N	C6HF11O3	329.975	7.0-8.0	1	M-H- 2M-H- 2M-2H+Na-	C3F7:C5F11O:C6F11O3:C12HF22O6:C12F22O6Na		/	/	Liu_etal_2019	dx.doi.org/10.1016/j.trac.2019.02.021	Strynar_etal_2015	dx.doi.org/10.1021/acs.est.5b01215
OPFLCA_i n=4	OPFLCA_i n=4	ether-substituted perfluoroalkyl (linear) caborxylic acids_i, n=4			/	/	DTXSID70631188	FC(F)(F)C(F)(F)C(F)(F)C(F)(F)OC(F)(C(F)(F)F)C(O)=O	FVFNWXWHNHZNFS-UHFFFAOYSA-N	C7HF13O3	379.972	7.5-8.5	3	M-H-	/	/	/	/	Liu_etal_2019	dx.doi.org/10.1016/j.trac.2019.02.021	Strynar_etal_2015	dx.doi.org/10.1021/acs.est.5b01215
OPFLCA_i n=5	OPFLCA_i n=5	ether-substituted perfluoroalkyl (linear) caborxylic acids_i, n=5			/	/	DTXSID20892363	FC(F)(F)C(F)(F)C(F)(F)C(F)(F)C(F)(F)OC(F)(C(F)(F)F)C(O)=O	JEDHLIXWSMGAEZ-UHFFFAOYSA-N	C8HF15O3	429.969	8.0-9.5	3	M-H-	/	/	/	/	Liu_etal_2019	dx.doi.org/10.1016/j.trac.2019.02.021	Strynar_etal_2015	dx.doi.org/10.1021/acs.est.5b01215
OPFLCA_i, n=3	OPFLCA_i, n=3 (GenX)	ether-substituted perfluoroalkyl (linear) caborxylic acids_i, n=3			13252-13-6 26099-32-1	Apollo Scientific (Cheshire,UK)	DTXSID70880215	FC(F)(F)C(F)(F)C(F)(F)OC(F)(C(F)(F)F)C(O)=O	CSEBNABAWMZWIF-UHFFFAOYSA-N	C6HF11O3	329.975	3.16	1	M-H-	/	/	/	/	Liu_etal_2019	dx.doi.org/10.1016/j.trac.2019.02.021	Gebbink_etal_2017	dx.doi.org/10.1021/acs.est.7b02488
OPFLCA_ii n=8	OPFLCA_ii n=8	ether-substituted perfluoroalkyl (linear) caborxylic acids_ii, n=8			/	/	/	FC(F)(F)OC(F)(F)C(F)(F)C(F)(F)C(F)(F)C(F)(F)C(F)(F)C(F)(F)C(F)(F)C(O)=O	ZWETYIWVUKHRIY-UHFFFAOYSA-N	C10HF19O3	529.962	26.7	2b	M-H-	/	/	/	/	Liu_etal_2019	dx.doi.org/10.1016/j.trac.2019.02.021	Yu_etal_2018	dx.doi.org/10.1021/acs.est.8b02492
OPFLCA_ii n=9	OPFLCA_ii n=9	ether-substituted perfluoroalkyl (linear) caborxylic acids_ii, n=9			/	/	/	FC(F)(F)OC(F)(F)C(F)(F)C(F)(F)C(F)(F)C(F)(F)C(F)(F)C(F)(F)C(F)(F)C(F)(F)C(O)=O	MRLPVROGOQAYDW-UHFFFAOYSA-N	C11HF21O3	579.959	28.2	2b	M-H-	/	/	/	/	Liu_etal_2019	dx.doi.org/10.1016/j.trac.2019.02.021	Yu_etal_2018	dx.doi.org/10.1021/acs.est.8b02492
OPFLCA_ii n=10	OPFLCA_ii n=10	ether-substituted perfluoroalkyl (linear) caborxylic acids_ii, n=10			/	/	/	FC(F)(F)OC(F)(F)C(F)(F)C(F)(F)C(F)(F)C(F)(F)C(F)(F)C(F)(F)C(F)(F)C(F)(F)C(F)(F)C(O)=O	ARUMSHADURRXBN-UHFFFAOYSA-N	C12HF23O3	629.956	29.4	2b	M-H-	/	/	/	/	Liu_etal_2019	dx.doi.org/10.1016/j.trac.2019.02.021	Yu_etal_2018	dx.doi.org/10.1021/acs.est.8b02492
OPFLCA_ii n=11	OPFLCA_ii n=11	ether-substituted perfluoroalkyl (linear) caborxylic acids_ii, n=11			/	/	/	FC(F)(F)OC(F)(F)C(F)(F)C(F)(F)C(F)(F)C(F)(F)C(F)(F)C(F)(F)C(F)(F)C(F)(F)C(F)(F)C(F)(F)C(O)=O	BOQFNZNZFMLWHG-UHFFFAOYSA-N	C13HF25O3	679.953	30.5	2b	M-H-	/	/	/	/	Liu_etal_2019	dx.doi.org/10.1016/j.trac.2019.02.021	Yu_etal_2018	dx.doi.org/10.1021/acs.est.8b02492
OPFLCA_ii n=12	OPFLCA_ii n=12	ether-substituted perfluoroalkyl (linear) caborxylic acids_ii, n=12			/	/	/	FC(F)(F)OC(F)(F)C(F)(F)C(F)(F)C(F)(F)C(F)(F)C(F)(F)C(F)(F)C(F)(F)C(F)(F)C(F)(F)C(F)(F)C(F)(F)C(O)=O	KIRIUPWIMBVGOG-UHFFFAOYSA-N	C14HF27O3	729.949	31.5	2b	M-H-	/	/	/	/	Liu_etal_2019	dx.doi.org/10.1016/j.trac.2019.02.021	Yu_etal_2018	dx.doi.org/10.1021/acs.est.8b02492
OPFLCA_ii n=13	OPFLCA_ii n=13	ether-substituted perfluoroalkyl (linear) caborxylic acids_ii, n=13			/	/	/	FC(F)(F)OC(F)(F)C(F)(F)C(F)(F)C(F)(F)C(F)(F)C(F)(F)C(F)(F)C(F)(F)C(F)(F)C(F)(F)C(F)(F)C(F)(F)C(F)(F)C(O)=O	GDCMLGUPOWUOIL-UHFFFAOYSA-N	C15HF29O3	779.946	32.4	2b	M-H-	CF3O:C2F5O:C3F7O:C4F9O:C10F21O:C11F23O:C14F29O:C15F29O3	/	/	/	Liu_etal_2019	dx.doi.org/10.1016/j.trac.2019.02.021	Yu_etal_2018	dx.doi.org/10.1021/acs.est.8b02492
OPFLCA_ii n=14	OPFLCA_ii n=14	ether-substituted perfluoroalkyl (linear) caborxylic acids_ii, n=14			/	/	/	FC(F)(F)OC(F)(F)C(F)(F)C(F)(F)C(F)(F)C(F)(F)C(F)(F)C(F)(F)C(F)(F)C(F)(F)C(F)(F)C(F)(F)C(F)(F)C(F)(F)C(F)(F)C(O)=O	DTIZBINHXCMOJK-UHFFFAOYSA-N	C16HF31O3	829.943	33.1	4	M-H-	/	/	/	/	Liu_etal_2019	dx.doi.org/10.1016/j.trac.2019.02.021	Yu_etal_2018	dx.doi.org/10.1021/acs.est.8b02492
OPFLCA_ii n=15	OPFLCA_ii n=15	ether-substituted perfluoroalkyl (linear) caborxylic acids_ii, n=15			/	/	/	FC(F)(F)OC(F)(F)C(F)(F)C(F)(F)C(F)(F)C(F)(F)C(F)(F)C(F)(F)C(F)(F)C(F)(F)C(F)(F)C(F)(F)C(F)(F)C(F)(F)C(F)(F)C(F)(F)C(O)=O	LJFRFDSGCOTYNZ-UHFFFAOYSA-N	C17HF33O3	879.94	33.8	4	M-H-	/	/	/	/	Liu_etal_2019	dx.doi.org/10.1016/j.trac.2019.02.021	Yu_etal_2018	dx.doi.org/10.1021/acs.est.8b02492
mOPFLCA n=1	mOPFLCA n=1	multiple ether-substituted perfluoroalkyl (linear) caborxylic acids, n=1			39492-88-1	/	DTXSID00408562	FC(F)(F)OC(F)(F)C(O)=O	IHYMJUVQLSNPPP-UHFFFAOYSA-N	C3HF5O3	179.985	6.58		M-H- 2M-H- 2M-2H+Na-	CF3O:C2F5O:C2F5O2:C3F7O2:C4F7O4		/	/	Liu_etal_2019	dx.doi.org/10.1016/j.trac.2019.02.021	Strynar_etal_2015	dx.doi.org/10.1021/acs.est.5b01215
mOPFLCA n=2	mOPFLCA n=2	multiple ether-substituted perfluoroalkyl (linear) caborxylic acids, n=2			39492-89-2	/	DTXSID50892351	FC(F)(F)OC(F)(F)OC(F)(F)C(O)=O	GCSHTDCBGCURHU-UHFFFAOYSA-N	C4HF7O4	245.976	5.6		M-H- 2M-H- 2M-2H+Na-	/	/	/	/	Liu_etal_2019	dx.doi.org/10.1016/j.trac.2019.02.021	Strynar_etal_2015	dx.doi.org/10.1021/acs.est.5b01215
mOPFLCA n=3	mOPFLCA n=3	multiple ether-substituted perfluoroalkyl (linear) caborxylic acids, n=3			39492-90-5	/	DTXSID20892348	FC(F)(F)OC(F)(F)OC(F)(F)OC(F)(F)C(O)=O	SJKDXZGLKADOQD-UHFFFAOYSA-N	C5HF9O5	311.968	3.42		M-H- 2M-H- 2M-2H+Na-	C3F7O2:C6F11O6:C12F22HO12:C12F22O12Na:C12H3F22O13Na				Liu_etal_2019	dx.doi.org/10.1016/j.trac.2019.02.021	Strynar_etal_2015	dx.doi.org/10.1021/acs.est.5b01215
mOPFLCA n=4	mOPFLCA n=4	multiple ether-substituted perfluoroalkyl (linear) caborxylic acids, n=4			39492-91-6	/	DTXSID90723993	FC(F)(F)OC(F)(F)OC(F)(F)OC(F)(F)OC(F)(F)C(O)=O	RVMKCACFKFAJPS-UHFFFAOYSA-N	C6HF11O6	377.96	1.26		M-H- 2M-H- 2M-2H+Na-	/	/	/	/	Liu_etal_2019	dx.doi.org/10.1016/j.trac.2019.02.021	Strynar_etal_2015	dx.doi.org/10.1021/acs.est.5b01215
mHOPFLCA n=6	mHOPFLCA n=6	multiple H-substituted-ether-substituted-perfluoroalkyl (linear) carboxylic acids, n=6			/	/	/	FC(F)(F)C(F)(F)C(F)(F)C(F)(F)C(F)(F)C(F)(F)COCC(O)=O	DGYHPBHYCWLZNB-UHFFFAOYSA-N	C9H5F13O3	408.003	18.83	3	M-H-	/	/	/	/	Liu_etal_2019	dx.doi.org/10.1016/j.trac.2019.02.021	Wang_etal_2018	dx.doi.org/10.1021/acs.est.8b03030
mHOPFLCA n=7	mHOPFLCA n=7	multiple H-substituted-ether-substituted-perfluoroalkyl (linear) carboxylic acids, n=7			/	/	/	FC(F)(F)C(F)(F)C(F)(F)C(F)(F)C(F)(F)C(F)(F)C(F)(F)COCC(O)=O	USPJBAQMHWWHRR-UHFFFAOYSA-N	C10H5F15O3	458	21.1	3	M-H-	C3F3:C2F5O:C4F7:C6F9:C7F11:C8F13:C8F13O:C8F14HO		/	/	Liu_etal_2019	dx.doi.org/10.1016/j.trac.2019.02.021	Wang_etal_2018	dx.doi.org/10.1021/acs.est.8b03030
mHOPFLCA n=8	mHOPFLCA n=8	multiple H-substituted-ether-substituted-perfluoroalkyl (linear) carboxylic acids, n=8			/	/	/	FC(F)(F)C(F)(F)C(F)(F)C(F)(F)C(F)(F)C(F)(F)C(F)(F)C(F)(F)COCC(O)=O	NGXUCWBHJUZJMK-UHFFFAOYSA-N	C11H5F17O3	507.997	23.13	3	M-H-	/	/	/	/	Liu_etal_2019	dx.doi.org/10.1016/j.trac.2019.02.021	Wang_etal_2018	dx.doi.org/10.1021/acs.est.8b03030
mHOPFLCA n=9	mHOPFLCA n=9	multiple H-substituted-ether-substituted-perfluoroalkyl (linear) carboxylic acids, n=9			/	/	/	FC(F)(F)C(F)(F)C(F)(F)C(F)(F)C(F)(F)C(F)(F)C(F)(F)C(F)(F)C(F)(F)COCC(O)=O	ZAGFGQKQIYHIHM-UHFFFAOYSA-N	C12H5F19O3	557.994	24.67	3	M-H-	/	/	/	/	Liu_etal_2019	dx.doi.org/10.1016/j.trac.2019.02.021	Wang_etal_2018	dx.doi.org/10.1021/acs.est.8b03030
mHOPFLCA n=10	mHOPFLCA n=10	multiple H-substituted-ether-substituted-perfluoroalkyl (linear) carboxylic acids, n=10			/	/	/	FC(F)(F)C(F)(F)C(F)(F)C(F)(F)C(F)(F)C(F)(F)C(F)(F)C(F)(F)C(F)(F)C(F)(F)COCC(O)=O	YJCULLIVLPEEKZ-UHFFFAOYSA-N	C13H5F21O3	607.99	26.24	3	M-H-	/	/	/	/	Liu_etal_2019	dx.doi.org/10.1016/j.trac.2019.02.021	Wang_etal_2018	dx.doi.org/10.1021/acs.est.8b03030
mHOPFLCA n=11	mHOPFLCA n=11	multiple H-substituted-ether-substituted-perfluoroalkyl (linear) carboxylic acids, n=11			/	/	/	FC(F)(F)C(F)(F)C(F)(F)C(F)(F)C(F)(F)C(F)(F)C(F)(F)C(F)(F)C(F)(F)C(F)(F)C(F)(F)COCC(O)=O	SLGIZWUGENNDSS-UHFFFAOYSA-N	C14H5F23O3	657.987	27.67	3	M-H-	/	/	/	/	Liu_etal_2019	dx.doi.org/10.1016/j.trac.2019.02.021	Wang_etal_2018	dx.doi.org/10.1021/acs.est.8b03030
dPFLCA_5_n, n=1	dPFLCA_5_n, n=1	double bond-perfluoroalkyl (linear) carboxylic acids_5_n, n=1		double bond is between C7 & C8 for C11 & C12; not known for others	/	/	/	F/C(C(F)(C(F)(F)C(F)(F)C(F)(F)C(F)(F)C(O)=O)F)=C(C(F)(F)F)/F	VAZOKPJSDFICQA-OWOJBTEDSA-N	C9HF15O2	425.974	21.8	3	M-H-	/	/	/	/	Liu_etal_2019	dx.doi.org/10.1016/j.trac.2019.02.021	Wang_etal_2018	dx.doi.org/10.1021/acs.est.8b03030	in the manuscript, structure presented was inconsistent with the MS/MS spctra; structure presented here is based on the MS/MS results (the same class with the next)
dPFLCA_5_n, n=2	dPFLCA_5_n, n=2	double bond-perfluoroalkyl (linear) carboxylic acids_5_n, n=2			/	/	/	F/C(C(F)(C(F)(F)C(F)(F)C(F)(F)C(F)(F)C(O)=O)F)=C(C(F)(F)C(F)(F)F)/F	MSJUPIYQOIUUBT-OWOJBTEDSA-N	C10HF17O2	475.971	24.19	3	M-H-	/	/	/	/	Liu_etal_2019	dx.doi.org/10.1016/j.trac.2019.02.021	Wang_etal_2018	dx.doi.org/10.1021/acs.est.8b03030
dPFLCA_5_n, n=3	dPFLCA_5_n, n=3	double bond-perfluoroalkyl (linear) carboxylic acids_5_n, n=3			/	/	/	F/C(C(F)(C(F)(F)C(F)(F)C(F)(F)C(F)(F)C(O)=O)F)=C(C(F)(F)C(F)(F)C(F)(F)F)/F	AGZBRDLKFIACID-OWOJBTEDSA-N	C11HF19O2	525.967	25.87	2b	M-H-	C2F5:C3F7:C5F9:C6F11:C7F13:C10F19		/	/	Liu_etal_2019	dx.doi.org/10.1016/j.trac.2019.02.021	Wang_etal_2018	dx.doi.org/10.1021/acs.est.8b03030
dPFLCA_5_n, n=4	dPFLCA_5_n, n=4	double bond-perfluoroalkyl (linear) carboxylic acids_5_n, n=4			/	/	/	F/C(C(F)(C(F)(F)C(F)(F)C(F)(F)C(F)(F)C(O)=O)F)=C(C(F)(F)C(F)(F)C(F)(F)C(F)(F)F)/F	OCDFFBCZZNVINH-OWOJBTEDSA-N	C12HF21O2	575.964	27.49	2b	M-H-	C2F5:C3F7:C4F9:C6F11:C7F13:C8F15:C11F21		/	/	Liu_etal_2019	dx.doi.org/10.1016/j.trac.2019.02.021	Wang_etal_2018	dx.doi.org/10.1021/acs.est.8b03030
dPFLCA_5_n, n=5	dPFLCA_5_n, n=5	double bond-perfluoroalkyl (linear) carboxylic acids_5_n, n=5			/	/	/	F/C(C(F)(C(F)(F)C(F)(F)C(F)(F)C(F)(F)C(O)=O)F)=C(C(F)(F)C(F)(F)C(F)(F)C(F)(F)C(F)(F)F)/F	DIPKSEWRTMYEQJ-OWOJBTEDSA-N	C13HF23O2	625.961	28.85	3	M-H-	/	/	/	/	Liu_etal_2019	dx.doi.org/10.1016/j.trac.2019.02.021	Wang_etal_2018	dx.doi.org/10.1021/acs.est.8b03030
dPFLCA_5_n, n=6	dPFLCA_5_n, n=6	double bond-perfluoroalkyl (linear) carboxylic acids_5_n, n=6			/	/	/	F/C(C(F)(C(F)(F)C(F)(F)C(F)(F)C(F)(F)C(O)=O)F)=C(C(F)(F)C(F)(F)C(F)(F)C(F)(F)C(F)(F)C(F)(F)F)/F	HSKGYOGSOJQSKS-OWOJBTEDSA-N	C14HF25O2	675.958	30.15	3	M-H-	/	/	/	/	Liu_etal_2019	dx.doi.org/10.1016/j.trac.2019.02.021	Wang_etal_2018	dx.doi.org/10.1021/acs.est.8b03030
dPFLCA_n_1, n=5	dPFLCA_n_1, n=5	double bond-perfluoroalkyl (linear) carboxylic acids_n_1, n=5		double bond is between C7 & C8 for C11 & C12; not known for others	/	/	/	F/C((C(F)(F)C(F)(F)C(F)(F)C(F)(F)C(F)(F)C(O)=O))=C(C(F)(F)F)/F	VAZOKPJSDFICQA-OWOJBTEDSA-N	C9HF15O2	425.974	21.8	3	M-H-	/	/	/	/	Liu_etal_2019	dx.doi.org/10.1016/j.trac.2019.02.021	Wang_etal_2018	dx.doi.org/10.1021/acs.est.8b03030	in the manuscript, structure presented was inconsistent with the MS/MS spctra; structure presented here is the structure presented in the manuscript (the same class with the above)
dPFLCA_n_1, n=6	dPFLCA_n_1, n=6	double bond-perfluoroalkyl (linear) carboxylic acids_n_1, n=6			/	/	/	C(=C(\C(F)(F)F)/F)(/C(C(C(C(C(C(C(=O)O)(F)F)(F)F)(F)F)(F)F)(F)F)(F)F)\F	GNNQRDNYXJTRPX-OWOJBTEDSA-N	C10HF17O2	475.971	24.19	3	M-H-	/	/	/	/	Liu_etal_2019	dx.doi.org/10.1016/j.trac.2019.02.021	Wang_etal_2018	dx.doi.org/10.1021/acs.est.8b03030
dPFLCA_n_1, n=7	dPFLCA_n_1, n=7	double bond-perfluoroalkyl (linear) carboxylic acids_n_1, n=7			/	/	/	C(=C(\C(F)(F)F)/F)(/C(C(C(C(C(C(C(C(=O)O)(F)F)(F)F)(F)F)(F)F)(F)F)(F)F)(F)F)\F	UEYLQBDKJLWZKD-OWOJBTEDSA-N	C11HF19O2	525.967	25.87	2b	M-H-	C2F5:C3F7:C5F9:C6F11:C7F13:C10F19		/	/	Liu_etal_2019	dx.doi.org/10.1016/j.trac.2019.02.021	Wang_etal_2018	dx.doi.org/10.1021/acs.est.8b03030
dPFLCA_n_1, n=8	dPFLCA_n_1, n=8	double bond-perfluoroalkyl (linear) carboxylic acids_n_1, n=8			/	/	/	C(=C(\C(F)(F)F)/F)(/C(C(C(C(C(C(C(C(C(=O)O)(F)F)(F)F)(F)F)(F)F)(F)F)(F)F)(F)F)(F)F)\F	MCHLBDXHQKEQNO-OWOJBTEDSA-N	C12HF21O2	575.964	27.49	2b	M-H-	C2F5:C3F7:C4F9:C6F11:C7F13:C8F15:C11F21		/	/	Liu_etal_2019	dx.doi.org/10.1016/j.trac.2019.02.021	Wang_etal_2018	dx.doi.org/10.1021/acs.est.8b03030
dPFLCA_n_1, n=9	dPFLCA_n_1, n=9	double bond-perfluoroalkyl (linear) carboxylic acids_n_1, n=9			/	/	/	C(=C(\C(F)(F)F)/F)(/C(C(C(C(C(C(C(C(C(C(=O)O)(F)F)(F)F)(F)F)(F)F)(F)F)(F)F)(F)F)(F)F)(F)F)\F	JJPKQRDXKCTMCN-OWOJBTEDSA-N	C13HF23O2	625.961	28.85	3	M-H-	/	/	/	/	Liu_etal_2019	dx.doi.org/10.1016/j.trac.2019.02.021	Wang_etal_2018	dx.doi.org/10.1021/acs.est.8b03030
dPFLCA_n_1, n=10	dPFLCA_n_1, n=10	double bond-perfluoroalkyl (linear) carboxylic acids_n_1, n=10			/	/	/	C(=C(\C(F)(F)F)/F)(/C(C(C(C(C(C(C(C(C(C(C(=O)O)(F)F)(F)F)(F)F)(F)F)(F)F)(F)F)(F)F)(F)F)(F)F)(F)F)\F	MOLOFTDDZKJMNR-OWOJBTEDSA-N	C14HF25O2	675.958	30.15	3	M-H-	/	/	/	/	Liu_etal_2019	dx.doi.org/10.1016/j.trac.2019.02.021	Wang_etal_2018	dx.doi.org/10.1021/acs.est.8b03030
mdPFLCA n=0	mdPFLCA n=0	multiple double bond-perfluoroalkyl (linear) carboxylic acids, n=0			/	/	/	OC(/C(F)=C(F)/C(F)=C(F)/F)=O	VPLLSESAUGXCDS-HNQUOIGGSA-N	C5HF5O2	187.99	1.37	3	M-H-	/	/	/	/	Liu_etal_2019	dx.doi.org/10.1016/j.trac.2019.02.021	Wang_etal_2018	dx.doi.org/10.1021/acs.est.8b03030
mdPFLCA n=1	mdPFLCA n=1	multiple double bond-perfluoroalkyl (linear) carboxylic acids, n=1			/	/	/	F/C(C(F)(F)C(O)=O)=C(F)\C(F)=C(F)\F	NFAWEQJNMWPTMC-HNQUOIGGSA-N	C6HF7O2	237.986	4.05	3	M-H-	C2F3:C3F3:C4F3:C3F3O:C4F5:C3F5O:C5F5O:C5F7		/	/	Liu_etal_2019	dx.doi.org/10.1016/j.trac.2019.02.021	Wang_etal_2018	dx.doi.org/10.1021/acs.est.8b03030
mdPFLCA n=2	mdPFLCA n=2	multiple double bond-perfluoroalkyl (linear) carboxylic acids, n=2			/	/	/	F/C(C(F)(F)C(F)(F)C(O)=O)=C(F)\C(F)=C(F)\F	CQIIYWMFQDMPDK-HNQUOIGGSA-N	C7HF9O2	287.983	10.31	3	M-H-	/	/	/	/	Liu_etal_2019	dx.doi.org/10.1016/j.trac.2019.02.021	Wang_etal_2018	dx.doi.org/10.1021/acs.est.8b03030
mdPFLCA n=3	mdPFLCA n=3	multiple double bond-perfluoroalkyl (linear) carboxylic acids, n=3			/	/	/	F/C(C(F)(F)C(F)(F)C(F)(F)C(O)=O)=C(F)\C(F)=C(F)\F	YFADGKQDVFHQHS-HNQUOIGGSA-N	C8HF11O2	337.98	13.32	3	M-H-	/	/	/	/	Liu_etal_2019	dx.doi.org/10.1016/j.trac.2019.02.021	Wang_etal_2018	dx.doi.org/10.1021/acs.est.8b03030
dOPFLCA n=0	dOPFLCA n=0	double bond-, ether-substituted perfluoroalkyl (linear) carboyxlic acids, n=0			/	/	/	FC(F)(F)/C(F)=C(OC(F)(F)C(O)=O)\F	HUFPFBMIWQHFBL-UPHRSURJSA-N	C5HF7O3	241.981	12.0-14.0	3	M-H-	/	/	/	/	Liu_etal_2019	dx.doi.org/10.1016/j.trac.2019.02.021	Barzen-Hanson_etal_2017	dx.doi.org/10.1021/acs.est.6b05843
dOPFLCA n=1	dOPFLCA n=1	double bond-, ether-substituted perfluoroalkyl (linear) carboyxlic acids, n=1			/	/	/	FC(F)(F)/C(F)=C(F)/C(F)(F)OC(F)(F)C(O)=O	AMPGCEICHOUYGY-OWOJBTEDSA-N	C6HF9O3	291.978	14.0-16.0	3	M-H-	/	/	/	/	Liu_etal_2019	dx.doi.org/10.1016/j.trac.2019.02.021	Barzen-Hanson_etal_2017	dx.doi.org/10.1021/acs.est.6b05843
dOPFLCA n=2	dOPFLCA n=2	double bond-, ether-substituted perfluoroalkyl (linear) carboyxlic acids, n=2			/	/	/	FC(F)(F)/C(F)=C(F)/C(F)(F)C(F)(F)OC(F)(F)C(O)=O	NAUFVZVWCKCVPL-OWOJBTEDSA-N	C7HF11O3	341.975	15.0-17.0	3	M-H-	/	/	/	/	Liu_etal_2019	dx.doi.org/10.1016/j.trac.2019.02.021	Barzen-Hanson_etal_2017	dx.doi.org/10.1021/acs.est.6b05843
dOPFLCA n=3	dOPFLCA n=3	double bond-, ether-substituted perfluoroalkyl (linear) carboyxlic acids, n=3			/	/	/	FC(F)(F)/C(F)=C(F)/C(F)(F)C(F)(F)C(F)(F)OC(F)(F)C(O)=O	YKFPTZQQQWHKIG-OWOJBTEDSA-N	C8HF13O3	391.972	16.5-18.5	3	M-H-	CF3:CF3O:C2F5:C3F5:C2F5O:C3F5O:C4F7:C4F7O:C5F9:C6F11		/	/	Liu_etal_2019	dx.doi.org/10.1016/j.trac.2019.02.021	Barzen-Hanson_etal_2017	dx.doi.org/10.1021/acs.est.6b05843
dOPFLCA n=4	dOPFLCA n=4	double bond-, ether-substituted perfluoroalkyl (linear) carboyxlic acids, n=4			/	/	/	FC(F)(F)/C(F)=C(F)/C(F)(F)C(F)(F)C(F)(F)C(F)(F)OC(F)(F)C(O)=O	BNGVLTVGFRZQEA-OWOJBTEDSA-N	C9HF15O3	441.969	18-20	3	M-H-	/	/	/	/	Liu_etal_2019	dx.doi.org/10.1016/j.trac.2019.02.021	Barzen-Hanson_etal_2017	dx.doi.org/10.1021/acs.est.6b05843
dOPFLCA n=1	dOPFLCA n=1	double bond-, ether-substituted perfluoroalkyl (linear) carboyxlic acids, n=1			/	/	/	FC(F)(F)/C(F)=C(F)/C(F)(F)OC(F)(F)C(O)=O	AMPGCEICHOUYGY-OWOJBTEDSA-N	C6HF9O3	291.978	1.8	3	M-H-	/	/	/	/	Liu_etal_2019	dx.doi.org/10.1016/j.trac.2019.02.021	Wang_etal_2018	dx.doi.org/10.1021/acs.est.8b03030	3 homologues were discovered, but formula and number "n" present in the paper were inconsistent. Therefore, 4 possible homologues are all presented here
dOPFLCA n=2	dOPFLCA n=2	double bond-, ether-substituted perfluoroalkyl (linear) carboyxlic acids, n=2			/	/	/	FC(F)(F)/C(F)=C(F)/C(F)(F)C(F)(F)OC(F)(F)C(O)=O	NAUFVZVWCKCVPL-OWOJBTEDSA-N	C7HF11O3	341.975	5.14	3	M-H-	/	/	/	/	Liu_etal_2019	dx.doi.org/10.1016/j.trac.2019.02.021	Wang_etal_2018	dx.doi.org/10.1021/acs.est.8b03030
dOPFLCA n=3	dOPFLCA n=3	double bond-, ether-substituted perfluoroalkyl (linear) carboyxlic acids, n=3			/	/	/	FC(F)(F)/C(F)=C(F)/C(F)(F)C(F)(F)C(F)(F)OC(F)(F)C(O)=O	YKFPTZQQQWHKIG-OWOJBTEDSA-N	C8HF13O3	391.972	20.15	3	M-H-	C3F5:C2F5O:C4F7O:C5F9:C6F11:C7F13O		/	/	Liu_etal_2019	dx.doi.org/10.1016/j.trac.2019.02.021	Wang_etal_2018	dx.doi.org/10.1021/acs.est.8b03030
dOPFLCA n=4	dOPFLCA n=4	double bond-, ether-substituted perfluoroalkyl (linear) carboyxlic acids, n=4					/	FC(F)(F)/C(F)=C(F)/C(F)(F)C(F)(F)C(F)(F)C(F)(F)OC(F)(F)C(O)=O	BNGVLTVGFRZQEA-OWOJBTEDSA-N	C9HF15O3	441.969		3	M-H-			/	/	Liu_etal_2019	dx.doi.org/10.1016/j.trac.2019.02.021	Wang_etal_2018	dx.doi.org/10.1021/acs.est.8b03030
dHOPFLCA n=1	dHOPFLCA n=1	double bond-, H-, ether-substituted perfluoroalkyl (linear) carboyxlic acids, n=1			/	/	/	F/C(C(F)(F)OCC(O)=O)=C\C(F)(F)F	ZFZXIMMYKHEGKN-IWQZZHSRSA-N	C6H4F6O3	238.006	5.1	3	M-H-	/	/	/	/	Liu_etal_2019	dx.doi.org/10.1016/j.trac.2019.02.021	Wang_etal_2018	dx.doi.org/10.1021/acs.est.8b03030	8 homologues were discovered, but formula and number "n" present in the paper were inconsistent. Therefore, 10 possible homologues are all presented here
dHOPFLCA n=2	dHOPFLCA n=2	double bond-, H-, ether-substituted perfluoroalkyl (linear) carboyxlic acids, n=2			/	/	/	F/C(C(F)(F)C(F)(F)OCC(O)=O)=C\C(F)(F)F	SXYNRHMECFGTNT-IWQZZHSRSA-N	C7H4F8O3	288.003		3	M-H-	/	/	/	/	Liu_etal_2019	dx.doi.org/10.1016/j.trac.2019.02.021	Wang_etal_2018	dx.doi.org/10.1021/acs.est.8b03030
dHOPFLCA n=3	dHOPFLCA n=3	double bond-, H-, ether-substituted perfluoroalkyl (linear) carboyxlic acids, n=3			/	/	/	F/C(C(F)(F)C(F)(F)C(F)(F)OCC(O)=O)=C\C(F)(F)F	WCTTXJARBKPVRT-IWQZZHSRSA-N	C8H4F10O3	338	17.67	3	M-H-	/	/	/	/	Liu_etal_2019	dx.doi.org/10.1016/j.trac.2019.02.021	Wang_etal_2018	dx.doi.org/10.1021/acs.est.8b03030
dHOPFLCA n=4	dHOPFLCA n=4	double bond-, H-, ether-substituted perfluoroalkyl (linear) carboyxlic acids, n=4			/	/	/	F/C(C(F)(F)C(F)(F)C(F)(F)C(F)(F)OCC(O)=O)=C\C(F)(F)F	QYWCHRWWCRENRI-IWQZZHSRSA-N	C9H4F12O3	387.997	19.81	3	M-H-	C5F7:C6F9:C7F11:C8F13:C9F15:C9F15O:C10H3F16O		/	/	Liu_etal_2019	dx.doi.org/10.1016/j.trac.2019.02.021	Wang_etal_2018	dx.doi.org/10.1021/acs.est.8b03030
dHOPFLCA n=5	dHOPFLCA n=5	double bond-, H-, ether-substituted perfluoroalkyl (linear) carboyxlic acids, n=5			/	/	/	F/C(C(F)(F)C(F)(F)C(F)(F)C(F)(F)C(F)(F)OCC(O)=O)=C\C(F)(F)F	PMMJGCIRIFSZLP-IWQZZHSRSA-N	C10H4F14O3	437.994	21.69	3	M-H-	/	/	/	/	Liu_etal_2019	dx.doi.org/10.1016/j.trac.2019.02.021	Wang_etal_2018	dx.doi.org/10.1021/acs.est.8b03030
dHOPFLCA n=6	dHOPFLCA n=6	double bond-, H-, ether-substituted perfluoroalkyl (linear) carboyxlic acids, n=6			/	/	/	F/C(C(F)(F)C(F)(F)C(F)(F)C(F)(F)C(F)(F)C(F)(F)OCC(O)=O)=C\C(F)(F)F	SGLTWOYPCRYYKV-IWQZZHSRSA-N	C11H4F16O3	487.99	23.8	3	M-H-	/	/	/	/	Liu_etal_2019	dx.doi.org/10.1016/j.trac.2019.02.021	Wang_etal_2018	dx.doi.org/10.1021/acs.est.8b03030
dHOPFLCA n=7	dHOPFLCA n=7	double bond-, H-, ether-substituted perfluoroalkyl (linear) carboyxlic acids, n=7			/	/	/	F/C(C(F)(F)C(F)(F)C(F)(F)C(F)(F)C(F)(F)C(F)(F)C(F)(F)OCC(O)=O)=C\C(F)(F)F	ZQAKRMOTVWAFPL-IWQZZHSRSA-N	C12H4F18O3	537.987	25.28	3	M-H-	/	/	/	/	Liu_etal_2019	dx.doi.org/10.1016/j.trac.2019.02.021	Wang_etal_2018	dx.doi.org/10.1021/acs.est.8b03030
dHOPFLCA n=8	dHOPFLCA n=8	double bond-, H-, ether-substituted perfluoroalkyl (linear) carboyxlic acids, n=8			/	/	/	F/C(C(F)(F)C(F)(F)C(F)(F)C(F)(F)C(F)(F)C(F)(F)C(F)(F)C(F)(F)OCC(O)=O)=C\C(F)(F)F	OBMDVYGWFYCEQS-IWQZZHSRSA-N	C13H4F20O3	587.984	27.02	3	M-H-	/	/	/	/	Liu_etal_2019	dx.doi.org/10.1016/j.trac.2019.02.021	Wang_etal_2018	dx.doi.org/10.1021/acs.est.8b03030
dHOPFLCA n=9	dHOPFLCA n=9	double bond-, H-, ether-substituted perfluoroalkyl (linear) carboyxlic acids, n=9			/	/	/	F/C(C(F)(F)C(F)(F)C(F)(F)C(F)(F)C(F)(F)C(F)(F)C(F)(F)C(F)(F)C(F)(F)OCC(O)=O)=C\C(F)(F)F	VQJPRAWEZFJQJY-IWQZZHSRSA-N	C14H4F22O3	637.981	28.41	3	M-H-	/	/	/	/	Liu_etal_2019	dx.doi.org/10.1016/j.trac.2019.02.021	Wang_etal_2018	dx.doi.org/10.1021/acs.est.8b03030
dHOPFLCA n=10	dHOPFLCA n=10	double bond-, H-, ether-substituted perfluoroalkyl (linear) carboyxlic acids, n=10			/	/	/	F/C(C(F)(F)C(F)(F)C(F)(F)C(F)(F)C(F)(F)C(F)(F)C(F)(F)C(F)(F)C(F)(F)C(F)(F)OCC(O)=O)=C\C(F)(F)F	BAFVVEVIGZTCPA-IWQZZHSRSA-N	C15H4F24O3	687.978		3	M-H-	/	/	/	/	Liu_etal_2019	dx.doi.org/10.1016/j.trac.2019.02.021	Wang_etal_2018	dx.doi.org/10.1021/acs.est.8b03030
ClPFLCAs n=4	ClPFLCAs n=4	Cl-substituted perfluoroalkyl (linear) carboyxlic acids, n=4		ClCnF2nCO2H Cl position unknown, fluorinated carbon chain structure unknown	/	/	/	/	/	C5HF8O2Cl	279.954	/	3	M-H-	/	/	/	/	Liu_etal_2019	dx.doi.org/10.1016/j.trac.2019.02.021	Liu_etal_2015	dx.doi.org/10.1021/acs.analchem.5b00039
ClPFLCAs n=5	ClPFLCAs n=5	Cl-substituted perfluoroalkyl (linear) carboyxlic acids, n=5			/	/	/	/	/	C6HF10O2Cl	329.951	10.96 (F5 column)	3	M-H-	/	/	/	/	Liu_etal_2019	dx.doi.org/10.1016/j.trac.2019.02.021	Liu_etal_2015	dx.doi.org/10.1021/acs.analchem.5b00039
ClPFLCAs n=6	ClPFLCAs n=6	Cl-substituted perfluoroalkyl (linear) carboyxlic acids, n=6			/	/	/	/	/	C7HF12O2Cl	379.947	15.80(F5 column)	3	M-H-	/	/	/	/	Liu_etal_2019	dx.doi.org/10.1016/j.trac.2019.02.021	Liu_etal_2015	dx.doi.org/10.1021/acs.analchem.5b00039
ClPFLCAs n=7	ClPFLCAs n=7	Cl-substituted perfluoroalkyl (linear) carboyxlic acids, n=7			/	/	/	/	/	C8HF14O2Cl	429.944	19.34 (F5 column)	3	M-H-	/	/	/	/	Liu_etal_2019	dx.doi.org/10.1016/j.trac.2019.02.021	Liu_etal_2015	dx.doi.org/10.1021/acs.analchem.5b00039
ClPFLCAs n=8	ClPFLCAs n=8	Cl-substituted perfluoroalkyl (linear) carboyxlic acids, n=8			/	/	/	/	/	C9HF16O2Cl	479.941	21.77(F5 column)	3	M-H-	/	/	/	/	Liu_etal_2019	dx.doi.org/10.1016/j.trac.2019.02.021	Liu_etal_2015	dx.doi.org/10.1021/acs.analchem.5b00039
ClPFLCAs n=9	ClPFLCAs n=9	Cl-substituted perfluoroalkyl (linear) carboyxlic acids, n=9			/	/	/	/	/	C10HF18O2Cl	529.938	23.66 (F5 column)	3	M-H-	C9F18Cl		CID25	/	Liu_etal_2019	dx.doi.org/10.1016/j.trac.2019.02.021	Liu_etal_2015	dx.doi.org/10.1021/acs.analchem.5b00039
ClPFLCAs n=10	ClPFLCAs n=10	Cl-substituted perfluoroalkyl (linear) carboyxlic acids, n=10			/	/	/	/	/	C11HF20O2Cl	579.935	25.37(F5 column)	3	M-H-	/	/	/	/	Liu_etal_2019	dx.doi.org/10.1016/j.trac.2019.02.021	Liu_etal_2015	dx.doi.org/10.1021/acs.analchem.5b00039
ClPFLCAs n=11	ClPFLCAs n=11	Cl-substituted perfluoroalkyl (linear) carboyxlic acids, n=11			/	/	/	/	/	C12HF22O2Cl	629.931	/	3	M-H-	/	/	/	/	Liu_etal_2019	dx.doi.org/10.1016/j.trac.2019.02.021	Liu_etal_2015	dx.doi.org/10.1021/acs.analchem.5b00039
ClPFLCAs n=7	ClPFLCAs n=7	Cl-substituted perfluoroalkyl (linear) carboyxlic acids, n=7		ClCnF2nCO2H Cl position unknown, fluorinated carbon chain structure unknown	/	/	/	/	/	C8HF14O2Cl	429.944	13.59	3	M-H-	/	/	/	/	Liu_etal_2019	dx.doi.org/10.1016/j.trac.2019.02.021	Liu_etal_2018	dx.doi.org/10.1021/acs.est.8b00779
ClPFLCAs n=8	ClPFLCAs n=8	Cl-substituted perfluoroalkyl (linear) carboyxlic acids, n=8			/	/	/	/	/	C9HF16O2Cl	479.941	16.84	3	M-H-	/	/	/	/	Liu_etal_2019	dx.doi.org/10.1016/j.trac.2019.02.021	Liu_etal_2018	dx.doi.org/10.1021/acs.est.8b00779
ClPFLCAs n=9	ClPFLCAs n=9	Cl-substituted perfluoroalkyl (linear) carboyxlic acids, n=9			/	/	/	/	/	C10HF18O2Cl	529.938	19.91	3	M-H-	C9F18Cl		CID25	/	Liu_etal_2019	dx.doi.org/10.1016/j.trac.2019.02.021	Liu_etal_2018	dx.doi.org/10.1021/acs.est.8b00779
ClPFLCAs n=10	ClPFLCAs n=10	Cl-substituted perfluoroalkyl (linear) carboyxlic acids, n=10			/	/	/	/	/	C11HF20O2Cl	579.935	22.57	3	M-H-	/	/	/	/	Liu_etal_2019	dx.doi.org/10.1016/j.trac.2019.02.021	Liu_etal_2018	dx.doi.org/10.1021/acs.est.8b00779
ClPFLCAs n=11	ClPFLCAs n=11	Cl-substituted perfluoroalkyl (linear) carboyxlic acids, n=11			/	/	/	/	/	C12HF22O2Cl	629.931	25.07	3	M-H-	/	/	/	/	Liu_etal_2019	dx.doi.org/10.1016/j.trac.2019.02.021	Liu_etal_2018	dx.doi.org/10.1021/acs.est.8b00779
ClPFLCAs n=12	ClPFLCAs n=12	Cl-substituted perfluoroalkyl (linear) carboyxlic acids, n=12			/	/	/	/	/	C13HF24O2Cl	679.928	27.2	3	M-H-	/	/	/	/	Liu_etal_2019	dx.doi.org/10.1016/j.trac.2019.02.021	Liu_etal_2018	dx.doi.org/10.1021/acs.est.8b00779
ClPFLCAs n=13	ClPFLCAs n=13	Cl-substituted perfluoroalkyl (linear) carboyxlic acids, n=13			/	/	/	/	/	C14HF26O2Cl	729.925	29.16	3	M-H-	/	/	/	/	Liu_etal_2019	dx.doi.org/10.1016/j.trac.2019.02.021	Liu_etal_2018	dx.doi.org/10.1021/acs.est.8b00779
ClPFLCAs n=14	ClPFLCAs n=14	Cl-substituted perfluoroalkyl (linear) carboyxlic acids, n=14			/	/	/	/	/	C15HF28O2Cl	779.922	30.88	3	M-H-	/	/	/	/	Liu_etal_2019	dx.doi.org/10.1016/j.trac.2019.02.021	Liu_etal_2018	dx.doi.org/10.1021/acs.est.8b00779
ClPFLCAs_i n=3	ClPFLCAs_i n=3	Cl-substituted perfluoroalkyl (linear) carboyxlic acids_i, n=3		Authors noted Cl is not at the ?-position, but drew the structure as if it was. Structures have Cl at ?-position	/	/	/	OC(C(F)(F)C(F)(F)C(F)(F)Cl)=O	HVNWAQQVKSBURV-UHFFFAOYSA-N	C4HF6O2Cl	229.957	3.35	3	M-H-	/	/	/	/	Liu_etal_2019	dx.doi.org/10.1016/j.trac.2019.02.021	Wang_etal_2018	dx.doi.org/10.1021/acs.est.8b03030	in the manuscript, proposed structure conflict with MS/MS fragments
ClPFLCAs_i n=4	ClPFLCAs_i n=4	Cl-substituted perfluoroalkyl (linear) carboyxlic acids_i, n=4			/	/	DTXSID90892916	OC(C(F)(F)C(F)(F)C(F)(F)C(F)(F)Cl)=O	VQKMJXAMQVPHHB-UHFFFAOYSA-N	C5HF8O2Cl	279.954	10.51	3	M-H-	/	/	/	/	Liu_etal_2019	dx.doi.org/10.1016/j.trac.2019.02.021	Wang_etal_2018	dx.doi.org/10.1021/acs.est.8b03030
ClPFLCAs_i n=5	ClPFLCAs_i n=5	Cl-substituted perfluoroalkyl (linear) carboyxlic acids_i, n=5			/	/	DTXSID10892913	OC(C(F)(F)C(F)(F)C(F)(F)C(F)(F)C(F)(F)Cl)=O	ZDHGZQAAGQRUQT-UHFFFAOYSA-N	C6HF10O2Cl	329.951	16.4	3	M-H-	/	/	/	/	Liu_etal_2019	dx.doi.org/10.1016/j.trac.2019.02.021	Wang_etal_2018	dx.doi.org/10.1021/acs.est.8b03030
ClPFLCAs_i n=6	ClPFLCAs_i n=6	Cl-substituted perfluoroalkyl (linear) carboyxlic acids_i, n=6			/	/	DTXSID10371495	OC(C(F)(F)C(F)(F)C(F)(F)C(F)(F)C(F)(F)C(F)(F)Cl)=O	WMFYUMIVMKSLSX-UHFFFAOYSA-N	C7HF12O2Cl	379.947	20.05	3	M-H-	/	/	/	/	Liu_etal_2019	dx.doi.org/10.1016/j.trac.2019.02.021	Wang_etal_2018	dx.doi.org/10.1021/acs.est.8b03030
ClPFLCAs_i n=7	ClPFLCAs_i n=7	Cl-substituted perfluoroalkyl (linear) carboyxlic acids_i, n=7			/	/	DTXSID80388474	OC(C(F)(F)C(F)(F)C(F)(F)C(F)(F)C(F)(F)C(F)(F)C(F)(F)Cl)=O	FUSBVOVTUYPKLS-UHFFFAOYSA-N	C8HF14O2Cl	429.944	22.65	3	M-H-	/	/	/	/	Liu_etal_2019	dx.doi.org/10.1016/j.trac.2019.02.021	Wang_etal_2018	dx.doi.org/10.1021/acs.est.8b03030
ClPFLCAs_i n=8	ClPFLCAs_i n=8	Cl-substituted perfluoroalkyl (linear) carboyxlic acids_i, n=8			/	/	DTXSID30382104	OC(C(F)(F)C(F)(F)C(F)(F)C(F)(F)C(F)(F)C(F)(F)C(F)(F)C(F)(F)Cl)=O	QDGYPYFSHOUVLE-UHFFFAOYSA-N	C9HF16O2Cl	479.941	24.78	3	M-H-	/	/	/	/	Liu_etal_2019	dx.doi.org/10.1016/j.trac.2019.02.021	Wang_etal_2018	dx.doi.org/10.1021/acs.est.8b03030
ClPFLCAs_i n=9	ClPFLCAs_i n=9	Cl-substituted perfluoroalkyl (linear) carboyxlic acids_i, n=9			/	/	DTXSID70892616	OC(C(F)(F)C(F)(F)C(F)(F)C(F)(F)C(F)(F)C(F)(F)C(F)(F)C(F)(F)C(F)(F)Cl)=O	MYZWFVHLWUGKHG-UHFFFAOYSA-N	C10HF18O2Cl	529.938	26.55	3	M-H-	Cl:CO2F:C2F5:C4F9:C9F18Cl		/	/	Liu_etal_2019	dx.doi.org/10.1016/j.trac.2019.02.021	Wang_etal_2018	dx.doi.org/10.1021/acs.est.8b03030
ClPFLCAs_i n=10	ClPFLCAs_i n=10	Cl-substituted perfluoroalkyl (linear) carboyxlic acids_i, n=10			/	/	DTXSID10892918	OC(C(F)(F)C(F)(F)C(F)(F)C(F)(F)C(F)(F)C(F)(F)C(F)(F)C(F)(F)C(F)(F)C(F)(F)Cl)=O	ACWJDDIKDCUGLO-UHFFFAOYSA-N	C11HF20O2Cl	579.935	28.16	3	M-H-	/	/	/	/	Liu_etal_2019	dx.doi.org/10.1016/j.trac.2019.02.021	Wang_etal_2018	dx.doi.org/10.1021/acs.est.8b03030
ClPFLCAs_i n=11	ClPFLCAs_i n=11	Cl-substituted perfluoroalkyl (linear) carboyxlic acids_i, n=11			/	/	DTXSID90892618	OC(C(F)(F)C(F)(F)C(F)(F)C(F)(F)C(F)(F)C(F)(F)C(F)(F)C(F)(F)C(F)(F)C(F)(F)C(F)(F)Cl)=O	DIRFOJTVNYDFBA-UHFFFAOYSA-N	C12HF22O2Cl	629.931	29.49	3	M-H-	/	/	/	/	Liu_etal_2019	dx.doi.org/10.1016/j.trac.2019.02.021	Wang_etal_2018	dx.doi.org/10.1021/acs.est.8b03030
ClPFLCAs_i n=12	ClPFLCAs_i n=12	Cl-substituted perfluoroalkyl (linear) carboyxlic acids_i, n=12			/	/	/	OC(C(F)(F)C(F)(F)C(F)(F)C(F)(F)C(F)(F)C(F)(F)C(F)(F)C(F)(F)C(F)(F)C(F)(F)C(F)(F)C(F)(F)Cl)=O	OIDYQZMTSBTBBP-UHFFFAOYSA-N	C13HF24O2Cl	679.928	30.6	3	M-H-	/	/	/	/	Liu_etal_2019	dx.doi.org/10.1016/j.trac.2019.02.021	Wang_etal_2018	dx.doi.org/10.1021/acs.est.8b03030
ClPFLCAs_i n=13	ClPFLCAs_i n=13	Cl-substituted perfluoroalkyl (linear) carboyxlic acids_i, n=13			/	/	/	OC(C(F)(F)C(F)(F)C(F)(F)C(F)(F)C(F)(F)C(F)(F)C(F)(F)C(F)(F)C(F)(F)C(F)(F)C(F)(F)C(F)(F)C(F)(F)Cl)=O	CHLPJPFPFIAASS-UHFFFAOYSA-N	C14HF26O2Cl	729.925	31.58	3	M-H-	/	/	/	/	Liu_etal_2019	dx.doi.org/10.1016/j.trac.2019.02.021	Wang_etal_2018	dx.doi.org/10.1021/acs.est.8b03030
PFLSiA n=4	PFLSiA n=4	Perfluoroalkyl (linear) sulfinate, n=4			/	/	DTXSID00895519	FC(F)(F)C(F)(F)C(F)(F)C(F)(F)S(O)=O	TWIYDBQRYCWOAU-UHFFFAOYSA-N	C4HF9O2S	283.955	/	/	M-H-	/	/	/	/	Liu_etal_2019	dx.doi.org/10.1016/j.trac.2019.02.021	Barzen-Hanson_etal_2017	dx.doi.org/10.1021/acs.est.6b05843
PFLSiA n=5	PFLSiA n=5	Perfluoroalkyl (linear) sulfinate, n=5			/	/	/	FC(F)(F)C(F)(F)C(F)(F)C(F)(F)C(F)(F)S(O)=O	VWOZJJGGBQGKFY-UHFFFAOYSA-N	C5HF11O2S	333.952	/	/	M-H-	/	/	/	/	Liu_etal_2019	dx.doi.org/10.1016/j.trac.2019.02.021	Barzen-Hanson_etal_2017	dx.doi.org/10.1021/acs.est.6b05843
PFLSiA n=6	PFLSiA n=6	Perfluoroalkyl (linear) sulfinate, n=6			/	/	/	FC(F)(F)C(F)(F)C(F)(F)C(F)(F)C(F)(F)C(F)(F)S(O)=O	IYYLVCKNCOIEJX-UHFFFAOYSA-N	C6HF13O2S	383.949	/	/	M-H-	/	/	/	/	Liu_etal_2019	dx.doi.org/10.1016/j.trac.2019.02.021	Barzen-Hanson_etal_2017	dx.doi.org/10.1021/acs.est.6b05843
PFLSiA n=7	PFLSiA n=7	Perfluoroalkyl (linear) sulfinate, n=7			/	/	/	FC(F)(F)C(F)(F)C(F)(F)C(F)(F)C(F)(F)C(F)(F)C(F)(F)S(O)=O	PCGFFOXXPIGVKC-UHFFFAOYSA-N	C7HF15O2S	433.946	/	/	M-H-	/	/	/	/	Liu_etal_2019	dx.doi.org/10.1016/j.trac.2019.02.021	Barzen-Hanson_etal_2017	dx.doi.org/10.1021/acs.est.6b05843
PFLSiA n=8	PFLSiA n=8	Perfluoroalkyl (linear) sulfinate, n=8			/	/	DTXSID10904262	FC(F)(F)C(F)(F)C(F)(F)C(F)(F)C(F)(F)C(F)(F)C(F)(F)C(F)(F)S(O)=O	DFCYBFLXCKGZML-UHFFFAOYSA-N	C8HF17O2S	483.943	/	/	M-H-	/	/	/	/	Liu_etal_2019	dx.doi.org/10.1016/j.trac.2019.02.021	Barzen-Hanson_etal_2017	dx.doi.org/10.1021/acs.est.6b05843
PFLSiA n=4	PFLSiA n=4	Perfluoroalkyl (linear) sulfinate, n=4			34642-43-8	/	DTXSID00895519	FC(F)(F)C(F)(F)C(F)(F)C(F)(F)S(O)=O	TWIYDBQRYCWOAU-UHFFFAOYSA-N	C4HF9O2S	283.955	/	/	M-H-	/	/	/	/	Liu_etal_2019	dx.doi.org/10.1016/j.trac.2019.02.021	Newton_etal_2017	dx.doi.org/10.1021/acs.est.6b05330
PFLSiA n=4	PFLSiA n=4	Perfluoroalkyl (linear) sulfinate, n=4			/	/	DTXSID00895519	FC(F)(F)C(F)(F)C(F)(F)C(F)(F)S(O)=O	TWIYDBQRYCWOAU-UHFFFAOYSA-N	C4HF9O2S	283.955	10.73	3	M-H-	/	/	/	/	Liu_etal_2019	dx.doi.org/10.1016/j.trac.2019.02.021	Barzen-Hanson_etal_2017	dx.doi.org/10.1021/acs.est.6b05843
PFLSiA n=5	PFLSiA n=5	Perfluoroalkyl (linear) sulfinate, n=5			/	/	/	FC(F)(F)C(F)(F)C(F)(F)C(F)(F)C(F)(F)S(O)=O	VWOZJJGGBQGKFY-UHFFFAOYSA-N	C5HF11O2S	333.952	12.88	3	M-H-	/	/	/	/	Liu_etal_2019	dx.doi.org/10.1016/j.trac.2019.02.021	Barzen-Hanson_etal_2017	dx.doi.org/10.1021/acs.est.6b05843
PFLSiA n=6	PFLSiA n=6	Perfluoroalkyl (linear) sulfinate, n=6			/	/	/	FC(F)(F)C(F)(F)C(F)(F)C(F)(F)C(F)(F)C(F)(F)S(O)=O	IYYLVCKNCOIEJX-UHFFFAOYSA-N	C6HF13O2S	383.949	14.13,14.44	3	M-H-	SO2F:C2F5:C3F7		/	/	Liu_etal_2019	dx.doi.org/10.1016/j.trac.2019.02.021	Barzen-Hanson_etal_2017	dx.doi.org/10.1021/acs.est.6b05843	multiple isomers observed
PFLSiA n=7	PFLSiA n=7	Perfluoroalkyl (linear) sulfinate, n=7			/	/	/	FC(F)(F)C(F)(F)C(F)(F)C(F)(F)C(F)(F)C(F)(F)C(F)(F)S(O)=O	PCGFFOXXPIGVKC-UHFFFAOYSA-N	C7HF15O2S	433.946	15.68	3	M-H-	/	/	/	/	Liu_etal_2019	dx.doi.org/10.1016/j.trac.2019.02.021	Barzen-Hanson_etal_2017	dx.doi.org/10.1021/acs.est.6b05843
PFLSiA n=8	PFLSiA n=8	Perfluoroalkyl (linear) sulfinate, n=8			/	/	DTXSID10904262	FC(F)(F)C(F)(F)C(F)(F)C(F)(F)C(F)(F)C(F)(F)C(F)(F)C(F)(F)S(O)=O	DFCYBFLXCKGZML-UHFFFAOYSA-N	C8HF17O2S	483.943	16.44,16.72	3	M-H-	/	/	/	/	Liu_etal_2019	dx.doi.org/10.1016/j.trac.2019.02.021	Barzen-Hanson_etal_2017	dx.doi.org/10.1021/acs.est.6b05843	multiple isomers observed
SF5PFLSA n=3	SF5PFLSA n=3	Pentafluorosulfide Perfluoroalkyl (linear) sulfonic acids, n=3			/	/	/	FS(F)(F)(F)(F)C(F)(F)C(F)(F)C(F)(F)S(O)(=O)=O	IWGBXUMIEVQVSE-UHFFFAOYSA-N	C3HF11O3S2	357.919	13-15	2b	M-H-	/	/	/	/	Liu_etal_2019	dx.doi.org/10.1016/j.trac.2019.02.021	Barzen-Hanson_etal_2017	dx.doi.org/10.1021/acs.est.6b05843
SF5PFLSA n=4	SF5PFLSA n=4	Pentafluorosulfide Perfluoroalkyl (linear) sulfonic acids, n=4			/	/	/	FS(F)(F)(F)(F)C(F)(F)C(F)(F)C(F)(F)C(F)(F)S(O)(=O)=O	KPEXJJSCKDVSIK-UHFFFAOYSA-N	C4HF13O3S2	407.916	14-16	2b	M-H-	/	/	/	/	Liu_etal_2019	dx.doi.org/10.1016/j.trac.2019.02.021	Barzen-Hanson_etal_2017	dx.doi.org/10.1021/acs.est.6b05843
SF5PFLSA n=5	SF5PFLSA n=5	Pentafluorosulfide Perfluoroalkyl (linear) sulfonic acids, n=5			/	/	/	FS(F)(F)(F)(F)C(F)(F)C(F)(F)C(F)(F)C(F)(F)C(F)(F)S(O)(=O)=O	IGYGSQLEPAJSAD-UHFFFAOYSA-N	C5HF15O3S2	457.913	16-18	2b	M-H-	/	/	/	/	Liu_etal_2019	dx.doi.org/10.1016/j.trac.2019.02.021	Barzen-Hanson_etal_2017	dx.doi.org/10.1021/acs.est.6b05843
SF5PFLSA n=6	SF5PFLSA n=6	Pentafluorosulfide Perfluoroalkyl (linear) sulfonic acids, n=6			/	/	/	FS(F)(F)(F)(F)C(F)(F)C(F)(F)C(F)(F)C(F)(F)C(F)(F)C(F)(F)S(O)(=O)=O	JNOLGTOUEXKSDY-UHFFFAOYSA-N	C6HF17O3S2	507.91	17-19	2b	M-H-	/	/	/	/	Liu_etal_2019	dx.doi.org/10.1016/j.trac.2019.02.021	Barzen-Hanson_etal_2017	dx.doi.org/10.1021/acs.est.6b05843
SF5PFLSA n=7	SF5PFLSA n=7	Pentafluorosulfide Perfluoroalkyl (linear) sulfonic acids, n=7			/	/	/	FS(F)(F)(F)(F)C(F)(F)C(F)(F)C(F)(F)C(F)(F)C(F)(F)C(F)(F)C(F)(F)S(O)(=O)=O	OBNMRCHHPLBKRY-UHFFFAOYSA-N	C7HF19O3S2	557.906	19-21	2b	M-H-	/	/	/	/	Liu_etal_2019	dx.doi.org/10.1016/j.trac.2019.02.021	Barzen-Hanson_etal_2017	dx.doi.org/10.1021/acs.est.6b05843
SF5PFLSA n=8	SF5PFLSA n=8	Pentafluorosulfide Perfluoroalkyl (linear) sulfonic acids, n=8			/	/	/	FS(F)(F)(F)(F)C(F)(F)C(F)(F)C(F)(F)C(F)(F)C(F)(F)C(F)(F)C(F)(F)C(F)(F)S(O)(=O)=O	PTFLVXXNVSLTOC-UHFFFAOYSA-N	C8HF21O3S2	607.903	19-22.5	2b	M-H-	SO3:SF5:CF2SO3?:C2F4SO3?:C3F6SO3?:C4F8SO3?:C5F10SO3?:C6F12SO3?:C8F16SO3:C8F21S2O3		/	/	Liu_etal_2019	dx.doi.org/10.1016/j.trac.2019.02.021	Barzen-Hanson_etal_2017	dx.doi.org/10.1021/acs.est.6b05843	Free radical fragments observed
SF5PFLSA n=9	SF5PFLSA n=9	Pentafluorosulfide Perfluoroalkyl (linear) sulfonic acids, n=9			/	/	/	FS(F)(F)(F)(F)C(F)(F)C(F)(F)C(F)(F)C(F)(F)C(F)(F)C(F)(F)C(F)(F)C(F)(F)C(F)(F)S(O)(=O)=O	GQDNCVBSGIWYLZ-UHFFFAOYSA-N	C9HF23O3S2	657.9	21-24	2b	M-H-	/	/	/	/	Liu_etal_2019	dx.doi.org/10.1016/j.trac.2019.02.021	Barzen-Hanson_etal_2017	dx.doi.org/10.1021/acs.est.6b05843
HPFLSA n=4	HPFLSA n=4	H-substituted perfluoroalkyl (linear) sulfonic acids, n=4		CnF2nH2SO3	/	/	/	/	/	C4H2F8O3S	281.96	7.8	4	M-H-	SO3:SO3F:C4F8HSO3		/	/	Liu_etal_2019	dx.doi.org/10.1016/j.trac.2019.02.021	Gebbink_etal_2017	dx.doi.org/10.1021/acs.est.7b02488
HPFLSA n=6	HPFLSA n=6	H-substituted perfluoroalkyl (linear) sulfonic acids, n=6			/	/	/	/	/	C6H2F12O3S	381.953	9.1	4	M-H-	/	/	/	/	Liu_etal_2019	dx.doi.org/10.1016/j.trac.2019.02.021	Gebbink_etal_2017	dx.doi.org/10.1021/acs.est.7b02488
HPFLSA_i n=3	HPFLSA_i n=3	H-substituted perfluoroalkyl (linear) sulfonic acids_i, n=3			/	/	/	[H]C(F)(F)C(F)(F)C(F)(F)S(=O)(O)=O	LTOQTEOVRRXGBX-UHFFFAOYSA-N	C3H2F6O3S	231.963	/	4	M-H-	/	/	/	/	Liu_etal_2019	dx.doi.org/10.1016/j.trac.2019.02.021	Newton_etal_2017	dx.doi.org/10.1021/acs.est.6b05330
HPFLSA_i n=4	HPFLSA_i n=4	H-substituted perfluoroalkyl (linear) sulfonic acids_i, n=4			70259-86-8 (search in patent)	/	DTXSID40880949	[H]C(F)(F)C(F)(F)C(F)(F)C(F)(F)S(=O)(O)=O	UTWCWKUZICRKOA-UHFFFAOYSA-N	C4H2F8O3S	281.96	/	3	M-H-	SO3:SO3F:C3F5:C4F7:C4F7SO3		/	/	Liu_etal_2019	dx.doi.org/10.1016/j.trac.2019.02.021	Newton_etal_2017	dx.doi.org/10.1021/acs.est.6b05330
HPFLSA_ii n=0	HPFLSA_ii n=0	H-substituted perfluoroalkyl (linear) sulfonic acids_ii, n=0			/	/	/	FC(F)(F)C(S(=O)(O)=O)(F)[H]	DFXIGNRYXLVEDF-UHFFFAOYSA-N	C2H2F4O3S	181.966	12.0-13	3	M-H-	/	/	/	/	Liu_etal_2019	dx.doi.org/10.1016/j.trac.2019.02.021	Barzen-Hanson_etal_2017	dx.doi.org/10.1021/acs.est.6b05843
HPFLSA_ii n=1	HPFLSA_ii n=1	H-substituted perfluoroalkyl (linear) sulfonic acids_ii, n=1		multiple isomers possible	/	/	DTXSID70430799	FC(F)(F)C([H])(F)C(F)(F)S(=O)(O)=O	DMOBTBZPQXBGRE-UHFFFAOYSA-N	C3H2F6O3S	231.963	12.0-14	3	M-H-	/	/	/	/	Liu_etal_2019	dx.doi.org/10.1016/j.trac.2019.02.021	Barzen-Hanson_etal_2017	dx.doi.org/10.1021/acs.est.6b05843
HPFLSA_ii n=2	HPFLSA_ii n=2	H-substituted perfluoroalkyl (linear) sulfonic acids_ii, n=2			/	/	/	FC(F)(F)C([H])(F)C(F)(F)C(F)(F)S(=O)(O)=O	GUDBAXWOSFMPDL-UHFFFAOYSA-N	C4H2F8O3S	281.96	12.0-14	3	M-H-	/	/	/	/	Liu_etal_2019	dx.doi.org/10.1016/j.trac.2019.02.021	Barzen-Hanson_etal_2017	dx.doi.org/10.1021/acs.est.6b05843
HPFLSA_ii n=3	HPFLSA_ii n=3	H-substituted perfluoroalkyl (linear) sulfonic acids_ii, n=3			/	/	/	FC(F)(F)C([H])(F)C(F)(F)C(F)(F)C(F)(F)S(=O)(O)=O	WUNJQIWWSVJSNK-UHFFFAOYSA-N	C5H2F10O3S	331.956	13-14	3	M-H-	/	/	/	/	Liu_etal_2019	dx.doi.org/10.1016/j.trac.2019.02.021	Barzen-Hanson_etal_2017	dx.doi.org/10.1021/acs.est.6b05843
HPFLSA_ii n=4	HPFLSA_ii n=4	H-substituted perfluoroalkyl (linear) sulfonic acids_ii, n=4			/	/	/	FC(F)(F)C([H])(F)C(F)(F)C(F)(F)C(F)(F)C(F)(F)S(=O)(O)=O	DOWJLTPWPGXVFD-UHFFFAOYSA-N	C6H2F12O3S	381.953	13-14.5	3	M-H-	/	/	/	/	Liu_etal_2019	dx.doi.org/10.1016/j.trac.2019.02.021	Barzen-Hanson_etal_2017	dx.doi.org/10.1021/acs.est.6b05843
HPFLSA_ii n=5	HPFLSA_ii n=5	H-substituted perfluoroalkyl (linear) sulfonic acids_ii, n=5			/	/	/	FC(F)(F)C([H])(F)C(F)(F)C(F)(F)C(F)(F)C(F)(F)C(F)(F)S(=O)(O)=O	SDHHTNKPXBIUHM-UHFFFAOYSA-N	C7H2F14O3S	431.95	14-16	3	M-H-	/	/	/	/	Liu_etal_2019	dx.doi.org/10.1016/j.trac.2019.02.021	Barzen-Hanson_etal_2017	dx.doi.org/10.1021/acs.est.6b05843
HPFLSA_ii n=6	HPFLSA_ii n=6	H-substituted perfluoroalkyl (linear) sulfonic acids_ii, n=6			/	/	/	FC(F)(F)C([H])(F)C(F)(F)C(F)(F)C(F)(F)C(F)(F)C(F)(F)C(F)(F)S(=O)(O)=O	QXRYLKKFDKSCMD-UHFFFAOYSA-N	C8H2F16O3S	481.947	15-19	3	M-H-	SO3:SO3F:C2F5:CF2SO3?:C3F7:C4F7:C3F6SO3?:C6F11:C7F13:C8F15:C7F13SO3:C8F15SO3:C8HF16SO3				Liu_etal_2019	dx.doi.org/10.1016/j.trac.2019.02.021	Barzen-Hanson_etal_2017	dx.doi.org/10.1021/acs.est.6b05843
HPFLSA_ii n=7	HPFLSA_ii n=7	H-substituted perfluoroalkyl (linear) sulfonic acids_ii, n=7			/	/	/	FC(F)(F)C([H])(F)C(F)(F)C(F)(F)C(F)(F)C(F)(F)C(F)(F)C(F)(F)C(F)(F)S(=O)(O)=O	WJKBXFRRXIONGT-UHFFFAOYSA-N	C9H2F18O3S	531.944	17-19	3	M-H-	/	/	/	/	Liu_etal_2019	dx.doi.org/10.1016/j.trac.2019.02.021	Barzen-Hanson_etal_2017	dx.doi.org/10.1021/acs.est.6b05843	Free radical fragments observed
HPFLSA_ii n=8	HPFLSA_ii n=8	H-substituted perfluoroalkyl (linear) sulfonic acids_ii, n=8			/	/	/	FC(F)(F)C([H])(F)C(F)(F)C(F)(F)C(F)(F)C(F)(F)C(F)(F)C(F)(F)C(F)(F)C(F)(F)S(=O)(O)=O	CIKJPNFMVNXTBQ-UHFFFAOYSA-N	C10H2F20O3S	581.941	18-20	3	M-H-	/	/	/	/	Liu_etal_2019	dx.doi.org/10.1016/j.trac.2019.02.021	Barzen-Hanson_etal_2017	dx.doi.org/10.1021/acs.est.6b05843
mHPFLSA n=4	mHPFLSA n=4	multiple H-substituted perfluoroalkyl (linear) sulfonic acids, n=4		CnFn+4Hn-2SO3	/	/	/	/	/	C4H2F8O3S	281.96	/	4	M-H-	/	/	/	/	Liu_etal_2019	dx.doi.org/10.1016/j.trac.2019.02.021	Newton_etal_2017	dx.doi.org/10.1021/acs.est.6b05330
mHPFLSA n=6	mHPFLSA n=6	multiple H-substituted perfluoroalkyl (linear) sulfonic acids, n=6			/	/	/	/	/	C6H4F10O3S	345.972	/	4	M-H-	/	/	/	/	Liu_etal_2019	dx.doi.org/10.1016/j.trac.2019.02.021	Newton_etal_2017	dx.doi.org/10.1021/acs.est.6b05330
mHPFLSA n=8	mHPFLSA n=8	multiple H-substituted perfluoroalkyl (linear) sulfonic acids, n=8			/	/	/	/	/	C8H6F12O3S	409.985	/	4	M-H-	/	/	/	/	Liu_etal_2019	dx.doi.org/10.1016/j.trac.2019.02.021	Newton_etal_2017	dx.doi.org/10.1021/acs.est.6b05330
mHPFLSA n=10	mHPFLSA n=10	multiple H-substituted perfluoroalkyl (linear) sulfonic acids, n=10			/	/	/	/	/	C10H8F14O3S	473.997	/	4	M-H-	/	/	/	/	Liu_etal_2019	dx.doi.org/10.1016/j.trac.2019.02.021	Newton_etal_2017	dx.doi.org/10.1021/acs.est.6b05330
mHPFLSA n=12	mHPFLSA n=12	multiple H-substituted perfluoroalkyl (linear) sulfonic acids, n=12			/	/	/	/	/	C12H10F16O3S	538.01	/	4	M-H-	/	/	/	/	Liu_etal_2019	dx.doi.org/10.1016/j.trac.2019.02.021	Newton_etal_2017	dx.doi.org/10.1021/acs.est.6b05330
mHPFLSA n=14	mHPFLSA n=14	multiple H-substituted perfluoroalkyl (linear) sulfonic acids, n=14			/	/	/	/	/	C14H12F18O3S	602.022	/	4	M-H-	/	/	/	/	Liu_etal_2019	dx.doi.org/10.1016/j.trac.2019.02.021	Newton_etal_2017	dx.doi.org/10.1021/acs.est.6b05330
dPFLSA n=1	dPFLSA n=1	double bond perfluoroalkyl (linear) sulfonic aicds, n=1		multiple isomers possible	/	/	/	F/C(C(F)(F)S(=O)(O)=O)=C(F)\C(F)(F)F	URXDZXVKSSRSJY-OWOJBTEDSA-N	C4HF7O3S	261.953	12.0-14	3	M-H-	/	/	/	/	Liu_etal_2019	dx.doi.org/10.1016/j.trac.2019.02.021	Barzen-Hanson_etal_2017	dx.doi.org/10.1021/acs.est.6b05843
dPFLSA n=2	dPFLSA n=2	double bond perfluoroalkyl (linear) sulfonic aicds, n=2			/	/	/	F/C(C(F)(F)C(F)(F)S(=O)(O)=O)=C(F)\C(F)(F)F	CBKDCXTWOFDRGE-OWOJBTEDSA-N	C5HF9O3S	311.95	13-14	3	M-H-	/	/	/	/	Liu_etal_2019	dx.doi.org/10.1016/j.trac.2019.02.021	Barzen-Hanson_etal_2017	dx.doi.org/10.1021/acs.est.6b05843
dPFLSA n=3	dPFLSA n=3	double bond perfluoroalkyl (linear) sulfonic aicds, n=3			/	/	/	F/C(C(F)(F)C(F)(F)C(F)(F)S(=O)(O)=O)=C(F)\C(F)(F)F	ZTMWZBVGFKTUKA-OWOJBTEDSA-N	C6HF11O3S	361.947	14-16	3	M-H-	/	/	/	/	Liu_etal_2019	dx.doi.org/10.1016/j.trac.2019.02.021	Barzen-Hanson_etal_2017	dx.doi.org/10.1021/acs.est.6b05843
dPFLSA n=4	dPFLSA n=4	double bond perfluoroalkyl (linear) sulfonic aicds, n=4			/	/	/	F/C(C(F)(F)C(F)(F)C(F)(F)C(F)(F)S(=O)(O)=O)=C(F)\C(F)(F)F	QOMQGOOFVHQXKY-OWOJBTEDSA-N	C7HF13O3S	411.944	15-17	3	M-H-	/	/	/	/	Liu_etal_2019	dx.doi.org/10.1016/j.trac.2019.02.021	Barzen-Hanson_etal_2017	dx.doi.org/10.1021/acs.est.6b05843
dPFLSA n=5	dPFLSA n=5	double bond perfluoroalkyl (linear) sulfonic aicds, n=5			/	/	/	F/C(C(F)(F)C(F)(F)C(F)(F)C(F)(F)C(F)(F)S(=O)(O)=O)=C(F)\C(F)(F)F	OMZKAGKELPONGJ-OWOJBTEDSA-N	C8HF15O3S	461.941	16-18.5	3	M-H-	SO3:SO3F:C2F5:CF2SO3?:C3F5:C3F7:C4F7:C6F11:C7F13:C8F15				Liu_etal_2019	dx.doi.org/10.1016/j.trac.2019.02.021	Barzen-Hanson_etal_2017	dx.doi.org/10.1021/acs.est.6b05843	Free radical fragments observed
dPFLSA n=6	dPFLSA n=6	double bond perfluoroalkyl (linear) sulfonic aicds, n=6			/	/	/	F/C(C(F)(F)C(F)(F)C(F)(F)C(F)(F)C(F)(F)C(F)(F)S(=O)(O)=O)=C(F)\C(F)(F)F	IFEUDSOGGQVWNP-OWOJBTEDSA-N	C9HF17O3S	511.937	17-19	3	M-H-	/	/	/	/	Liu_etal_2019	dx.doi.org/10.1016/j.trac.2019.02.021	Barzen-Hanson_etal_2017	dx.doi.org/10.1021/acs.est.6b05843
dPFLSA n=7	dPFLSA n=7	double bond perfluoroalkyl (linear) sulfonic aicds, n=7			/	/	/	F/C(C(F)(F)C(F)(F)C(F)(F)C(F)(F)C(F)(F)C(F)(F)C(F)(F)S(=O)(O)=O)=C(F)\C(F)(F)F	RYOZFMRMUKKBCI-OWOJBTEDSA-N	C10HF19O3S	561.934	18-20.5	3	M-H-	/	/	/	/	Liu_etal_2019	dx.doi.org/10.1016/j.trac.2019.02.021	Barzen-Hanson_etal_2017	dx.doi.org/10.1021/acs.est.6b05843
dPFLSA n=8	dPFLSA n=8	double bond perfluoroalkyl (linear) sulfonic aicds, n=8			/	/	/	F/C(C(F)(F)C(F)(F)C(F)(F)C(F)(F)C(F)(F)C(F)(F)C(F)(F)C(F)(F)S(=O)(O)=O)=C(F)\C(F)(F)F	BDDVKOZJSZCMMM-OWOJBTEDSA-N	C11HF21O3S	611.931	20-22	3	M-H-	/	/	/	/	Liu_etal_2019	dx.doi.org/10.1016/j.trac.2019.02.021	Barzen-Hanson_etal_2017	dx.doi.org/10.1021/acs.est.6b05843
dPFLSA n=9	dPFLSA n=9	double bond perfluoroalkyl (linear) sulfonic aicds, n=9			/	/	/	F/C(C(F)(F)C(F)(F)C(F)(F)C(F)(F)C(F)(F)C(F)(F)C(F)(F)C(F)(F)C(F)(F)S(=O)(O)=O)=C(F)\C(F)(F)F	JTIMNHGHXNQKIQ-OWOJBTEDSA-N	C12HF23O3S	661.928	21-23	3	M-H-	/	/	/	/	Liu_etal_2019	dx.doi.org/10.1016/j.trac.2019.02.021	Barzen-Hanson_etal_2017	dx.doi.org/10.1021/acs.est.6b05843
dPFLSA n=10	dPFLSA n=10	double bond perfluoroalkyl (linear) sulfonic aicds, n=10			/	/	/	F/C(C(F)(F)C(F)(F)C(F)(F)C(F)(F)C(F)(F)C(F)(F)C(F)(F)C(F)(F)C(F)(F)C(F)(F)S(=O)(O)=O)=C(F)\C(F)(F)F	FSYPSOJVIOICOV-OWOJBTEDSA-N	C13HF25O3S	711.925	23-25	3	M-H-	/	/	/	/	Liu_etal_2019	dx.doi.org/10.1016/j.trac.2019.02.021	Barzen-Hanson_etal_2017	dx.doi.org/10.1021/acs.est.6b05843
dPFLSA_i n=5	dPFLSA_i n=5	double bond perfluoroalkyl (linear) sulfonic aicds, n=5_i			/	/	/	FC(C(F)(F)C(F)(F)F)(F)/C(F)=C(F)/C(F)(F)C(F)(F)C(F)(F)S(O)(=O)=O	KSTCMYVADSAATO-OWOJBTEDSA-N	C8HF15O3S	461.941	15-16.2	3	M-H-	SO3:SO3F:C2F5:C3F7:CF2SO3:C3F6SO3:C5F9:C6F11		/	/	Liu_etal_2019	dx.doi.org/10.1016/j.trac.2019.02.021	Baduel_etal_2017	dx.doi.org/10.1016/j.chemosphere.2017.06.096
d/C-PFSA n=7	d/C-PFSA n=7	double bond or Cyclic perfluoroalkyl sulfonic aicds, n=7	isomers coeluted, and no single structure can be proposed	CnF2n-1SO3H both double-bond and cyclic structures observed; multiple isomers observed for each homologue	/	/	/	/	/	C7HF13O3S	411.944	11.56,12.28	3	M-H-	/	/	/	/	Liu_etal_2019	dx.doi.org/10.1016/j.trac.2019.02.021	Liu_etal_2018a	dx.doi.org/10.1021/acs.est.8b00779
d/C-PFSA n=8	d/C-PFSA n=8	double bond or Cyclic perfluoroalkyl sulfonic aicds, n=8			/	/	/	/	/	C8HF15O3S	461.941	12.0-15	3	M-H-	SO3:SO3F:C2F5:C3F7:C5F9:C8F15:C8F15SO3		/	/	Liu_etal_2019	dx.doi.org/10.1016/j.trac.2019.02.021	Liu_etal_2018a	dx.doi.org/10.1021/acs.est.8b00779
d/C-PFSA n=9	d/C-PFSA n=9	double bond or Cyclic perfluoroalkyl sulfonic aicds, n=9			/	/	/	/	/	C9HF17O3S	511.937	15.5-17	3	M-H-	/	/	/	/	Liu_etal_2019	dx.doi.org/10.1016/j.trac.2019.02.021	Liu_etal_2018a	dx.doi.org/10.1021/acs.est.8b00779
d/C-PFSA n=10	d/C-PFSA n=10	double bond or Cyclic perfluoroalkyl sulfonic aicds, n=10			/	/	/	/	/	C10HF19O3S	561.934	18-19.5	3	M-H-	/	/	/	/	Liu_etal_2019	dx.doi.org/10.1016/j.trac.2019.02.021	Liu_etal_2018a	dx.doi.org/10.1021/acs.est.8b00779
d/C-PFSA n=11	d/C-PFSA n=11	double bond or Cyclic perfluoroalkyl sulfonic aicds, n=11			/	/	/	/	/	C11HF21O3S	611.931	20-23	3	M-H-	/	/	/	/	Liu_etal_2019	dx.doi.org/10.1016/j.trac.2019.02.021	Liu_etal_2018a	dx.doi.org/10.1021/acs.est.8b00779
d/C-PFSA n=12	d/C-PFSA n=12	double bond or Cyclic perfluoroalkyl sulfonic aicds, n=12			/	/	/	/	/	C12HF23O3S	661.928	21-25	3	M-H-	/	/	/	/	Liu_etal_2019	dx.doi.org/10.1016/j.trac.2019.02.021	Liu_etal_2018a	dx.doi.org/10.1021/acs.est.8b00779
d/C-PFSA n=13	d/C-PFSA n=13	double bond or Cyclic perfluoroalkyl sulfonic aicds, n=13			/	/	/	/	/	C13HF25O3S	711.925	23.5-26.5	3	M-H-	/	/	/	/	Liu_etal_2019	dx.doi.org/10.1016/j.trac.2019.02.021	Liu_etal_2018a	dx.doi.org/10.1021/acs.est.8b00779
d/C-PFSA n=14	d/C-PFSA n=14	double bond or Cyclic perfluoroalkyl sulfonic aicds, n=14			/	/	/	/	/	C14HF27O3S	761.922	25-27	3	M-H-	/	/	/	/	Liu_etal_2019	dx.doi.org/10.1016/j.trac.2019.02.021	Liu_etal_2018a	dx.doi.org/10.1021/acs.est.8b00779
d/C-PFSA n=8	d/C-PFSA n=8	double bond or Cyclic perfluoroalkyl sulfonic aicds, n=8	isomers coeluted, and no single structure can be proposed	CnF2n-1SO3H both double-bond and cyclic structures observed; multiple isomers observed for each homologue	/	/	/	/	/	C8HF15O3S	461.941	2024-12-14	3	M-H-	SO3:SO3F:C2F5:C3F7:C5F9:C8F15:C8F15SO3		/	/	Liu_etal_2019	dx.doi.org/10.1016/j.trac.2019.02.021	Liu_etal_2018b	dx.doi.org/10.1002/anie.201809906
d/C-PFSA n=9	d/C-PFSA n=9	double bond or Cyclic perfluoroalkyl sulfonic aicds, n=9			/	/	/	/	/	C9HF17O3S	511.937	15.5-16.5	3	M-H-	/	/	/	/	Liu_etal_2019	dx.doi.org/10.1016/j.trac.2019.02.021	Liu_etal_2018b	dx.doi.org/10.1002/anie.201809906
d/C-PFSA n=10	d/C-PFSA n=10	double bond or Cyclic perfluoroalkyl sulfonic aicds, n=10			/	/	/	/	/	C10HF19O3S	561.934	18-19.5	3	M-H-	/	/	/	/	Liu_etal_2019	dx.doi.org/10.1016/j.trac.2019.02.021	Liu_etal_2018b	dx.doi.org/10.1002/anie.201809906
OPFLSA n=2	OPFLSA n=2	ether-substituted Perfluoroalkyl (linear) sulfonic acids, n=2			/	/	/	S(=O)(O)(=O)C(F)(F)C(F)(F)OC(F)(F)F	KVQPTMRJUGXQHT-UHFFFAOYSA-N	C3HF7O4S	265.948	/	/	M-H-	/	/	/	/	Liu_etal_2019	dx.doi.org/10.1016/j.trac.2019.02.021	Barzen-Hanson_etal_2017	dx.doi.org/10.1021/acs.est.6b05843
OPFLSA n=3	OPFLSA n=3	ether-substituted Perfluoroalkyl (linear) sulfonic acids, n=3			/	/	/	S(=O)(O)(=O)C(F)(F)C(F)(F)C(F)(F)OC(F)(F)F	UQSKZXLVALTWRV-UHFFFAOYSA-N	C4HF9O4S	315.945	/	/	M-H-	/	/	/	/	Liu_etal_2019	dx.doi.org/10.1016/j.trac.2019.02.021	Barzen-Hanson_etal_2017	dx.doi.org/10.1021/acs.est.6b05843
OPFLSA n=4	OPFLSA n=4	ether-substituted Perfluoroalkyl (linear) sulfonic acids, n=4			/	/	/	S(=O)(O)(=O)C(F)(F)C(F)(F)C(F)(F)C(F)(F)OC(F)(F)F	MPAJVPJYAATCNW-UHFFFAOYSA-N	C5HF11O4S	365.942	/	/	M-H-			/	/	Liu_etal_2019	dx.doi.org/10.1016/j.trac.2019.02.021	Barzen-Hanson_etal_2017	dx.doi.org/10.1021/acs.est.6b05843
OPFLSA n=5	OPFLSA n=5	ether-substituted Perfluoroalkyl (linear) sulfonic acids, n=5			/	/	DTXSID30881086	S(=O)(O)(=O)C(F)(F)C(F)(F)C(F)(F)C(F)(F)C(F)(F)OC(F)(F)F	IDFITEZJWGYLAO-UHFFFAOYSA-N	C6HF13O4S	415.939	/	/	M-H-	/	/	/	/	Liu_etal_2019	dx.doi.org/10.1016/j.trac.2019.02.021	Barzen-Hanson_etal_2017	dx.doi.org/10.1021/acs.est.6b05843
OPFLSA n=6	OPFLSA n=6	ether-substituted Perfluoroalkyl (linear) sulfonic acids, n=6			/	/	/	S(=O)(O)(=O)C(F)(F)C(F)(F)C(F)(F)C(F)(F)C(F)(F)C(F)(F)OC(F)(F)F	FDBWXQDTWDADFR-UHFFFAOYSA-N	C7HF15O4S	465.936	/	/	M-H-	/	/	/	/	Liu_etal_2019	dx.doi.org/10.1016/j.trac.2019.02.021	Barzen-Hanson_etal_2017	dx.doi.org/10.1021/acs.est.6b05843
OPFLSA n=7	OPFLSA n=7	ether-substituted Perfluoroalkyl (linear) sulfonic acids, n=7			/	/	/	S(=O)(O)(=O)C(F)(F)C(F)(F)C(F)(F)C(F)(F)C(F)(F)C(F)(F)C(F)(F)OC(F)(F)F	NRCMYBSHCHHFPE-UHFFFAOYSA-N	C8HF17O4S	515.932	/	/	M-H-	/	/	/	/	Liu_etal_2019	dx.doi.org/10.1016/j.trac.2019.02.021	Barzen-Hanson_etal_2017	dx.doi.org/10.1021/acs.est.6b05843
OPFLSA n=8	OPFLSA n=8	ether-substituted Perfluoroalkyl (linear) sulfonic acids, n=8			/	/	/	S(=O)(O)(=O)C(F)(F)C(F)(F)C(F)(F)C(F)(F)C(F)(F)C(F)(F)C(F)(F)C(F)(F)OC(F)(F)F	TTYOXVQDDBIUHB-UHFFFAOYSA-N	C9HF19O4S	565.929	/	/	M-H-	/	/	/	/	Liu_etal_2019	dx.doi.org/10.1016/j.trac.2019.02.021	Barzen-Hanson_etal_2017	dx.doi.org/10.1021/acs.est.6b05843
OPFLSA n=9	OPFLSA n=9	ether-substituted Perfluoroalkyl (linear) sulfonic acids, n=9			/	/	/	S(=O)(O)(=O)C(F)(F)C(F)(F)C(F)(F)C(F)(F)C(F)(F)C(F)(F)C(F)(F)C(F)(F)C(F)(F)OC(F)(F)F	DQMPKXXBBWGASB-UHFFFAOYSA-N	C10HF21O4S	615.926	/	/	M-H-	/	/	/	/	Liu_etal_2019	dx.doi.org/10.1016/j.trac.2019.02.021	Barzen-Hanson_etal_2017	dx.doi.org/10.1021/acs.est.6b05843
OPFLSA n=5	OPFLSA n=5	ether-substituted Perfluoroalkyl (linear) sulfonic acids, n=5			/	/	DTXSID30881086	S(=O)(O)(=O)C(F)(F)C(F)(F)C(F)(F)C(F)(F)C(F)(F)OC(F)(F)F	IDFITEZJWGYLAO-UHFFFAOYSA-N	C6HF13O4S	415.939	4.94	3	M-H-	SO3:SO3F:COF3:C2F5O:C3F7O	/	/	/	Liu_etal_2019	dx.doi.org/10.1016/j.trac.2019.02.021	Rotander_etal_2015	dx.doi.org/10.1021/es503653n
OPFLSA_i n=0	OPFLSA_i n=0	ether-substituted Perfluoroalkyl (linear) sulfonic acids_i, n=0			/	/	/	/	/	C4HF9O4S	315.945	5.83	4	M-H-	/	/	/	/	Liu_etal_2019	dx.doi.org/10.1016/j.trac.2019.02.021	Liu_etal_2018a	dx.doi.org/10.1021/acs.est.8b00779
OPFLSA_i n=1	OPFLSA_i n=1	ether-substituted Perfluoroalkyl (linear) sulfonic acids_i, n=1		multiple isomers observed for each homologue; structure of the major isomer presented here	/	/	/	S(=O)(O)(=O)C(F)(F)OC(F)(F)C(C(F)(F)F)(F)C(F)(F)F	MQXOQXJTHNLHTF-UHFFFAOYSA-N	C5HF11O4S	365.942	7.82	3	M-H-	/	/	/	/	Liu_etal_2019	dx.doi.org/10.1016/j.trac.2019.02.021	Liu_etal_2018a	dx.doi.org/10.1021/acs.est.8b00779
OPFLSA_i n=2	OPFLSA_i n=2	ether-substituted Perfluoroalkyl (linear) sulfonic acids_i, n=2			/	/	/	S(=O)(O)(=O)C(F)(F)C(F)(F)OC(F)(F)C(C(F)(F)F)(F)C(F)(F)F	PTGZEKUJAJUKNV-UHFFFAOYSA-N	C6HF13O4S	415.939	11-11.5	3	M-H-	/	/	/	/	Liu_etal_2019	dx.doi.org/10.1016/j.trac.2019.02.021	Liu_etal_2018a	dx.doi.org/10.1021/acs.est.8b00779
OPFLSA_i n=3	OPFLSA_i n=3	ether-substituted Perfluoroalkyl (linear) sulfonic acids_i, n=3			/	/	/	S(=O)(O)(=O)C(F)(F)C(F)(F)C(F)(F)OC(F)(F)C(C(F)(F)F)(F)C(F)(F)F	JTGNENYBNYOIMR-UHFFFAOYSA-N	C7HF15O4S	465.936	13.5-15	3	M-H-	/	/	/	/	Liu_etal_2019	dx.doi.org/10.1016/j.trac.2019.02.021	Liu_etal_2018a	dx.doi.org/10.1021/acs.est.8b00779
OPFLSA_i n=4	OPFLSA_i n=4	ether-substituted Perfluoroalkyl (linear) sulfonic acids_i, n=4			/	/	/	S(=O)(O)(=O)C(F)(F)C(F)(F)C(F)(F)C(F)(F)OC(F)(F)C(C(F)(F)F)(F)C(F)(F)F	ZUOUXWHDAWGKBG-UHFFFAOYSA-N	C8HF17O4S	515.932	16.5-18	3	M-H-			/	/	Liu_etal_2019	dx.doi.org/10.1016/j.trac.2019.02.021	Liu_etal_2018a	dx.doi.org/10.1021/acs.est.8b00779
OPFLSA_i n=5	OPFLSA_i n=5	ether-substituted Perfluoroalkyl (linear) sulfonic acids_i, n=5			/	/	/	S(=O)(O)(=O)C(F)(F)C(F)(F)C(F)(F)C(F)(F)C(F)(F)OC(F)(F)C(C(F)(F)F)(F)C(F)(F)F	ATRBTZDPCWXQJC-UHFFFAOYSA-N	C9HF19O4S	565.929	18-20.5	3	M-H-	/	/	/	/	Liu_etal_2019	dx.doi.org/10.1016/j.trac.2019.02.021	Liu_etal_2018a	dx.doi.org/10.1021/acs.est.8b00779
OPFLSA_i n=6	OPFLSA_i n=6	ether-substituted Perfluoroalkyl (linear) sulfonic acids_i, n=6			/	/	/	S(=O)(O)(=O)C(F)(F)C(F)(F)C(F)(F)C(F)(F)C(F)(F)C(F)(F)OC(F)(F)C(C(F)(F)F)(F)C(F)(F)F	LVVKCQPZFSPSGL-UHFFFAOYSA-N	C10HF21O4S	615.926	20.5-22	3	M-H-	/	/	/	/	Liu_etal_2019	dx.doi.org/10.1016/j.trac.2019.02.021	Liu_etal_2018a	dx.doi.org/10.1021/acs.est.8b00779
OPFLSA_i n=7	OPFLSA_i n=7	ether-substituted Perfluoroalkyl (linear) sulfonic acids_i, n=7			/	/	/	S(=O)(O)(=O)C(F)(F)C(F)(F)C(F)(F)C(F)(F)C(F)(F)C(F)(F)C(F)(F)OC(F)(F)C(C(F)(F)F)(F)C(F)(F)F	CHSXUTCKDLVDHI-UHFFFAOYSA-N	C11HF23O4S	665.923	22-24.5	3	M-H-	/	/	/	/	Liu_etal_2019	dx.doi.org/10.1016/j.trac.2019.02.021	Liu_etal_2018a	dx.doi.org/10.1021/acs.est.8b00779
OPFLSA_i n=8	OPFLSA_i n=8	ether-substituted Perfluoroalkyl (linear) sulfonic acids_i, n=8			/	/	/	S(=O)(O)(=O)C(F)(F)C(F)(F)C(F)(F)C(F)(F)C(F)(F)C(F)(F)C(F)(F)C(F)(F)OC(F)(F)C(C(F)(F)F)(F)C(F)(F)F	NSYTYFNRSUUNMQ-UHFFFAOYSA-N	C12HF25O4S	715.92	24.5-25.5	3	M-H-	/	/	/	/	Liu_etal_2019	dx.doi.org/10.1016/j.trac.2019.02.021	Liu_etal_2018a	dx.doi.org/10.1021/acs.est.8b00779
OPFLSA_ii n=4	OPFLSA_ii n=4	ether-substituted Perfluoroalkyl (linear) sulfonic acids_ii, n=4		multiple isomers observed for each homologue; structure of the major isomer presented here	/	/	/	S(=O)(O)(=O)C(F)(F)C(F)(F)C(F)(F)C(F)(F)OC(F)(F)C(F)(F)F	LINGYYNETDERQG-UHFFFAOYSA-N	C6HF13O4S	415.939	11.39,11.59	3	M-H-	/	/	/	/	Liu_etal_2019	dx.doi.org/10.1016/j.trac.2019.02.021	Liu_etal_2018b	dx.doi.org/10.1002/anie.201809906
OPFLSA_ii n=5	OPFLSA_ii n=5	ether-substituted Perfluoroalkyl (linear) sulfonic acids_ii, n=5			/	/	/	S(=O)(O)(=O)C(F)(F)C(F)(F)C(F)(F)C(F)(F)C(F)(F)OC(F)(F)C(F)(F)F	DCUPCIUMEWJEBR-UHFFFAOYSA-N	C7HF15O4S	465.936	13.79,14.54	3	M-H-	SO3:CO3F:SO3F:C2F5:C2F5O:C7F15SO4		/	/	Liu_etal_2019	dx.doi.org/10.1016/j.trac.2019.02.021	Liu_etal_2018b	dx.doi.org/10.1002/anie.201809906
OPFLSA_ii n=6	OPFLSA_ii n=6	ether-substituted Perfluoroalkyl (linear) sulfonic acids_ii, n=6			/	/	/	S(=O)(O)(=O)C(F)(F)C(F)(F)C(F)(F)C(F)(F)C(F)(F)C(F)(F)OC(F)(F)C(F)(F)F	CICKOEJRSAKYFC-UHFFFAOYSA-N	C8HF17O4S	515.932	16.4-18.5	3	M-H-	/	/	/	/	Liu_etal_2019	dx.doi.org/10.1016/j.trac.2019.02.021	Liu_etal_2018b	dx.doi.org/10.1002/anie.201809906
OPFLSA_ii n=7	OPFLSA_ii n=7	ether-substituted Perfluoroalkyl (linear) sulfonic acids_ii, n=7			/	/	/	S(=O)(O)(=O)C(F)(F)C(F)(F)C(F)(F)C(F)(F)C(F)(F)C(F)(F)C(F)(F)OC(F)(F)C(F)(F)F	KLZRJIAEJUXBDM-UHFFFAOYSA-N	C9HF19O4S	565.929	18.5-21	3	M-H-	/	/	/	/	Liu_etal_2019	dx.doi.org/10.1016/j.trac.2019.02.021	Liu_etal_2018b	dx.doi.org/10.1002/anie.201809906
mOPFLSA n=2	mOPFLSA n=2	multiple ether-substituted Perfluoroalkyl (linear) sulfonic acids, n=2		multiple isomers observed for each homologue; structure of the major isomer presented here	/	/	/	FC(F)(F)C(F)(F)OC(F)(F)C(F)(F)OC(F)(F)C(F)(F)S(=O)(O)=O	IJKCGKQIBBSXPJ-UHFFFAOYSA-N	C6HF13O5S	431.934	11.56	3	M-H-	/	/	/	/	Liu_etal_2019	dx.doi.org/10.1016/j.trac.2019.02.021	Liu_etal_2018a	dx.doi.org/10.1021/acs.est.8b00779
mOPFLSA n=3	mOPFLSA n=3	multiple ether-substituted Perfluoroalkyl (linear) sulfonic acids, n=3			/	/	/	FC(F)(F)C(F)(F)OC(F)(F)C(F)(F)OC(F)(F)C(F)(F)C(F)(F)S(=O)(O)=O	DEMGIBZDDIWHRW-UHFFFAOYSA-N	C7HF15O5S	481.931	15.43	3	M-H-	/	/	/	/	Liu_etal_2019	dx.doi.org/10.1016/j.trac.2019.02.021	Liu_etal_2018a	dx.doi.org/10.1021/acs.est.8b00779
mOPFLSA n=4	mOPFLSA n=4	multiple ether-substituted Perfluoroalkyl (linear) sulfonic acids, n=4			/	/	/	FC(F)(F)C(F)(F)OC(F)(F)C(F)(F)OC(F)(F)C(F)(F)C(F)(F)C(F)(F)S(=O)(O)=O	JGLWQYHREZXMGM-UHFFFAOYSA-N	C8HF17O5S	531.927	17.5-18.5	3	M-H-	CO3F:SO3:SO3F:C2F5O:C4F9O2		/	/	Liu_etal_2019	dx.doi.org/10.1016/j.trac.2019.02.021	Liu_etal_2018a	dx.doi.org/10.1021/acs.est.8b00779
mOPFLSA n=5	mOPFLSA n=5	multiple ether-substituted Perfluoroalkyl (linear) sulfonic acids, n=5			/	/	/	FC(F)(F)C(F)(F)OC(F)(F)C(F)(F)OC(F)(F)C(F)(F)C(F)(F)C(F)(F)C(F)(F)S(=O)(O)=O	QWRKHDUHWTVYAZ-UHFFFAOYSA-N	C9HF19O5S	581.924	17.5-21	3	M-H-	/	/	/	/	Liu_etal_2019	dx.doi.org/10.1016/j.trac.2019.02.021	Liu_etal_2018a	dx.doi.org/10.1021/acs.est.8b00779
mOPFLSA n=6	mOPFLSA n=6	multiple ether-substituted Perfluoroalkyl (linear) sulfonic acids, n=6			/	/	/	FC(F)(F)C(F)(F)OC(F)(F)C(F)(F)OC(F)(F)C(F)(F)C(F)(F)C(F)(F)C(F)(F)C(F)(F)S(=O)(O)=O	YHGGSPPLYDWUQB-UHFFFAOYSA-N	C10HF21O5S	631.921	21-23.5	3	M-H-	/	/	/	/	Liu_etal_2019	dx.doi.org/10.1016/j.trac.2019.02.021	Liu_etal_2018a	dx.doi.org/10.1021/acs.est.8b00779
mOPFLSA n=7	mOPFLSA n=7	multiple ether-substituted Perfluoroalkyl (linear) sulfonic acids, n=7			/	/	/	FC(F)(F)C(F)(F)OC(F)(F)C(F)(F)OC(F)(F)C(F)(F)C(F)(F)C(F)(F)C(F)(F)C(F)(F)C(F)(F)S(=O)(O)=O	YBJQDBPPOQBFQK-UHFFFAOYSA-N	C11HF23O5S	681.918	22.5-25	3	M-H-	/	/	/	/	Liu_etal_2019	dx.doi.org/10.1016/j.trac.2019.02.021	Liu_etal_2018a	dx.doi.org/10.1021/acs.est.8b00779
mOPFLSA n=8	mOPFLSA n=8	multiple ether-substituted Perfluoroalkyl (linear) sulfonic acids, n=8			/	/	/	FC(F)(F)C(F)(F)OC(F)(F)C(F)(F)OC(F)(F)C(F)(F)C(F)(F)C(F)(F)C(F)(F)C(F)(F)C(F)(F)C(F)(F)S(=O)(O)=O	CHIKSHGBHSNKQY-UHFFFAOYSA-N	C12HF25O5S	731.915	25.5-26.5	3	M-H-	/	/	/	/	Liu_etal_2019	dx.doi.org/10.1016/j.trac.2019.02.021	Liu_etal_2018a	dx.doi.org/10.1021/acs.est.8b00779
dHPFLSA, n=1	dHPFLSA, n=1	double bond-, H-substituted perfluoroalkyl sulfonic acids, n=1		multiple isomers possible	/	/	/	FC(/C(F)=C(F)/C(F)(F)F)([H])C(F)(F)S(=O)(O)=O	FVTWEZSMWJNXDP-OWOJBTEDSA-N	C5H2F8O3S	293.96	2024-12-14	3	M-H-	/	/	/	/	Liu_etal_2019	dx.doi.org/10.1016/j.trac.2019.02.021	Barzen-Hanson_etal_2017	dx.doi.org/10.1021/acs.est.6b05843	chain length range number "n" was inconsistent between in text/figure and in the table
dHPFLSA, n=2	dHPFLSA, n=2	double bond-, H-substituted perfluoroalkyl sulfonic acids, n=2			/	/	/	FC(/C(F)=C(F)/C(F)(F)F)([H])C(F)(F)C(F)(F)S(=O)(O)=O	ZHIXQINEHBMCSU-HNQUOIGGSA-N	C6H2F10O3S	343.956	2024-12-14	3	M-H-	/	/	/	/	Liu_etal_2019	dx.doi.org/10.1016/j.trac.2019.02.021	Barzen-Hanson_etal_2017	dx.doi.org/10.1021/acs.est.6b05843
dHPFLSA, n=3	dHPFLSA, n=3	double bond-, H-substituted perfluoroalkyl sulfonic acids, n=3			/	/	/	FC(/C(F)=C(F)/C(F)(F)F)([H])C(F)(F)C(F)(F)C(F)(F)S(=O)(O)=O	POQDCIZTLNSNHW-HNQUOIGGSA-N	C7H2F12O3S	393.953	13-16.5	3	M-H-	/	/	/	/	Liu_etal_2019	dx.doi.org/10.1016/j.trac.2019.02.021	Barzen-Hanson_etal_2017	dx.doi.org/10.1021/acs.est.6b05843
dHPFLSA, n=4	dHPFLSA, n=4	double bond-, H-substituted perfluoroalkyl sulfonic acids, n=4			/	/	/	FC(/C(F)=C(F)/C(F)(F)F)([H])C(F)(F)C(F)(F)C(F)(F)C(F)(F)S(=O)(O)=O	WEEMQFRPHLWROF-HNQUOIGGSA-N	C8H2F14O3S	443.95	14-18.5	3	M-H-	/	/	/	/	Liu_etal_2019	dx.doi.org/10.1016/j.trac.2019.02.021	Barzen-Hanson_etal_2017	dx.doi.org/10.1021/acs.est.6b05843
dHPFLSA, n=5	dHPFLSA, n=5	double bond-, H-substituted perfluoroalkyl sulfonic acids, n=5			/	/	/	FC(/C(F)=C(F)/C(F)(F)F)([H])C(F)(F)C(F)(F)C(F)(F)C(F)(F)C(F)(F)S(=O)(O)=O	OVGNQBJVXCUERN-HNQUOIGGSA-N	C9H2F16O3S	493.947	16-18.5	3	M-H-	SO3:SO3F:C3F5:C4F5:C5F7:C6F9:C7F11:C8F13:C8F13SO3:C8HF14SO3	/	/	/	Liu_etal_2019	dx.doi.org/10.1016/j.trac.2019.02.021	Barzen-Hanson_etal_2017	dx.doi.org/10.1021/acs.est.6b05843
dHPFLSA, n=6	dHPFLSA, n=6	double bond-, H-substituted perfluoroalkyl sulfonic acids, n=6			/	/	/	FC(/C(F)=C(F)/C(F)(F)F)([H])C(F)(F)C(F)(F)C(F)(F)C(F)(F)C(F)(F)C(F)(F)S(=O)(O)=O	ZCYMFPCPWCXPPX-HNQUOIGGSA-N	C10H2F18O3S	543.944	/	3	M-H-	/	/	/	/	Liu_etal_2019	dx.doi.org/10.1016/j.trac.2019.02.021	Barzen-Hanson_etal_2017	dx.doi.org/10.1021/acs.est.6b05843
dHPFLSA_i, n=4	dHPFLSA_i, n=4	double bond-, H-substituted perfluoroalkyl sulfonic acids, n=4_i		one of the 3 possible structures	/	/	/	FC(C(F)(F)OC(F)(F)C(F)(F)C(F)(F)C(F)(F)/C(F)=C([H])\F)(F)S(=O)(O)=O	DYYRANVSNRHCQD-OWOJBTEDSA-N	C8H2F14O3S	443.95	6.92	3	M-H-	SO2F:SO3F:C5F7:C6F9O:C6HF10O:C8HF14SO4	/	/	/	Liu_etal_2019	dx.doi.org/10.1016/j.trac.2019.02.021	Lin_etal_2017	dx.doi.org/10.1021/acs.est.7b02961
dHPFLSA_ii, n=4	dHPFLSA_ii, n=4	double bond-, H-substituted perfluoroalkyl sulfonic acids, n=4_ii		one of the 3 possible structures	/	/	/	FC(C(F)(F)OC(F)(F)C(F)(F)C(F)(F)C(F)(F)/C([H])=C(F)\F)(F)S(=O)(O)=O	MIEGYRXZBANDQZ-UHFFFAOYSA-N	C8H2F14O3S	443.95	6.92	3	M-H-	SO2F:SO3F:C5F7:C6F9O:C6HF10O:C8HF14SO4	/	/	/	Liu_etal_2019	dx.doi.org/10.1016/j.trac.2019.02.021	Lin_etal_2017	dx.doi.org/10.1021/acs.est.7b02961
dHPFLSA_iii, n=4	dHPFLSA_iii, n=4	double bond-, H-substituted perfluoroalkyl sulfonic acids, n=4_iii		one of the 3 possible structures	/	/	/	FC(C(F)(F)OC(F)(F)C(F)(F)C(F)(F)/C(F)=C(F)/C([H])(F)F)(F)S(=O)(O)=O	WCHDJPSDAWLEOX-NSCUHMNNSA-N	C8H2F14O3S	443.95	6.92	3	M-H-	SO2F:SO3F:C5F7:C6F9O:C6HF10O:C8HF14SO4	/	/	/	Liu_etal_2019	dx.doi.org/10.1016/j.trac.2019.02.021	Lin_etal_2017	dx.doi.org/10.1021/acs.est.7b02961
HOPFLSA n=5	HOPFLSA n=5	H-substitued ,ether-substituted perfluoroalkyl (linear)sulfonic acids, n=5			/	/	/	[H]C(F)(F)C(F)(F)C(F)(F)C(F)(F)C(F)(F)OC(F)(F)C(F)(F)S(=O)(O)=O	IYAFCGZBAFKFSQ-UHFFFAOYSA-N	C7H2F14O4S	447.945	6.84	2b	M-H-	SO2F:C4F7: C5F9O:C5HF10O		/	/	Liu_etal_2019	dx.doi.org/10.1016/j.trac.2019.02.021	Lin_etal_2017	dx.doi.org/10.1021/acs.est.7b02961
HOPFLSA n=6	HOPFLSA n=6	H-substitued ,ether-substituted perfluoroalkyl (linear)sulfonic acids, n=6			/	/	/	[H]C(F)(F)C(F)(F)C(F)(F)C(F)(F)C(F)(F)C(F)(F)OC(F)(F)C(F)(F)S(=O)(O)=O	RVODMNZNWMCSJP-UHFFFAOYSA-N	C8H2F16O4S	497.942	7.19	1	M-H-	SO2F:SO3F:C2F5SO3:C5F9: C6F11O:C6HF12O:C8HF16SO4		/	/	Liu_etal_2019	dx.doi.org/10.1016/j.trac.2019.02.021	Lin_etal_2017	dx.doi.org/10.1021/acs.est.7b02961
HOPFLSA n=8	HOPFLSA n=8	H-substitued ,ether-substituted perfluoroalkyl (linear)sulfonic acids, n=8			/	/	/	[H]C(F)(F)C(F)(F)C(F)(F)C(F)(F)C(F)(F)C(F)(F)C(F)(F)C(F)(F)OC(F)(F)C(F)(F)S(=O)(O)=O	HPNVMLVFTBDYAB-UHFFFAOYSA-N	C10H2F20O4S	597.935	8.71	1	M-H-	SO2F:SO3F:C7F13: C8F15O:C8HF16O:C10HF20SO4		/	/	Liu_etal_2019	dx.doi.org/10.1016/j.trac.2019.02.021	Lin_etal_2017	dx.doi.org/10.1021/acs.est.7b02961
diHOPFLSA C8	diHOPFLSA C8	diH-substituted, O-subsitituted perfluoroalkyl (linear) sulfonic acids, c8			/	/	/	FC(C(F)(F)OC(F)(F)C(F)(F)C(F)(F)C(F)(F)C([H])(F)C([H])(F)F)(F)S(=O)(O)=O	ZUGYTJRCLYEXMN-UHFFFAOYSA-N	C8H3F15O4S	479.951	/	2b	M-H-	SO2F:SO3F:C5F7:C6F9O:C6F10HO:C6F11H2O:c8H2F15SO4		/	/	Liu_etal_2019	dx.doi.org/10.1016/j.trac.2019.02.021	Lin_etal_2017	dx.doi.org/10.1021/acs.est.7b02961
HdiOPFLSA C7	HdiOPFLSA C7	H-substituted, di-ether-substituted perfluoroalkyl (linear) sulfonic acids, C7		structure speculated from the fluorochemical plant product information	/	/	DTXSID40892264	FC(F)(C(S(=O)(O)=O)(F)F)OC(F)(C(F)(F)F)C(F)(F)OC(F)(F)C(F)([H])F	AMJITZIMZIPWMJ-UHFFFAOYSA-N	C7H2F14O5S	463.94	8.1-8.5	4	M-H-	/	/	/	/	Liu_etal_2019	dx.doi.org/10.1016/j.trac.2019.02.021	Strynar_etal_2015	dx.doi.org/10.1021/acs.est.5b01215
K/d-O/CO-PFLSA n=7	K/d-O/CO-PFLSA n=7	Ketone-/double bond-ether-/cyclic-ether- perfluoroalkyl (linear) sulfonic acids, n=7	coelution happened, multiple structures possible	CnF2n-1SO4H all three structures are possible, and multiple isomers observed for each homologue	/	/	/	/	/	C7HF13O4S	427.939	10.5-12	3	M-H-	/	/	/	/	Liu_etal_2019	dx.doi.org/10.1016/j.trac.2019.02.021	Liu_etal_2018b	dx.doi.org/10.1002/anie.201809906
K/d-O/CO-PFLSA n=8	K/d-O/CO-PFLSA n=8	Ketone-/double bond-ether-/cyclic-ether- perfluoroalkyl (linear) sulfonic acids, n=8			/	/	/	/	/	C8HF15O4S	477.936	13.5-12	3	M-H-	SO3:SO3F:SO2F:C3F5:C4F7:C4F7SO3:C6F11SO3:C7F13SO3:C8F15SO4		/	/	Liu_etal_2019	dx.doi.org/10.1016/j.trac.2019.02.021	Liu_etal_2018b	dx.doi.org/10.1002/anie.201809906
K/d-O/CO-PFLSA n=9	K/d-O/CO-PFLSA n=9	Ketone-/double bond-ether-/cyclic-ether- perfluoroalkyl (linear) sulfonic acids, n=9			/	/	/	/	/	C9HF17O4S	527.932	17.5-18	3	M-H-	/	/	/	/	Liu_etal_2019	dx.doi.org/10.1016/j.trac.2019.02.021	Liu_etal_2018b	dx.doi.org/10.1002/anie.201809906
K/d-O/CO-PFLSA n=6	K/d-O/CO-PFLSA n=6	Ketone-/double bond-ether-/cyclic-ether- perfluoroalkyl (linear) sulfonic acids, n=6	coelution happened, multiple structures possible	CnF2n-1SO4H all three structures are possible, and multiple isomers observed for each homologue	/	/	/	/	/	C6HF11O4S	377.942	8.0-8.5	3	M-H-	/	/	/	/	Liu_etal_2019	dx.doi.org/10.1016/j.trac.2019.02.021	Liu_etal_2018a	dx.doi.org/10.1021/acs.est.8b00779
K/d-O/CO-PFLSA n=7	K/d-O/CO-PFLSA n=7	Ketone-/double bond-ether-/cyclic-ether- perfluoroalkyl (linear) sulfonic acids, n=7			/	/	/	/	/	C7HF13O4S	427.939	11.1	3	M-H-	/	/	/	/	Liu_etal_2019	dx.doi.org/10.1016/j.trac.2019.02.021	Liu_etal_2018a	dx.doi.org/10.1021/acs.est.8b00779
K/d-O/CO-PFLSA n=8	K/d-O/CO-PFLSA n=8	Ketone-/double bond-ether-/cyclic-ether- perfluoroalkyl (linear) sulfonic acids, n=8			/	/	/	/	/	C8HF15O4S	477.936	13.5-15.5	3	M-H-	SO3:SO2F:SO3F:COF3:C3F5:C3F7:C4F7:C4F7O:C6F11:C7F13SO3:C8F15SO3		/	/	Liu_etal_2019	dx.doi.org/10.1016/j.trac.2019.02.021	Liu_etal_2018a	dx.doi.org/10.1021/acs.est.8b00779
K/d-O/CO-PFLSA n=9	K/d-O/CO-PFLSA n=9	Ketone-/double bond-ether-/cyclic-ether- perfluoroalkyl (linear) sulfonic acids, n=9			/	/	/	/	/	C9HF17O4S	527.932	16.5-18.5	3	M-H-	/	/	/	/	Liu_etal_2019	dx.doi.org/10.1016/j.trac.2019.02.021	Liu_etal_2018a	dx.doi.org/10.1021/acs.est.8b00779
K/d-O/CO-PFLSA n=10	K/d-O/CO-PFLSA n=10	Ketone-/double bond-ether-/cyclic-ether- perfluoroalkyl (linear) sulfonic acids, n=10			/	/	/	/	/	C10HF19O4S	577.929	18-21	3	M-H-	/	/	/	/	Liu_etal_2019	dx.doi.org/10.1016/j.trac.2019.02.021	Liu_etal_2018a	dx.doi.org/10.1021/acs.est.8b00779
K/d-O/CO-PFLSA n=11	K/d-O/CO-PFLSA n=11	Ketone-/double bond-ether-/cyclic-ether- perfluoroalkyl (linear) sulfonic acids, n=11			/	/	/	/	/	C11HF21O4S	627.926	19-24	3	M-H-	/	/	/	/	Liu_etal_2019	dx.doi.org/10.1016/j.trac.2019.02.021	Liu_etal_2018a	dx.doi.org/10.1021/acs.est.8b00779
K/d-O/CO-PFLSA n=12	K/d-O/CO-PFLSA n=12	Ketone-/double bond-ether-/cyclic-ether- perfluoroalkyl (linear) sulfonic acids, n=12			/	/	/	/	/	C12HF23O4S	677.923	20-26	3	M-H-	/	/	/	/	Liu_etal_2019	dx.doi.org/10.1016/j.trac.2019.02.021	Liu_etal_2018a	dx.doi.org/10.1021/acs.est.8b00779
K/d-O/CO-PFLSA n=13	K/d-O/CO-PFLSA n=13	Ketone-/double bond-ether-/cyclic-ether- perfluoroalkyl (linear) sulfonic acids, n=13			/	/	/	/	/	C13HF25O4S	727.92	24-27.5	3	M-H-	/	/	/	/	Liu_etal_2019	dx.doi.org/10.1016/j.trac.2019.02.021	Liu_etal_2018a	dx.doi.org/10.1021/acs.est.8b00779
KPFLSA n=3	KPFLSA n=3	ketone perfluoroalkyl (linear) carboxylic acids, n=3			/	/	/	FC(F)(F)C(=O)C(F)(F)C(F)(F)C(F)(F)S(=O)(O)=O	DONKAOMPIOYYDH-UHFFFAOYSA-N	C5HF9O4S	327.945	/	/	M-H-	/	/	/	/	Liu_etal_2019	dx.doi.org/10.1016/j.trac.2019.02.021	Barzen-Hanson_etal_2017	dx.doi.org/10.1021/acs.est.6b05843
KPFLSA n=4	KPFLSA n=4	ketone perfluoroalkyl (linear) carboxylic acids, n=4			/	/	/	FC(F)(F)C(=O)C(F)(F)C(F)(F)C(F)(F)C(F)(F)S(=O)(O)=O	ORBWMSWREXEFCD-UHFFFAOYSA-N	C6HF11O4S	377.942	/	/	M-H-	/	/	/	/	Liu_etal_2019	dx.doi.org/10.1016/j.trac.2019.02.021	Barzen-Hanson_etal_2017	dx.doi.org/10.1021/acs.est.6b05843
KPFLSA n=5	KPFLSA n=5	ketone perfluoroalkyl (linear) carboxylic acids, n=5			/	/	/	FC(F)(F)C(=O)C(F)(F)C(F)(F)C(F)(F)C(F)(F)C(F)(F)S(=O)(O)=O	HVPUHNYWAIKMTO-UHFFFAOYSA-N	C7HF13O4S	427.939	/	/	M-H-	/	/	/	/	Liu_etal_2019	dx.doi.org/10.1016/j.trac.2019.02.021	Barzen-Hanson_etal_2017	dx.doi.org/10.1021/acs.est.6b05843
KPFLSA n=6	KPFLSA n=6	ketone perfluoroalkyl (linear) carboxylic acids, n=6			/	/	DTXSID70881085	FC(F)(F)C(=O)C(F)(F)C(F)(F)C(F)(F)C(F)(F)C(F)(F)C(F)(F)S(=O)(O)=O	OTPHSARACINGEX-UHFFFAOYSA-N	C8HF15O4S	477.936	/	/	M-H-	/	/	/	/	Liu_etal_2019	dx.doi.org/10.1016/j.trac.2019.02.021	Barzen-Hanson_etal_2017	dx.doi.org/10.1021/acs.est.6b05843
KPFLSA n=7	KPFLSA n=7	ketone perfluoroalkyl (linear) carboxylic acids, n=7			/	/	/	FC(F)(F)C(=O)C(F)(F)C(F)(F)C(F)(F)C(F)(F)C(F)(F)C(F)(F)C(F)(F)S(=O)(O)=O	PDOLHYOCFHGCQZ-UHFFFAOYSA-N	C9HF17O4S	527.932	/	/	M-H-	/	/	/	/	Liu_etal_2019	dx.doi.org/10.1016/j.trac.2019.02.021	Barzen-Hanson_etal_2017	dx.doi.org/10.1021/acs.est.6b05843
KPFLSA n=8	KPFLSA n=8	ketone perfluoroalkyl (linear) carboxylic acids, n=8			/	/	/	FC(F)(F)C(=O)C(F)(F)C(F)(F)C(F)(F)C(F)(F)C(F)(F)C(F)(F)C(F)(F)C(F)(F)S(=O)(O)=O	KITFIULXZKOAJA-UHFFFAOYSA-N	C10HF19O4S	577.929	/	/	M-H-	/	/	/	/	Liu_etal_2019	dx.doi.org/10.1016/j.trac.2019.02.021	Barzen-Hanson_etal_2017	dx.doi.org/10.1021/acs.est.6b05843
KPFLSA n=6	KPFLSA n=6	ketone perfluoroalkyl (linear) carboxylic acids, n=6			/	/	DTXSID70881085	FC(F)(F)C(=O)C(F)(F)C(F)(F)C(F)(F)C(F)(F)C(F)(F)C(F)(F)S(=O)(O)=O	OTPHSARACINGEX-UHFFFAOYSA-N	C8HF15O4S	477.936	5.3	3	M-H-	SO3:SO2F:SO3F:C2F3O:C3F5:C4F7SO3:C5F9SO3:C6F11SO3:C8F15SO4		/	/	Liu_etal_2019	dx.doi.org/10.1016/j.trac.2019.02.021	Rotander_etal_2015	dx.doi.org/10.1021/es503653n
KPFLSA_i n=3	KPFLSA_i n=3	ketone perfluoroalkyl (linear) carboxylic acids_i, n=3		terminal CO2F-classified here as a special ketone structure	/	/	/	FC(=O)C(F)(F)C(F)(F)C(F)(F)S(=O)(O)=O	LFJTYWKMKDHSSW-UHFFFAOYSA-N	C4HF7O4S	277.948	8.6	3	M-H-	/	/	/	/	Liu_etal_2019	dx.doi.org/10.1016/j.trac.2019.02.021	Baduel_etal_2017	dx.doi.org/10.1016/j.chemosphere.2017.06.096
KPFLSA_i n=4	KPFLSA_i n=4	ketone perfluoroalkyl (linear) carboxylic acids_i, n=4			/	/	/	FC(=O)C(F)(F)C(F)(F)C(F)(F)C(F)(F)S(=O)(O)=O	BIBWLIFHZGCURQ-UHFFFAOYSA-N	C5HF9O4S	327.945	11.17	3	M-H-	/	/	/	/	Liu_etal_2019	dx.doi.org/10.1016/j.trac.2019.02.021	Baduel_etal_2017	dx.doi.org/10.1016/j.chemosphere.2017.06.097
KPFLSA_i n=5	KPFLSA_i n=5	ketone perfluoroalkyl (linear) carboxylic acids_i, n=5			/	/	/	FC(=O)C(F)(F)C(F)(F)C(F)(F)C(F)(F)C(F)(F)S(=O)(O)=O	PROSKKGJMJHHFL-UHFFFAOYSA-N	C6HF11O4S	377.942	12.98	3	M-H-	/	/	/	/	Liu_etal_2019	dx.doi.org/10.1016/j.trac.2019.02.021	Baduel_etal_2017	dx.doi.org/10.1016/j.chemosphere.2017.06.098
KPFLSA_i n=6	KPFLSA_i n=6	ketone perfluoroalkyl (linear) carboxylic acids_i, n=6			/	/	/	FC(=O)C(F)(F)C(F)(F)C(F)(F)C(F)(F)C(F)(F)C(F)(F)S(=O)(O)=O	ZQCCUBIDGJANLR-UHFFFAOYSA-N	C7HF13O4S	427.939	14.45	3	M-H-	/	/	/	/	Liu_etal_2019	dx.doi.org/10.1016/j.trac.2019.02.021	Baduel_etal_2017	dx.doi.org/10.1016/j.chemosphere.2017.06.099
KPFLSA_i n=7	KPFLSA_i n=7	ketone perfluoroalkyl (linear) carboxylic acids_i, n=7			/	/	/	FC(=O)C(F)(F)C(F)(F)C(F)(F)C(F)(F)C(F)(F)C(F)(F)C(F)(F)S(=O)(O)=O	NNJJATPQUWCCTC-UHFFFAOYSA-N	C8HF15O4S	477.936	15.56	3	M-H-	SO3:SO3F:C3F5:C4F7:C5F9:C7F13:C4F7SO3:C5F9SO3:C7F13SO3:CF2SO3:C3F5O:C4F7O:C6F11O		/	/	Liu_etal_2019	dx.doi.org/10.1016/j.trac.2019.02.021	Baduel_etal_2017	dx.doi.org/10.1016/j.chemosphere.2017.06.100
KPFLSA_i n=8	KPFLSA_i n=8	ketone perfluoroalkyl (linear) carboxylic acids_i, n=8			/	/	/	FC(=O)C(F)(F)C(F)(F)C(F)(F)C(F)(F)C(F)(F)C(F)(F)C(F)(F)C(F)(F)S(=O)(O)=O	FRTQGKCQPPSKJQ-UHFFFAOYSA-N	C9HF17O4S	527.932	16.52	3	M-H-	/	/	/	/	Liu_etal_2019	dx.doi.org/10.1016/j.trac.2019.02.021	Baduel_etal_2017	dx.doi.org/10.1016/j.chemosphere.2017.06.101
KPFLSA_i n=9	KPFLSA_i n=9	ketone perfluoroalkyl (linear) carboxylic acids_i, n=9			/	/	/	FC(=O)C(F)(F)C(F)(F)C(F)(F)C(F)(F)C(F)(F)C(F)(F)C(F)(F)C(F)(F)C(F)(F)S(=O)(O)=O	NKJIPFATBYXESQ-UHFFFAOYSA-N	C10HF19O4S	577.929	17.15	3	M-H-	/	/	/	/	Liu_etal_2019	dx.doi.org/10.1016/j.trac.2019.02.021	Baduel_etal_2017	dx.doi.org/10.1016/j.chemosphere.2017.06.102
KPFLSA_i n=10	KPFLSA_i n=10	ketone perfluoroalkyl (linear) carboxylic acids_i, n=10			/	/	/	FC(=O)C(F)(F)C(F)(F)C(F)(F)C(F)(F)C(F)(F)C(F)(F)C(F)(F)C(F)(F)C(F)(F)C(F)(F)S(=O)(O)=O	YYCPPFLRMDNGMC-UHFFFAOYSA-N	C11HF21O4S	627.926	17.2-18.3	3	M-H-	/	/	/	/	Liu_etal_2019	dx.doi.org/10.1016/j.trac.2019.02.021	Baduel_etal_2017	dx.doi.org/10.1016/j.chemosphere.2017.06.103
KPFLSA_i n=11	KPFLSA_i n=11	ketone perfluoroalkyl (linear) carboxylic acids_i, n=11			/	/	/	FC(=O)C(F)(F)C(F)(F)C(F)(F)C(F)(F)C(F)(F)C(F)(F)C(F)(F)C(F)(F)C(F)(F)C(F)(F)C(F)(F)S(=O)(O)=O	WFSQHJBCZCWIAG-UHFFFAOYSA-N	C12HF23O4S	677.923	18.01-19	3	M-H-	/	/	/	/	Liu_etal_2019	dx.doi.org/10.1016/j.trac.2019.02.021	Baduel_etal_2017	dx.doi.org/10.1016/j.chemosphere.2017.06.104
KPFLSA_i n=12	KPFLSA_i n=12	ketone perfluoroalkyl (linear) carboxylic acids_i, n=12			/	/	/	FC(=O)C(F)(F)C(F)(F)C(F)(F)C(F)(F)C(F)(F)C(F)(F)C(F)(F)C(F)(F)C(F)(F)C(F)(F)C(F)(F)C(F)(F)S(=O)(O)=O	PEXNVGDCMMCTGM-UHFFFAOYSA-N	C13HF25O4S	727.92	18.5-19.5	3	M-H-	/	/	/	/	Liu_etal_2019	dx.doi.org/10.1016/j.trac.2019.02.021	Baduel_etal_2017	dx.doi.org/10.1016/j.chemosphere.2017.06.105
ddiOPFLSA C7	ddiOPFLSA C7	double bond-, di-ether substituted perfluoroalkyl (linear) sulfonic acids, C7		structure speculated from the fluorochemical plant product information	/	/	DTXSID30892354	FC(F)(C(S(=O)(O)=O)(F)F)OC(F)(C(F)(F)F)C(F)(F)O/C(F)=C(F)\F	AUUAIQGEFIEHRO-UHFFFAOYSA-N	C7HF13O5S	443.934	7.5-8.1	4	M-H-	/	/	/	/	Liu_etal_2019	dx.doi.org/10.1016/j.trac.2019.02.021	Strynar_etal_2015	dx.doi.org/10.1021/acs.est.5b01215
d-diO-/C-diO-/K-O-PFLSA n=6	d-diO-/C-diO-/K-O-PFLSA n=6	double bond-di-ether-/cyclic di-ether-/keton-ether- perfluoroalkyl (linear) carboxylic acids, n=6	coelution happened, multiple structures possible	CnF2n-1SO5H all three structures are possible, and multiple isomers observed for each homologue	/	/	/	/	/	C6HF11O5S	393.937	9.48	3	M-H-	/	/	/	/	Liu_etal_2019	dx.doi.org/10.1016/j.trac.2019.02.021	Liu_etal_2018a	dx.doi.org/10.1021/acs.est.8b00779
d-diO-/C-diO-/K-O-PFLSA n=7	d-diO-/C-diO-/K-O-PFLSA n=7	double bond-di-ether-/cyclic di-ether-/keton-ether- perfluoroalkyl (linear) carboxylic acids, n=7			/	/	/	/	/	C7HF13O5S	443.934	12.85	3	M-H-	/	/	/	/	Liu_etal_2019	dx.doi.org/10.1016/j.trac.2019.02.021	Liu_etal_2018a	dx.doi.org/10.1021/acs.est.8b00779
d-diO-/C-diO-/K-O-PFLSA n=8	d-diO-/C-diO-/K-O-PFLSA n=8	double bond-di-ether-/cyclic di-ether-/keton-ether- perfluoroalkyl (linear) carboxylic acids, n=8			/	/	/	/	/	C8HF15O5S	493.931	14.5-16.5	3	M-H-	/	/	/	/	Liu_etal_2019	dx.doi.org/10.1016/j.trac.2019.02.021	Liu_etal_2018a	dx.doi.org/10.1021/acs.est.8b00779
d-diO-/C-diO-/K-O-PFLSA n=9	d-diO-/C-diO-/K-O-PFLSA n=9	double bond-di-ether-/cyclic di-ether-/keton-ether- perfluoroalkyl (linear) carboxylic acids, n=9			/	/	/	/	/	C9HF17O5S	543.927	18-19	3	M-H-	/	/	/	/	Liu_etal_2019	dx.doi.org/10.1016/j.trac.2019.02.021	Liu_etal_2018a	dx.doi.org/10.1021/acs.est.8b00779
d-diO-/C-diO-/K-O-PFLSA n=10	d-diO-/C-diO-/K-O-PFLSA n=10	double bond-di-ether-/cyclic di-ether-/keton-ether- perfluoroalkyl (linear) carboxylic acids, n=10			/	/	/	/	/	C10HF19O5S	593.924	20-22	3	M-H-	SO3:SO3F:SO2F:C2F3O:C2F5:C3F5:C3F5O:C3F5O2:C4F7:C4F7O2:C5F9:C5F9SO4:C6F11SO4:C10F19SO5		/	/	Liu_etal_2019	dx.doi.org/10.1016/j.trac.2019.02.021	Liu_etal_2018a	dx.doi.org/10.1021/acs.est.8b00779
d-diO-/C-diO-/K-O-PFLSA n=11	d-diO-/C-diO-/K-O-PFLSA n=11	double bond-di-ether-/cyclic di-ether-/keton-ether- perfluoroalkyl (linear) carboxylic acids, n=11			/	/	/	/	/	C11HF21O5S	643.921	21-24	3	M-H-	/	/	/	/	Liu_etal_2019	dx.doi.org/10.1016/j.trac.2019.02.021	Liu_etal_2018a	dx.doi.org/10.1021/acs.est.8b00779
d-diO-/C-diO-/K-O-PFLSA n=12	d-diO-/C-diO-/K-O-PFLSA n=12	double bond-di-ether-/cyclic di-ether-/keton-ether- perfluoroalkyl (linear) carboxylic acids, n=12			/	/	/	/	/	C12HF23O5S	693.918	24-26	3	M-H-	/	/	/	/	Liu_etal_2019	dx.doi.org/10.1016/j.trac.2019.02.021	Liu_etal_2018a	dx.doi.org/10.1021/acs.est.8b00779
d-diO-/C-diO-/K-O-PFLSA n=13	d-diO-/C-diO-/K-O-PFLSA n=13	double bond-di-ether-/cyclic di-ether-/keton-ether- perfluoroalkyl (linear) carboxylic acids, n=13			/	/	/	/	/	C13HF25O5S	743.915	25.5-28	3	M-H-	/	/	/	/	Liu_etal_2019	dx.doi.org/10.1016/j.trac.2019.02.021	Liu_etal_2018a	dx.doi.org/10.1021/acs.est.8b00779
ClPFLSA n=7	ClPFLSA n=7	Cl-substituted perfluoroalkyl (linear) sulfonic acids, n=7			/	/	/	S(=O)(O)(=O)C(F)(F)C(F)(F)C(F)(F)C(F)(F)C(F)(F)C(F)(F)C(F)(F)Cl	UIXKOWGEOXTTPW-UHFFFAOYSA-N	C7HF14O3SCl	465.911	23.21	2b	M-H-	SO3:SO3F:C2F4SO3		CE40	/	Liu_etal_2019	dx.doi.org/10.1016/j.trac.2019.02.021	Wang_etal_2018	dx.doi.org/10.1021/acs.est.8b03030
ClPFLSA n=8	ClPFLSA n=8	Cl-substituted perfluoroalkyl (linear) sulfonic acids, n=8			/	/	DTXSID30892935	S(=O)(O)(=O)C(F)(F)C(F)(F)C(F)(F)C(F)(F)C(F)(F)C(F)(F)C(F)(F)C(F)(F)Cl	TXNZTTQBKZRWQR-UHFFFAOYSA-N	C8HF16O3SCl	515.908	25.07	1	M-H-	35Cl:SO3:SO3F:CF2SO3:C2F4SO3:C3F6SO3:C4F8SO3		CE80	/	Liu_etal_2019	dx.doi.org/10.1016/j.trac.2019.02.021	Wang_etal_2018	dx.doi.org/10.1021/acs.est.8b03030
ClPFLSA_i n=2	ClPFLSA_i n=2	Cl-substituted perfluoroalkyl (linear) sulfonic acids_i, n=2			/	/	/	S(=O)(O)(=O)C(F)(Cl)C(F)(F)C(F)(F)F	OBBBWCLLTYQFFZ-UHFFFAOYSA-N	C3HF6O3SCl	265.924	/	/	M-H-	/	/	/	/	Liu_etal_2019	dx.doi.org/10.1016/j.trac.2019.02.021	Barzen-Hanson_etal_2017	dx.doi.org/10.1021/acs.est.6b05843
ClPFLSA_i n=3	ClPFLSA_i n=3	Cl-substituted perfluoroalkyl (linear) sulfonic acids_i, n=3			/	/	/	S(=O)(O)(=O)C(F)(Cl)C(F)(F)C(F)(F)C(F)(F)F	IQCHUJYEVZZWCI-UHFFFAOYSA-N	C4HF8O3SCl	315.921	/	/	M-H-	/	/	/	/	Liu_etal_2019	dx.doi.org/10.1016/j.trac.2019.02.021	Barzen-Hanson_etal_2017	dx.doi.org/10.1021/acs.est.6b05843
ClPFLSA_i n=4	ClPFLSA_i n=4	Cl-substituted perfluoroalkyl (linear) sulfonic acids_i, n=4			/	/	/	S(=O)(O)(=O)C(F)(Cl)C(F)(F)C(F)(F)C(F)(F)C(F)(F)F	XKXAHJLACPVBNP-UHFFFAOYSA-N	C5HF10O3SCl	365.918	/	/	M-H-	/	/	/	/	Liu_etal_2019	dx.doi.org/10.1016/j.trac.2019.02.021	Barzen-Hanson_etal_2017	dx.doi.org/10.1021/acs.est.6b05843
ClPFLSA_i n=5	ClPFLSA_i n=5	Cl-substituted perfluoroalkyl (linear) sulfonic acids_i, n=5			/	/	DTXSID50881088	S(=O)(O)(=O)C(F)(Cl)C(F)(F)C(F)(F)C(F)(F)C(F)(F)C(F)(F)F	UKYURESKXPQWHO-UHFFFAOYSA-N	C6HF12O3SCl	415.914	/	/	M-H-	/	/	/	/	Liu_etal_2019	dx.doi.org/10.1016/j.trac.2019.02.021	Barzen-Hanson_etal_2017	dx.doi.org/10.1021/acs.est.6b05843
ClPFLSA_i n=6	ClPFLSA_i n=6	Cl-substituted perfluoroalkyl (linear) sulfonic acids_i, n=6			/	/	/	S(=O)(O)(=O)C(F)(Cl)C(F)(F)C(F)(F)C(F)(F)C(F)(F)C(F)(F)C(F)(F)F	MOHRJUUZWQXUHK-UHFFFAOYSA-N	C7HF14O3SCl	465.911	/	/	M-H-	/	/	/	/	Liu_etal_2019	dx.doi.org/10.1016/j.trac.2019.02.021	Barzen-Hanson_etal_2017	dx.doi.org/10.1021/acs.est.6b05843
ClPFLSA_i n=7	ClPFLSA_i n=7	Cl-substituted perfluoroalkyl (linear) sulfonic acids_i, n=7			/	/	DTXSID90881087	S(=O)(O)(=O)C(F)(Cl)C(F)(F)C(F)(F)C(F)(F)C(F)(F)C(F)(F)C(F)(F)C(F)(F)F	CJZVOARZPASTAD-UHFFFAOYSA-N	C8HF16O3SCl	515.908	/	/	M-H-	/	/	/	/	Liu_etal_2019	dx.doi.org/10.1016/j.trac.2019.02.021	Barzen-Hanson_etal_2017	dx.doi.org/10.1021/acs.est.6b05843
ClPFLSA_i n=5	ClPFLSA_i n=5	Cl-substituted perfluoroalkyl (linear) sulfonic acids_i, n=5			/	/	DTXSID50881088	S(=O)(O)(=O)C(F)(Cl)C(F)(F)C(F)(F)C(F)(F)C(F)(F)C(F)(F)F	UKYURESKXPQWHO-UHFFFAOYSA-N	C6HF12O3SCl	415.914	13.98,14.22	3	M-H-	/	/	/	/	Liu_etal_2019	dx.doi.org/10.1016/j.trac.2019.02.021	Baduel_etal_2017	dx.doi.org/10.1016/j.chemosphere.2017.06.096	multiple isomers observed
ClPFLSA_i n=7	ClPFLSA_i n=7	Cl-substituted perfluoroalkyl (linear) sulfonic acids_i, n=7			/	/	DTXSID90881087	S(=O)(O)(=O)C(F)(Cl)C(F)(F)C(F)(F)C(F)(F)C(F)(F)C(F)(F)C(F)(F)C(F)(F)F	CJZVOARZPASTAD-UHFFFAOYSA-N	C8HF16O3SCl	515.908	16.21,16.50	3	M-H-	Cl:SO3:SO3F:C2F5:SO3Cl		/	/	Liu_etal_2019	dx.doi.org/10.1016/j.trac.2019.02.021	Baduel_etal_2017	dx.doi.org/10.1016/j.chemosphere.2017.06.096
ClPFLSA_i n=5	ClPFLSA_i n=5	Cl-substituted perfluoroalkyl (linear) sulfonic acids_i, n=5			/	/	DTXSID50881088	S(=O)(O)(=O)C(F)(Cl)C(F)(F)C(F)(F)C(F)(F)C(F)(F)C(F)(F)F	UKYURESKXPQWHO-UHFFFAOYSA-N	C6HF12O3SCl	415.914	4.89	3	M-H-	Cl:SO3:SO3F:SO3Cl		/	/	Liu_etal_2019	dx.doi.org/10.1016/j.trac.2019.02.021	Rotander_etal_2015	dx.doi.org/10.1021/es503653n
ClPFLSA_i n=7	ClPFLSA_i n=7	Cl-substituted perfluoroalkyl (linear) sulfonic acids_i, n=7			/	/	DTXSID90881087	S(=O)(O)(=O)C(F)(Cl)C(F)(F)C(F)(F)C(F)(F)C(F)(F)C(F)(F)C(F)(F)C(F)(F)F	CJZVOARZPASTAD-UHFFFAOYSA-N	C8HF16O3SCl	515.908	5.55,5.66	3	M-H-	Cl:SO3:SO3F:SO3Cl:C3F7		/	/	Liu_etal_2019	dx.doi.org/10.1016/j.trac.2019.02.021	Rotander_etal_2015	dx.doi.org/10.1021/es503653n	multiple isomers observed
diClPFLSA C8	diCl-PFLSA C8	di Cl-substituted perfluoroalkyl (linear) sulfonic acids, C8			/	/	/	FC(F)(C(F)(F)C(S(=O)(O)=O)(F)F)C(Cl)(F)C(C(F)(F)C(Cl)(F)C(F)(F)F)(F)F	CGODWUGSMMVSOB-UHFFFAOYSA-N	C8HF15O3SCl2	531.878	16.22,16.50	3	M-H-	Cl:SO3:SO3F:CF2SO3:C2F4SO3:C3F6SO3:C4F7SO3:C5F9SO3:C4F7SO3Cl		/	/	Liu_etal_2019	dx.doi.org/10.1016/j.trac.2019.02.021	Baduel_etal_2017	dx.doi.org/10.1016/j.chemosphere.2017.06.096	multiple isomers observed
ClOPFLSA n=5	ClOPFLSA n=5	Cl-substituted,ether-substituted perfluoroalkyl (linear)sulfonic acids, n=5			/	impurity in industrial F-53B	/	S(=O)(O)(=O)C(F)(F)C(F)(F)OC(F)(F)C(F)(F)C(F)(F)C(F)(F)C(F)(F)Cl	XYRDZMSAYIMRTQ-UHFFFAOYSA-N	C7HF14O4SCl	481.906	7.52	2b	M-H-	SO2F:SO3F:C5F10ClO:C7F14ClSO4		/	/	Liu_etal_2019	dx.doi.org/10.1016/j.trac.2019.02.021	Lin_etal_2017	dx.doi.org/10.1021/acs.est.7b02961
ClOPFLSA n=6	ClOPFLSA n=6	Cl-substituted,ether-substituted perfluoroalkyl (linear)sulfonic acids, n=6			756426?58?1	lab purified from industrial F-53B	DTXSID80892506	S(=O)(O)(=O)C(F)(F)C(F)(F)OC(F)(F)C(F)(F)C(F)(F)C(F)(F)C(F)(F)C(F)(F)Cl	GGOUUEMCWBTDMT-UHFFFAOYSA-N	C8HF16O4SCl	531.903	7.86	1	M-H-	SO2F:SO3F:C6F12ClO:C8F16ClSO4		/	/	Liu_etal_2019	dx.doi.org/10.1016/j.trac.2019.02.021	Lin_etal_2017	dx.doi.org/10.1021/acs.est.7b02961
ClOPFLSA n=7	ClOPFLSA n=7	Cl-substituted,ether-substituted perfluoroalkyl (linear)sulfonic acids, n=7			/	impurity in industrial F-53B	/	S(=O)(O)(=O)C(F)(F)C(F)(F)OC(F)(F)C(F)(F)C(F)(F)C(F)(F)C(F)(F)C(F)(F)C(F)(F)Cl	BPKLDJPVABGUPE-UHFFFAOYSA-N	C9HF18O4SCl	581.9	8.24	2b	M-H-	SO2F:SO3F:C7F14ClO:C9F18ClSO4		/	/	Liu_etal_2019	dx.doi.org/10.1016/j.trac.2019.02.021	Lin_etal_2017	dx.doi.org/10.1021/acs.est.7b02961
ClOPFLSA n=8	ClOPFLSA n=8	Cl-substituted,ether-substituted perfluoroalkyl (linear)sulfonic acids, n=8			73606-19-6	lab purified from industrial F-53B	DTXSID40892507	S(=O)(O)(=O)C(F)(F)C(F)(F)OC(F)(F)C(F)(F)C(F)(F)C(F)(F)C(F)(F)C(F)(F)C(F)(F)C(F)(F)Cl	SZVGIJOITCPDPM-UHFFFAOYSA-N	C10HF20O4SCl	631.896	8.71	1	M-H-	SO2F:SO3F:C8F16ClO:C10F20ClSO4		/	/	Liu_etal_2019	dx.doi.org/10.1016/j.trac.2019.02.021	Lin_etal_2017	dx.doi.org/10.1021/acs.est.7b02961
ClOPFLSA n=10	ClOPFLSA n=10	Cl-substituted,ether-substituted perfluoroalkyl (linear)sulfonic acids, n=10			/	impurity in industrial F-53B	/	S(=O)(O)(=O)C(F)(F)C(F)(F)OC(F)(F)C(F)(F)C(F)(F)C(F)(F)C(F)(F)C(F)(F)C(F)(F)C(F)(F)C(F)(F)C(F)(F)Cl	LSKXVJXKXSXRPS-UHFFFAOYSA-N	C12HF24O4SCl	731.89	9.1	2b	M-H-	SO2F:SO3F:C10F20ClO:C12F24ClSO4		/	/	Liu_etal_2019	dx.doi.org/10.1016/j.trac.2019.02.021	Lin_etal_2017	dx.doi.org/10.1021/acs.est.7b02961
ClOPFLSA n=6	ClOPFLSA n=6	Cl-substituted,ether-substituted perfluoroalkyl (linear)sulfonic acids, n=6			756426?58?1	/	DTXSID80892506	S(=O)(O)(=O)C(F)(F)C(F)(F)OC(F)(F)C(F)(F)C(F)(F)C(F)(F)C(F)(F)C(F)(F)Cl	GGOUUEMCWBTDMT-UHFFFAOYSA-N	C8HF16O4SCl	531.903	25.8	1	M-H-	Cl:SO2F:SO3F:C5F11:C6F12ClO:C8F16ClSO4		/	/	Liu_etal_2019	dx.doi.org/10.1016/j.trac.2019.02.021	Yu_etal_2018	dx.doi.org/10.1021/acs.est.8b02492
ClOPFLSA n=8	ClOPFLSA n=8	Cl-substituted,ether-substituted perfluoroalkyl (linear)sulfonic acids, n=8			/	/	DTXSID40892507	S(=O)(O)(=O)C(F)(F)C(F)(F)OC(F)(F)C(F)(F)C(F)(F)C(F)(F)C(F)(F)C(F)(F)C(F)(F)C(F)(F)Cl	SZVGIJOITCPDPM-UHFFFAOYSA-N	C10HF20O4SCl	631.896	28.8	2b	M-H-	SO2F:C8F16ClO:C10F20ClSO4		/	/	Liu_etal_2019	dx.doi.org/10.1016/j.trac.2019.02.021	Yu_etal_2018	dx.doi.org/10.1021/acs.est.8b02492
ClOPFLSA n=4	ClOPFLSA n=4	Cl-substituted,ether-substituted perfluoroalkyl (linear)sulfonic acids, n=4			/	/	/	S(=O)(O)(=O)C(F)(F)C(F)(F)OC(F)(F)C(F)(F)C(F)(F)C(F)(F)Cl	FQCZAOVFXUUAHV-UHFFFAOYSA-N	C6HF12O4SCl	431.909	12.44	1	M-H-	SO2F:SO3F:COF3:C6F12ClO		HCD110	/	Liu_etal_2019	dx.doi.org/10.1016/j.trac.2019.02.021	Liu_etal_2018b	dx.doi.org/10.1002/anie.201809906
ClOPFLSA n=5	ClOPFLSA n=5	Cl-substituted,ether-substituted perfluoroalkyl (linear)sulfonic acids, n=5			/	/	/	S(=O)(O)(=O)C(F)(F)C(F)(F)OC(F)(F)C(F)(F)C(F)(F)C(F)(F)C(F)(F)Cl	XYRDZMSAYIMRTQ-UHFFFAOYSA-N	C7HF14O4SCl	481.906	15.58	2b	M-H-	/	/	/	/	Liu_etal_2019	dx.doi.org/10.1016/j.trac.2019.02.021	Liu_etal_2018b	dx.doi.org/10.1002/anie.201809906
ClOPFLSA n=6	ClOPFLSA n=6	Cl-substituted,ether-substituted perfluoroalkyl (linear)sulfonic acids, n=6			756426?58?1	/	DTXSID80892506	S(=O)(O)(=O)C(F)(F)C(F)(F)OC(F)(F)C(F)(F)C(F)(F)C(F)(F)C(F)(F)C(F)(F)Cl	GGOUUEMCWBTDMT-UHFFFAOYSA-N	C8HF16O4SCl	531.903	17.76	2b	M-H-	/	/	/	/	Liu_etal_2019	dx.doi.org/10.1016/j.trac.2019.02.021	Liu_etal_2018b	dx.doi.org/10.1002/anie.201809906
ClOPFLSA n=5	ClOPFLSA n=5	Cl-substituted,ether-substituted perfluoroalkyl (linear)sulfonic acids, n=5					/	S(=O)(O)(=O)C(F)(F)C(F)(F)OC(F)(F)C(F)(F)C(F)(F)C(F)(F)C(F)(F)Cl	XYRDZMSAYIMRTQ-UHFFFAOYSA-N	C7HF14O4SCl	481.906	15.16	2b	M-H-	/	/	/	/	Liu_etal_2019	dx.doi.org/10.1016/j.trac.2019.02.021	Liu_etal_2018a	dx.doi.org/10.1021/acs.est.8b00779
ClOPFLSA n=6	ClOPFLSA n=6	Cl-substituted,ether-substituted perfluoroalkyl (linear)sulfonic acids, n=6			756426?58?1	/	DTXSID80892506	S(=O)(O)(=O)C(F)(F)C(F)(F)OC(F)(F)C(F)(F)C(F)(F)C(F)(F)C(F)(F)C(F)(F)Cl	GGOUUEMCWBTDMT-UHFFFAOYSA-N	C8HF16O4SCl	531.903	18.18	1	M-H-	Cl:SO2F:SO3F:COF3:C2F5SO3:C6F12ClO:C8F16ClSO4		HCD80	/	Liu_etal_2019	dx.doi.org/10.1016/j.trac.2019.02.021	Liu_etal_2018a	dx.doi.org/10.1021/acs.est.8b00779
ClOPFLSA n=7	ClOPFLSA n=7	Cl-substituted,ether-substituted perfluoroalkyl (linear)sulfonic acids, n=7			/	/	/	S(=O)(O)(=O)C(F)(F)C(F)(F)OC(F)(F)C(F)(F)C(F)(F)C(F)(F)C(F)(F)C(F)(F)C(F)(F)Cl	BPKLDJPVABGUPE-UHFFFAOYSA-N	C9HF18O4SCl	581.9	20.95	2b	M-H-	/	/	/	/	Liu_etal_2019	dx.doi.org/10.1016/j.trac.2019.02.021	Liu_etal_2018a	dx.doi.org/10.1021/acs.est.8b00779
ClOPFLSA n=8	ClOPFLSA n=8	Cl-substituted,ether-substituted perfluoroalkyl (linear)sulfonic acids, n=8				/	DTXSID40892507	S(=O)(O)(=O)C(F)(F)C(F)(F)OC(F)(F)C(F)(F)C(F)(F)C(F)(F)C(F)(F)C(F)(F)C(F)(F)C(F)(F)Cl	SZVGIJOITCPDPM-UHFFFAOYSA-N	C10HF20O4SCl	631.896	23.46	2b	M-H-	Cl:SO2F:SO3F:COF3:C3F7:C2F5SO3:C8F16ClO:C10F20ClSO4		HCD80	/	Liu_etal_2019	dx.doi.org/10.1016/j.trac.2019.02.021	Liu_etal_2018a	dx.doi.org/10.1021/acs.est.8b00779
ClOPFLSA n=10	ClOPFLSA n=10	Cl-substituted,ether-substituted perfluoroalkyl (linear)sulfonic acids, n=10			/	/	/	S(=O)(O)(=O)C(F)(F)C(F)(F)OC(F)(F)C(F)(F)C(F)(F)C(F)(F)C(F)(F)C(F)(F)C(F)(F)C(F)(F)C(F)(F)C(F)(F)Cl	LSKXVJXKXSXRPS-UHFFFAOYSA-N	C12HF24O4SCl	731.89	27.78	2b	M-H-	/	/	/	/	Liu_etal_2019	dx.doi.org/10.1016/j.trac.2019.02.021	Liu_etal_2018a	dx.doi.org/10.1021/acs.est.8b00779
ClOPFLSA n=12	ClOPFLSA n=12	Cl-substituted,ether-substituted perfluoroalkyl (linear)sulfonic acids, n=12			/	/	/	S(=O)(O)(=O)C(F)(F)C(F)(F)OC(F)(F)C(F)(F)C(F)(F)C(F)(F)C(F)(F)C(F)(F)C(F)(F)C(F)(F)C(F)(F)C(F)(F)C(F)(F)C(F)(F)Cl	NXUVKNKDXJQOLG-UHFFFAOYSA-N	C14HF28O4SCl	831.884	31.26	2b	M-H-	/	/	/	/	Liu_etal_2019	dx.doi.org/10.1016/j.trac.2019.02.021	Liu_etal_2018a	dx.doi.org/10.1021/acs.est.8b00779
n:2 FTOHs n=2	n:2 FTOHs n=2	n:2 fluorotelomer alcohols, n=2		search product patent	/	Sigma-Aldrich	DTXSID1062122	FC(F)(F)C(F)(F)C(F)(F)C(F)(F)CCO	JCMNMOBHVPONLD-UHFFFAOYSA-N	C6H5F9O	264.02	2024-10-15	/	M-H-	/	/	/	/	Liu_etal_2019	dx.doi.org/10.1016/j.trac.2019.02.021	Trier_etal_2011	dx.doi.org/10.1007/s11356-010-0439-3
n:2 FTOHs n=3	n:2 FTOHs n=3	n:2 fluorotelomer alcohols, n=3			/	Sigma-Aldrich	DTXSID5044572	FC(F)(F)C(F)(F)C(F)(F)C(F)(F)C(F)(F)C(F)(F)CCO	GRJRKPMIRMSBNK-UHFFFAOYSA-N	C8H5F13O	364.013	2024-10-15	/	M-H-	/	/	/	/	Liu_etal_2019	dx.doi.org/10.1016/j.trac.2019.02.021	Trier_etal_2011	dx.doi.org/10.1007/s11356-010-0439-3
n:2 FTOHs n=4	n:2 FTOHs n=4	n:2 fluorotelomer alcohols, n=4			/	Sigma-Aldrich	DTXSID7029904	FC(F)(F)C(F)(F)C(F)(F)C(F)(F)C(F)(F)C(F)(F)C(F)(F)C(F)(F)CCO	JJUBFBTUBACDHW-UHFFFAOYSA-N	C10H5H17O	158.167	15-20	/	M-H-	/	/	/	/	Liu_etal_2019	dx.doi.org/10.1016/j.trac.2019.02.021	Trier_etal_2011	dx.doi.org/10.1007/s11356-010-0439-3
n:2 FTOHs n=5	n:2 FTOHs n=5	n:2 fluorotelomer alcohols, n=5			/	Sigma-Aldrich	DTXSID2029905	FC(F)(F)C(F)(F)C(F)(F)C(F)(F)C(F)(F)C(F)(F)C(F)(F)C(F)(F)C(F)(F)C(F)(F)CCO	FLXYIZWPNQYPIT-UHFFFAOYSA-N	C12H5F21O	564.001	20-25	/	M-H-	/	/	/	/	Liu_etal_2019	dx.doi.org/10.1016/j.trac.2019.02.021	Trier_etal_2011	dx.doi.org/10.1007/s11356-010-0439-3
n:2 FTOHs n=6	n:2 FTOHs n=6	n:2 fluorotelomer alcohols, n=6			/	Sigma-Aldrich	DTXSID3068170	FC(F)(F)C(F)(F)C(F)(F)C(F)(F)C(F)(F)C(F)(F)C(F)(F)C(F)(F)C(F)(F)C(F)(F)C(F)(F)C(F)(F)CCO	QBBJBWKVSJWYQK-UHFFFAOYSA-N	C14H5F25O	663.994	20-25	/	M-H-	/	/	/	/	Liu_etal_2019	dx.doi.org/10.1016/j.trac.2019.02.021	Trier_etal_2011	dx.doi.org/10.1007/s11356-010-0439-3
n:2 FTOHs n=7	n:2 FTOHs n=7	n:2 fluorotelomer alcohols, n=7			/	Sigma-Aldrich	DTXSID4069422	FC(F)(F)C(F)(F)C(F)(F)C(F)(F)C(F)(F)C(F)(F)C(F)(F)C(F)(F)C(F)(F)C(F)(F)C(F)(F)C(F)(F)C(F)(F)C(F)(F)CCO	ZDUOTHMDVYXZBS-UHFFFAOYSA-N	C16HF29O	759.956	/	/	M-H-	/	/	/	/	Liu_etal_2019	dx.doi.org/10.1016/j.trac.2019.02.021	Trier_etal_2011	dx.doi.org/10.1007/s11356-010-0439-3
n:2 FTOHs n=8	n:2 FTOHs n=8	n:2 fluorotelomer alcohols, n=8			/	Sigma-Aldrich	DTXSID6070221	FC(F)(F)C(F)(F)C(F)(F)C(F)(F)C(F)(F)C(F)(F)C(F)(F)C(F)(F)C(F)(F)C(F)(F)C(F)(F)C(F)(F)C(F)(F)C(F)(F)C(F)(F)C(F)(F)CCO	UYSGWTCETIRUHO-UHFFFAOYSA-N	C18H5F33O	863.981	/	/	M-H-	/	/	/	/	Liu_etal_2019	dx.doi.org/10.1016/j.trac.2019.02.021	Trier_etal_2011	dx.doi.org/10.1007/s11356-010-0439-3
n:2 FTAcr n=5	n:2 FTAcr n=5	n:2 perfluoroalkyl acrylates, n=5		search product patent	/	Sigma-Aldrich	/	FC(F)(F)C(F)(F)C(F)(F)C(F)(F)C(F)(F)CCOC(CC(C)=C)=O	HRIFGEKVSFJRLK-UHFFFAOYSA-N	C12H11F11O2	396.058	2024-05-20	/	M-H-	/	/	/	/	Liu_etal_2019	dx.doi.org/10.1016/j.trac.2019.02.021	Trier_etal_2011	dx.doi.org/10.1007/s11356-010-0439-3
n:2 FTAcr n=6	n:2 FTAcr n=6	n:2 perfluoroalkyl acrylates, n=6			/	Sigma-Aldrich	/	FC(F)(F)C(F)(F)C(F)(F)C(F)(F)C(F)(F)C(F)(F)CCOC(CC(C)=C)=O	VYRVJLICNKBAHH-UHFFFAOYSA-N	C13H11F13O2	446.055	2024-05-20	/	M-H-	/	/	/	/	Liu_etal_2019	dx.doi.org/10.1016/j.trac.2019.02.021	Trier_etal_2011	dx.doi.org/10.1007/s11356-010-0439-3
n:2 FTAcr n=7	n:2 FTAcr n=7	n:2 perfluoroalkyl acrylates, n=7			/	Sigma-Aldrich	/	FC(F)(F)C(F)(F)C(F)(F)C(F)(F)C(F)(F)C(F)(F)C(F)(F)CCOC(CC(C)=C)=O	HCMCTTOHWLTNSZ-UHFFFAOYSA-N	C14H11F15O2	496.052	2024-05-20	/	M-H-	/	/	/	/	Liu_etal_2019	dx.doi.org/10.1016/j.trac.2019.02.021	Trier_etal_2011	dx.doi.org/10.1007/s11356-010-0439-3
n:2 FTAcr n=8	n:2 FTAcr n=8	n:2 perfluoroalkyl acrylates, n=8			/	Sigma-Aldrich	/	FC(F)(F)C(F)(F)C(F)(F)C(F)(F)C(F)(F)C(F)(F)C(F)(F)C(F)(F)CCOC(CC(C)=C)=O	JVIYDLWCNQXGEB-UHFFFAOYSA-N	C15H11F17O2	546.049	2024-05-20	/	M-H-	/	/	/	/	Liu_etal_2019	dx.doi.org/10.1016/j.trac.2019.02.021	Trier_etal_2011	dx.doi.org/10.1007/s11356-010-0439-3
n:2 FTAcr n=9	n:2 FTAcr n=9	n:2 perfluoroalkyl acrylates, n=9			/	Sigma-Aldrich	/	FC(F)(F)C(F)(F)C(F)(F)C(F)(F)C(F)(F)C(F)(F)C(F)(F)C(F)(F)C(F)(F)CCOC(CC(C)=C)=O	XGFZPBDEWPHUOH-UHFFFAOYSA-N	C16H11F19O2	596.046	2024-05-20	/	M-H-	/	/	/	/	Liu_etal_2019	dx.doi.org/10.1016/j.trac.2019.02.021	Trier_etal_2011	dx.doi.org/10.1007/s11356-010-0439-3
n:2 FTAcr n=10	n:2 FTAcr n=10	n:2 perfluoroalkyl acrylates, n=10			/	Sigma-Aldrich	/	FC(F)(F)C(F)(F)C(F)(F)C(F)(F)C(F)(F)C(F)(F)C(F)(F)C(F)(F)C(F)(F)C(F)(F)CCOC(CC(C)=C)=O	BLELVNRUAGACOR-UHFFFAOYSA-N	C17H11F21O2	646.042	2024-05-20	/	M-H-	/	/	/	/	Liu_etal_2019	dx.doi.org/10.1016/j.trac.2019.02.021	Trier_etal_2011	dx.doi.org/10.1007/s11356-010-0439-3
n:2 FTAcr n=11	n:2 FTAcr n=11	n:2 perfluoroalkyl acrylates, n=11			/	Sigma-Aldrich	/	FC(F)(F)C(F)(F)C(F)(F)C(F)(F)C(F)(F)C(F)(F)C(F)(F)C(F)(F)C(F)(F)C(F)(F)C(F)(F)CCOC(CC(C)=C)=O	IRIXBKPKQSYLHB-UHFFFAOYSA-N	C18H11F23O2	696.039	2024-05-20	/	M-H-	/	/	/	/	Liu_etal_2019	dx.doi.org/10.1016/j.trac.2019.02.021	Trier_etal_2011	dx.doi.org/10.1007/s11356-010-0439-3
n:2 FTAcr n=12	n:2 FTAcr n=12	n:2 perfluoroalkyl acrylates, n=12			/	Sigma-Aldrich	/	FC(F)(F)C(F)(F)C(F)(F)C(F)(F)C(F)(F)C(F)(F)C(F)(F)C(F)(F)C(F)(F)C(F)(F)C(F)(F)C(F)(F)CCOC(CC(C)=C)=O	WFOSMMGIRUKKNG-UHFFFAOYSA-N	C19H11F25O2	746.036	2024-05-20	/	M-H-	/	/	/	/	Liu_etal_2019	dx.doi.org/10.1016/j.trac.2019.02.021	Trier_etal_2011	dx.doi.org/10.1007/s11356-010-0439-3
n:2 FTAcr n=13	n:2 FTAcr n=13	n:2 perfluoroalkyl acrylates, n=13			/	Sigma-Aldrich	/	FC(F)(F)C(F)(F)C(F)(F)C(F)(F)C(F)(F)C(F)(F)C(F)(F)C(F)(F)C(F)(F)C(F)(F)C(F)(F)C(F)(F)C(F)(F)CCOC(CC(C)=C)=O	TUPHKPNNQLAGOA-UHFFFAOYSA-N	C20H11F27O2	796.033	2024-05-20	/	M-H-	/	/	/	/	Liu_etal_2019	dx.doi.org/10.1016/j.trac.2019.02.021	Trier_etal_2011	dx.doi.org/10.1007/s11356-010-0439-3
n:2 FTAcr n=14	n:2 FTAcr n=14	n:2 perfluoroalkyl acrylates, n=14			/	Sigma-Aldrich	/	FC(F)(F)C(F)(F)C(F)(F)C(F)(F)C(F)(F)C(F)(F)C(F)(F)C(F)(F)C(F)(F)C(F)(F)C(F)(F)C(F)(F)C(F)(F)C(F)(F)CCOC(CC(C)=C)=O	IKUMTFVHNDFOQB-UHFFFAOYSA-N	C21H11F29O2	846.03	2024-05-20	/	M-H-	/	/	/	/	Liu_etal_2019	dx.doi.org/10.1016/j.trac.2019.02.021	Trier_etal_2011	dx.doi.org/10.1007/s11356-010-0439-3
n:1 FTCA n=8	n:1 FTCA n=8	n:1 fluorotelomer carboxylic acids, n=8			27854-31-5	/	DTXSID50451109	FC(F)(F)C(F)(F)C(F)(F)C(F)(F)C(F)(F)C(F)(F)C(F)(F)C(F)(F)CC(O)=O	XTBXSCIWOVSSGB-UHFFFAOYSA-N	C10H3F17O2	477.986	21.9	2a	M-H-	C6F9:C9F15:C10H2F17O2		/	/	Liu_etal_2019	dx.doi.org/10.1016/j.trac.2019.02.021	Yu_etal_2018	dx.doi.org/10.1021/acs.est.8b02492
n:1 FTCA n=9	n:1 FTCA n=9	n:1 fluorotelomer carboxylic acids, n=9			/	/	/	FC(F)(F)C(F)(F)C(F)(F)C(F)(F)C(F)(F)C(F)(F)C(F)(F)C(F)(F)C(F)(F)CC(O)=O	HIVKFEZPOKLBMW-UHFFFAOYSA-N	C11H3F19O2	527.983	23.8	2a	M-H-	/	/	/	/	Liu_etal_2019	dx.doi.org/10.1016/j.trac.2019.02.021	Yu_etal_2018	dx.doi.org/10.1021/acs.est.8b02492
n:1 FTCA n=10	n:1 FTCA n=10	n:1 fluorotelomer carboxylic acids, n=10			53826-13-4	/	DTXSID40892325	FC(F)(F)C(F)(F)C(F)(F)C(F)(F)C(F)(F)C(F)(F)C(F)(F)C(F)(F)C(F)(F)C(F)(F)CC(O)=O	IKHNVATUHWDNGI-UHFFFAOYSA-N	C12H3F21O2	577.98	25.6	2a	M-H-	/	/	/	/	Liu_etal_2019	dx.doi.org/10.1016/j.trac.2019.02.021	Yu_etal_2018	dx.doi.org/10.1021/acs.est.8b02492
n:2 FTCAs n=3	n:2 FTCAs n=3	n:2 fluorotelomer carboxylic acids, n=3			/	/	DTXSID00379268	FC(F)(F)C(F)(F)C(F)(F)CCC(O)=O	ISFKSWMQWIRDNC-UHFFFAOYSA-N	C6H5F7O2	242.018	/	/	M-H-	/	/	/	/	Liu_etal_2019	dx.doi.org/10.1016/j.trac.2019.02.021	Barzen-Hanson_etal_2017	dx.doi.org/10.1021/acs.est.6b05843
n:2 FTCAs n=5	n:2 FTCAs n=5	n:2 fluorotelomer carboxylic acids, n=5			/	/	DTXSID20874028	FC(F)(F)C(F)(F)C(F)(F)C(F)(F)C(F)(F)CCC(O)=O	ABFCFCPCGMHSRX-UHFFFAOYSA-N	C8H5F11O2	342.011	/	/	M-H-	/	/	/	/	Liu_etal_2019	dx.doi.org/10.1016/j.trac.2019.02.021	Barzen-Hanson_etal_2017	dx.doi.org/10.1021/acs.est.6b05843
n:1 FTSAs n=5	n:1 FTSAs n=5	n:1 fluorotelomer sulfonic acids, n=5		multiple isomers possible	/	/	/	FC(F)(F)C(F)(F)C(F)(F)C(F)(F)C(F)(F)CS(=O)(O)=O	VQLVZRWGZRIQOG-UHFFFAOYSA-N	C6H3F11O3S	363.963	13-16.5	3	M-H-	/	/	/	/	Liu_etal_2019	dx.doi.org/10.1016/j.trac.2019.02.021	Barzen-Hanson_etal_2017	dx.doi.org/10.1021/acs.est.6b05843
n:1 FTSAs n=7	n:1 FTSAs n=7	n:1 fluorotelomer sulfonic acids, n=7			/	/	/	FC(F)(F)C(F)(F)C(F)(F)C(F)(F)C(F)(F)C(F)(F)C(F)(F)CS(=O)(O)=O	FSVJFJWJQWUNCW-UHFFFAOYSA-N	C8H3F15O3S	463.956	15-19	3	M-H-	SO3:SO3F:C4F5:C5F7:C6F9:C7F11:C8F13:C8F13SO3:C8HF14SO3:C8H2F15SO3		/	/	Liu_etal_2019	dx.doi.org/10.1016/j.trac.2019.02.021	Barzen-Hanson_etal_2017	dx.doi.org/10.1021/acs.est.6b05843
n:2 FTSAs n=6	n:2 FTSAs n=6	n:2 fluorotelomer sulfonic acids, n=6			/	/	DTXSID6067331	FC(F)(F)C(F)(F)C(F)(F)C(F)(F)C(F)(F)C(F)(F)CCS(=O)(O)=O	VIONGDJUYAYOPU-UHFFFAOYSA-N	C8H5F13O3S	427.975	15.3	1	M-H-	SO3:SO3H:C7H4F9:C7H2F11:C8H4F11SO3:C8H4F13SO3		/	/	Liu_etal_2019	dx.doi.org/10.1016/j.trac.2019.02.021	Baduel_etal_2017	dx.doi.org/10.1016/j.chemosphere.2017.06.096
n:2 FTSAs n=8	n:2 FTSAs n=8	n:2 fluorotelomer sulfonic acids, n=8			/	/	DTXSID00192353	FC(F)(F)C(F)(F)C(F)(F)C(F)(F)C(F)(F)C(F)(F)C(F)(F)C(F)(F)CCS(=O)(O)=O	ALVYVCQIFHTIRD-UHFFFAOYSA-N	C10H5F17O3S	527.969	17.38	2b	M-H-	/	/	/	/	Liu_etal_2019	dx.doi.org/10.1016/j.trac.2019.02.021	Baduel_etal_2017	dx.doi.org/10.1016/j.chemosphere.2017.06.096
n:2 FTSAs n=6	n:2 FTSAs n=6	n:2 fluorotelomer sulfonic acids, n=6			27619-97-2	/	DTXSID6067331	FC(F)(F)C(F)(F)C(F)(F)C(F)(F)C(F)(F)C(F)(F)CCS(=O)(O)=O	VIONGDJUYAYOPU-UHFFFAOYSA-N	C8H5F13O3S	427.975	22.2	1	M-H-	SO3:SO3H:C7F9:C7F11:C8H2F11SO3:C8H3F12SO3		/	/	Liu_etal_2019	dx.doi.org/10.1016/j.trac.2019.02.021	Yu_etal_2018	dx.doi.org/10.1021/acs.est.8b02492
n:2 FTSAs n=8	n:2 FTSAs n=8	n:2 fluorotelomer sulfonic acids, n=8			39108-34-4	/	DTXSID00192353	FC(F)(F)C(F)(F)C(F)(F)C(F)(F)C(F)(F)C(F)(F)C(F)(F)C(F)(F)CCS(=O)(O)=O	ALVYVCQIFHTIRD-UHFFFAOYSA-N	C10H5F17O3S	527.969	26.3	1	M-H-	/	/	/	/	Liu_etal_2019	dx.doi.org/10.1016/j.trac.2019.02.021	Yu_etal_2018	dx.doi.org/10.1021/acs.est.8b02492
n:2 FTSAs n=10	n:2 FTSAs n=10	n:2 fluorotelomer sulfonic acids, n=10			120226-60-0	/	DTXSID50892578	FC(F)(F)C(F)(F)C(F)(F)C(F)(F)C(F)(F)C(F)(F)C(F)(F)C(F)(F)C(F)(F)C(F)(F)CCS(=O)(O)=O	AJMAYLFJZQYRHN-UHFFFAOYSA-N	C12H5F21O3S	627.962	29.8	2	M-H-	/	/	/	/	Liu_etal_2019	dx.doi.org/10.1016/j.trac.2019.02.021	Yu_etal_2018	dx.doi.org/10.1021/acs.est.8b02492
n:2 FTSAs n=10	n:2 FTSAs n=10	n:2 fluorotelomer sulfonic acids, n=10			/	/	DTXSID50892578	FC(F)(F)C(F)(F)C(F)(F)C(F)(F)C(F)(F)C(F)(F)C(F)(F)C(F)(F)C(F)(F)C(F)(F)CCS(=O)(O)=O	AJMAYLFJZQYRHN-UHFFFAOYSA-N	C12H5F21O3S	627.962	/	/	M-H-	/	/	/	/	Liu_etal_2019	dx.doi.org/10.1016/j.trac.2019.02.021	Barzen-Hanson_etal_2017	dx.doi.org/10.1021/acs.est.6b05843
n:2 FTSAs n=12	n:2 FTSAs n=12	n:2 fluorotelomer sulfonic acids, n=12			/	/	/	FC(F)(F)C(F)(F)C(F)(F)C(F)(F)C(F)(F)C(F)(F)C(F)(F)C(F)(F)C(F)(F)C(F)(F)C(F)(F)C(F)(F)CCS(=O)(O)=O	HROXNRPVGFCRKZ-UHFFFAOYSA-N	C14H5F25O3S	727.956	/	/	M-H-	/	/	/	/	Liu_etal_2019	dx.doi.org/10.1016/j.trac.2019.02.021	Barzen-Hanson_etal_2017	dx.doi.org/10.1021/acs.est.6b05843
n:2 FTSAs n=14	n:2 FTSAs n=14	n:2 fluorotelomer sulfonic acids, n=14			/	/	/	FC(F)(F)C(F)(F)C(F)(F)C(F)(F)C(F)(F)C(F)(F)C(F)(F)C(F)(F)C(F)(F)C(F)(F)C(F)(F)C(F)(F)C(F)(F)C(F)(F)CCS(=O)(O)=O	SEGVHCXRUVNVCD-UHFFFAOYSA-N	C16H5F29O3S	827.95	/	/	M-H-	/	/	/	/	Liu_etal_2019	dx.doi.org/10.1016/j.trac.2019.02.021	Barzen-Hanson_etal_2017	dx.doi.org/10.1021/acs.est.6b05843
1OH-n:2 FTSAs n=4	1OH-n:2 FTSAs n=4	1 OH-substituted n:2 fluorotelomer sulfonic acids, n=4			/	/	/	FC(F)(F)C(F)(F)C(F)(F)C(F)(F)CC(O)S(=O)(O)=O	FVJAERWLICOZSD-UHFFFAOYSA-N	C6H5F9O4S	343.976	14-16	3	M-H-	/	/	/	/	Liu_etal_2019	dx.doi.org/10.1016/j.trac.2019.02.021	Barzen-Hanson_etal_2017	dx.doi.org/10.1021/acs.est.6b05843
1OH-n:2 FTSAs n=5	1OH-n:2 FTSAs n=5	1 OH-substituted n:2 fluorotelomer sulfonic acids, n=5			/	/	/	FC(F)(F)C(F)(F)C(F)(F)C(F)(F)C(F)(F)CC(O)S(=O)(O)=O	CDZUVFCZDWZHHN-UHFFFAOYSA-N	C7H5F11O4S	393.973	15-18	3	M-H-	/	/	/	/	Liu_etal_2019	dx.doi.org/10.1016/j.trac.2019.02.021	Barzen-Hanson_etal_2017	dx.doi.org/10.1021/acs.est.6b05843
1OH-n:2 FTSAs n=6	1OH-n:2 FTSAs n=6	1 OH-substituted n:2 fluorotelomer sulfonic acids, n=6			/	/	/	FC(F)(F)C(F)(F)C(F)(F)C(F)(F)C(F)(F)C(F)(F)CC(O)S(=O)(O)=O	TWHCHVHSCCYMJT-UHFFFAOYSA-N	C8H5F13O4S	443.97	16-20	3	M-H-	SO3:SO3H:CH3SO3:C2F5:C2H3SO4:C3F7:C5F7:C6F9:C7F11:C6F13:C8H2F13SO3		/	/	Liu_etal_2019	dx.doi.org/10.1016/j.trac.2019.02.021	Barzen-Hanson_etal_2017	dx.doi.org/10.1021/acs.est.6b05843
1OH-n:2 FTSAs n=7	1OH-n:2 FTSAs n=7	1 OH-substituted n:2 fluorotelomer sulfonic acids, n=7			/	/	/	FC(F)(F)C(F)(F)C(F)(F)C(F)(F)C(F)(F)C(F)(F)C(F)(F)CC(O)S(=O)(O)=O	ZZQKNCHBPCJOSC-UHFFFAOYSA-N	C9H5F15O4S	493.967	19-21	3	M-H-	/	/	/	/	Liu_etal_2019	dx.doi.org/10.1016/j.trac.2019.02.021	Barzen-Hanson_etal_2017	dx.doi.org/10.1021/acs.est.6b05843
1OH-n:2 FTSAs n=8	1OH-n:2 FTSAs n=8	1 OH-substituted n:2 fluorotelomer sulfonic acids, n=8			/	/	/	FC(F)(F)C(F)(F)C(F)(F)C(F)(F)C(F)(F)C(F)(F)C(F)(F)C(F)(F)CC(O)S(=O)(O)=O	VRJWTMNIGCNXFO-UHFFFAOYSA-N	C10H5F17O4S	543.964	20-22	3	M-H-	/	/	/	/	Liu_etal_2019	dx.doi.org/10.1016/j.trac.2019.02.021	Barzen-Hanson_etal_2017	dx.doi.org/10.1021/acs.est.6b05843
m:2/n:2 FT Amines m+n=8	m:2/n:2 FT Amines m+n=8	m:2/n:2 fluorotelomer Amines m+n=8		search product patent	/	/	/	/	/	C23H13F34O2N	981.04	2024-08-02	/	/	/	/	/	/	Liu_etal_2019	dx.doi.org/10.1016/j.trac.2019.02.021	Trier_etal_2011	dx.doi.org/10.1007/s11356-010-0439-3
m:2/n:2 FT Amines m+n=9	m:2/n:2 FT Amines m+n=9	m:2/n:2 fluorotelomer Amines m+n=9			/	/	/	/	/	C25H13F38O2N	1081.03	2024-08-02	/	/	/	/	/	/	Liu_etal_2019	dx.doi.org/10.1016/j.trac.2019.02.021	Trier_etal_2011	dx.doi.org/10.1007/s11356-010-0439-3
m:2/n:2 FT Amines m+n=10	m:2/n:2 FT Amines m+n=10	m:2/n:2 fluorotelomer Amines m+n=10			/	/	/	/	/	C27H13F42O2N	1181.03	2024-08-02	/	/	/	/	/	/	Liu_etal_2019	dx.doi.org/10.1016/j.trac.2019.02.021	Trier_etal_2011	dx.doi.org/10.1007/s11356-010-0439-3
m:2/n:2 FT Amines m+n=11	m:2/n:2 FT Amines m+n=11	m:2/n:2 fluorotelomer Amines m+n=11			/	/	/	/	/	C29H13F46O2N	1281.02	2024-08-02	/	/	/	/	/	/	Liu_etal_2019	dx.doi.org/10.1016/j.trac.2019.02.021	Trier_etal_2011	dx.doi.org/10.1007/s11356-010-0439-3
m:2/n:2 FT Amines m+n=12	m:2/n:2 FT Amines m+n=12	m:2/n:2 fluorotelomer Amines m+n=12			/	/	/	/	/	C31H13F50O2N	1381.01	2024-08-02	/	/	/	/	/	/	Liu_etal_2019	dx.doi.org/10.1016/j.trac.2019.02.021	Trier_etal_2011	dx.doi.org/10.1007/s11356-010-0439-3
n:2 FTSEAs n=2	n:2 FTSEAs n=2	n:2 fluorotelomer thio ethanoic acids, n=2			/	/	/	O=C(O)CSCCC(F)(F)C(F)(F)C(F)(F)C(F)(F)F	PNELWSDCUOTNRN-UHFFFAOYSA-N	C8H7F9O2S	338.002	3.4-4.5	3	M-H-	/	/	/	/	Liu_etal_2019	dx.doi.org/10.1016/j.trac.2019.02.021	D'Agostino_etal_2013	dx.doi.org/10.1021/es403729e
n:2 FTSEAs n=3	n:2 FTSEAs n=3	n:2 fluorotelomer thio ethanoic acids, n=3			/	/	DTXSID60892600	O=C(O)CSCCC(F)(F)C(F)(F)C(F)(F)C(F)(F)C(F)(F)C(F)(F)F	BSZHCWIIUVTLCY-UHFFFAOYSA-N	C10H7F13O2S	437.996	5-5.5	3	M-H-	C2H3SO2:C9F7S:C9HF8S:C9H2F9S:C9H3F10S:C10H3F10SO2 :C10H4F11SO2:C10H5F12SO2:C10H6F13SO2		CE20	/	Liu_etal_2019	dx.doi.org/10.1016/j.trac.2019.02.021	D'Agostino_etal_2013	dx.doi.org/10.1021/es403729e
n:2 FTSEAs n=4	n:2 FTSEAs n=4	n:2 fluorotelomer thio ethanoic acids, n=4			/	/	DTXSID80892602	O=C(O)CSCCC(F)(F)C(F)(F)C(F)(F)C(F)(F)C(F)(F)C(F)(F)C(F)(F)C(F)(F)F	XUSAHPQPYNQVNZ-UHFFFAOYSA-N	C12H7F17O2S	537.99	5.5-6.5	3	M-H-	/	/	/	/	Liu_etal_2019	dx.doi.org/10.1016/j.trac.2019.02.021	D'Agostino_etal_2013	dx.doi.org/10.1021/es403729e
n:2 FTSEAs n=5	n:2 FTSEAs n=5	n:2 fluorotelomer thio ethanoic acids, n=5			/	/	/	O=C(O)CSCCC(F)(F)C(F)(F)C(F)(F)C(F)(F)C(F)(F)C(F)(F)C(F)(F)C(F)(F)C(F)(F)C(F)(F)F	YBSSUWWBMCSIPR-UHFFFAOYSA-N	C14H7F21O2S	637.983	6.5-7	3	M-H-	/	/	/	/	Liu_etal_2019	dx.doi.org/10.1016/j.trac.2019.02.021	D'Agostino_etal_2013	dx.doi.org/10.1021/es403729e
n:2 FTSPrAs n=2	n:2 FTSPrAs n=2	n:2 fluorotelomer thio proponic acids, n=2			/	/	/	O=C(O)CCSCCC(F)(F)C(F)(F)C(F)(F)C(F)(F)F	LJOPBCYYNFOVFB-UHFFFAOYSA-N	C9H9F9O2S	352.018	2024-05-04	3	M-H-	/	/	/	/	Liu_etal_2019	dx.doi.org/10.1016/j.trac.2019.02.021	D'Agostino_etal_2013	dx.doi.org/10.1021/es403729e
n:2 FTSPrAs n=3	n:2 FTSPrAs n=3	n:2 fluorotelomer thio proponic acids, n=3			/	/	DTXSID40571648	O=C(O)CCSCCC(F)(F)C(F)(F)C(F)(F)C(F)(F)C(F)(F)C(F)(F)F	XAZKWGLYRRMFFE-UHFFFAOYSA-N	C11H9F13O2S	452.012	5.3-6	3	M-H-	C3H5SO2:C8H2SF11:C8H3SF12:C8H4SF13:C11H8O2SF13		CE20	/	Liu_etal_2019	dx.doi.org/10.1016/j.trac.2019.02.021	D'Agostino_etal_2013	dx.doi.org/10.1021/es403729e
n:2 FTSPrAs n=4	n:2 FTSPrAs n=4	n:2 fluorotelomer thio proponic acids, n=4			/	/	DTXSID20892601	O=C(O)CCSCCC(F)(F)C(F)(F)C(F)(F)C(F)(F)C(F)(F)C(F)(F)C(F)(F)C(F)(F)F	MIFDZEKQTGZSQE-UHFFFAOYSA-N	C13H9F17O2S	552.005	6-6.5	3	M-H-	/	/	/	/	Liu_etal_2019	dx.doi.org/10.1016/j.trac.2019.02.021	D'Agostino_etal_2013	dx.doi.org/10.1021/es403729e
n:2 FTSPrAs n=3	n:2 FTSPrAs n=3	n:2 fluorotelomer thio proponic acids, n=3			/	/	DTXSID40571648	O=C(O)CCSCCC(F)(F)C(F)(F)C(F)(F)C(F)(F)C(F)(F)C(F)(F)F	XAZKWGLYRRMFFE-UHFFFAOYSA-N	C11H9F13O2S	452.012	/	/	M-H-	/	/	/	/	Liu_etal_2019	dx.doi.org/10.1016/j.trac.2019.02.021	Barzen-Hanson_etal_2017	dx.doi.org/10.1021/acs.est.6b05843
n:2 FTSPrAs n=2	n:2 FTSPrAs n=2	n:2 fluorotelomer thio proponic acids, n=2			/	Sigma-Aldrich	/	O=C(O)CCSCCC(F)(F)C(F)(F)C(F)(F)C(F)(F)F	LJOPBCYYNFOVFB-UHFFFAOYSA-N	C9H9F9O2S	352.018	2.5-5	/	M-H-	/	/	/	/	Liu_etal_2019	dx.doi.org/10.1016/j.trac.2019.02.021	Trier_etal_2011	dx.doi.org/10.1007/s11356-010-0439-3
n:2 FTSPrAs n=3	n:2 FTSPrAs n=3	n:2 fluorotelomer thio proponic acids, n=3			/	Sigma-Aldrich	DTXSID40571648	O=C(O)CCSCCC(F)(F)C(F)(F)C(F)(F)C(F)(F)C(F)(F)C(F)(F)F	XAZKWGLYRRMFFE-UHFFFAOYSA-N	C11H9F13O2S	452.012	5-7.5	/	M-H-	/	/	/	/	Liu_etal_2019	dx.doi.org/10.1016/j.trac.2019.02.021	Trier_etal_2011	dx.doi.org/10.1007/s11356-010-0439-3
n:2 FTSPrAs n=4	n:2 FTSPrAs n=4	n:2 fluorotelomer thio proponic acids, n=4			/	Sigma-Aldrich	DTXSID20892601	O=C(O)CCSCCC(F)(F)C(F)(F)C(F)(F)C(F)(F)C(F)(F)C(F)(F)C(F)(F)C(F)(F)F	MIFDZEKQTGZSQE-UHFFFAOYSA-N	C13H9F17O2S	552.005	2024-09-07	/	M-H-	/	/	/	/	Liu_etal_2019	dx.doi.org/10.1016/j.trac.2019.02.021	Trier_etal_2011	dx.doi.org/10.1007/s11356-010-0439-3
n:2 FTSPrAs n=5	n:2 FTSPrAs n=5	n:2 fluorotelomer thio proponic acids, n=5			/	Sigma-Aldrich	/	O=C(O)CCSCCC(F)(F)C(F)(F)C(F)(F)C(F)(F)C(F)(F)C(F)(F)C(F)(F)C(F)(F)C(F)(F)C(F)(F)F	RZGYAHZLGBLHKH-UHFFFAOYSA-N	C15H9F21O2S	651.999	10-12.5	/	M-H-	/	/	/	/	Liu_etal_2019	dx.doi.org/10.1016/j.trac.2019.02.021	Trier_etal_2011	dx.doi.org/10.1007/s11356-010-0439-3
n:2 FTSPrAs n=6	n:2 FTSPrAs n=6	n:2 fluorotelomer thio proponic acids, n=6			/	Sigma-Aldrich	/	O=C(O)CCSCCC(F)(F)C(F)(F)C(F)(F)C(F)(F)C(F)(F)C(F)(F)C(F)(F)C(F)(F)C(F)(F)C(F)(F)C(F)(F)C(F)(F)F	AZVVNQQEEGZMJW-UHFFFAOYSA-N	C17H9F25O2S	751.992	12.5-15	/	M-H-	/	/	/	/	Liu_etal_2019	dx.doi.org/10.1016/j.trac.2019.02.021	Trier_etal_2011	dx.doi.org/10.1007/s11356-010-0439-3
n:2 FTSOHAm n=2	n:2 FTSOHAm n=2	n:2 fluorotelomer thio hydroxy ammonium, n=2			/	/	/	C[N+](C)(C)CC(O)CSCCC(F)(F)C(F)(F)C(F)(F)C(F)(F)F	MXPRINKCJCMRKD-UHFFFAOYSA-N	C12H19F9ONS	396.104	2024-05-04	3	M+	/	/	/	/	Liu_etal_2019	dx.doi.org/10.1016/j.trac.2019.02.021	D'Agostino_etal_2013	dx.doi.org/10.1021/es403729e
n:2 FTSOHAm n=3	n:2 FTSOHAm n=3	n:2 fluorotelomer thio hydroxy ammonium, n=3			/	/	DTXSID90892532	C[N+](C)(C)CC(O)CSCCC(F)(F)C(F)(F)C(F)(F)C(F)(F)C(F)(F)C(F)(F)F	CNMMRRVECJZEIU-UHFFFAOYSA-N	C14H19F13ONS	496.098	5.3-6	3	M+	C9H6F13S:C10H8SF13:C11H10OSF13:C14H19ONSF13		CE40	/	Liu_etal_2019	dx.doi.org/10.1016/j.trac.2019.02.021	D'Agostino_etal_2013	dx.doi.org/10.1021/es403729e
n:2 FTSOHAm n=4	n:2 FTSOHAm n=4	n:2 fluorotelomer thio hydroxy ammonium, n=4			/	/	DTXSID50892598	C[N+](C)(C)CC(O)CSCCC(F)(F)C(F)(F)C(F)(F)C(F)(F)C(F)(F)C(F)(F)C(F)(F)C(F)(F)F	VRHKIYMPKNNKRY-UHFFFAOYSA-N	C16H19F17ONS	596.092	6.1-6.7	3	M+	/	/	/	/	Liu_etal_2019	dx.doi.org/10.1016/j.trac.2019.02.021	D'Agostino_etal_2013	dx.doi.org/10.1021/es403729e
n:2 FTSOHAm n=5	n:2 FTSOHAm n=5	n:2 fluorotelomer thio hydroxy ammonium, n=5			/	/	/	C[N+](C)(C)CC(O)CSCCC(F)(F)C(F)(F)C(F)(F)C(F)(F)C(F)(F)C(F)(F)C(F)(F)C(F)(F)C(F)(F)C(F)(F)F	QVLDZGBSRSYNFI-UHFFFAOYSA-N	C18H19F21ONS	696.085	6.8-7.5	3	M+	/	/	/	/	Liu_etal_2019	dx.doi.org/10.1016/j.trac.2019.02.021	D'Agostino_etal_2013	dx.doi.org/10.1021/es403729e
n:2 FTSOHAm n=3	n:2 FTSOHAm n=3	n:2 fluorotelomer thio hydroxy ammonium, n=3		patent search	/	/	DTXSID90892532	C[N+](C)(C)CC(O)CSCCC(F)(F)C(F)(F)C(F)(F)C(F)(F)C(F)(F)C(F)(F)F	CNMMRRVECJZEIU-UHFFFAOYSA-N	C14H19F13ONS	496.098	/	/	M+	/	/	/	/	Liu_etal_2019	dx.doi.org/10.1016/j.trac.2019.02.021	Place_etal_2012	dx.doi.org/10.1021/es301465n
n:2 FTSOHAm n=4	n:2 FTSOHAm n=4	n:2 fluorotelomer thio hydroxy ammonium, n=4			/	/	DTXSID50892598	C[N+](C)(C)CC(O)CSCCC(F)(F)C(F)(F)C(F)(F)C(F)(F)C(F)(F)C(F)(F)C(F)(F)C(F)(F)F	VRHKIYMPKNNKRY-UHFFFAOYSA-N	C16H19F17ONS	596.092	/	/	M+	/	/	/	/	Liu_etal_2019	dx.doi.org/10.1016/j.trac.2019.02.021	Place_etal_2012	dx.doi.org/10.1021/es301465n
n:2 FTSAAAm n=2	n:2 FTSAAAm n=2	n:2 fluorotelomer thio alkyl amido ammonium, n=2			/	/	/	FC(F)(F)C(F)(F)C(F)(F)C(F)(F)CCSCC(NCCCN(C)C)=O	WRMYGBSKQYTLAI-UHFFFAOYSA-N	C13H19F9ON2S	422.107	2024-05-04	3	M+	/	/	/	/	Liu_etal_2019	dx.doi.org/10.1016/j.trac.2019.02.021	D'Agostino_etal_2013	dx.doi.org/10.1021/es403729e
n:2 FTSAAAm n=3	n:2 FTSAAAm n=3	n:2 fluorotelomer thio alkyl amido ammonium, n=3			/	/	/	FC(F)(F)C(F)(F)C(F)(F)C(F)(F)C(F)(F)C(F)(F)CCSCC(NCCCN(C)C)=O	RZXVVGDDDOAQKE-UHFFFAOYSA-N	C15H19F13ON2S	522.101	5.5-6.5	3	M+	C9H6F13S:C13H13ONSF13:C15H20ONSF13		CE40	/	Liu_etal_2019	dx.doi.org/10.1016/j.trac.2019.02.021	D'Agostino_etal_2013	dx.doi.org/10.1021/es403729e
n:2 FTSAAAm n=4	n:2 FTSAAAm n=4	n:2 fluorotelomer thio alkyl amido ammonium, n=4			/	/	/	FC(F)(F)C(F)(F)C(F)(F)C(F)(F)C(F)(F)C(F)(F)C(F)(F)C(F)(F)CCSCC(NCCCN(C)C)=O	FDVMHCRVYYXNCE-UHFFFAOYSA-N	C17H19F17ON2S	622.095	6.5-7.2	3	M+	/	/	/	/	Liu_etal_2019	dx.doi.org/10.1016/j.trac.2019.02.021	D'Agostino_etal_2013	dx.doi.org/10.1021/es403729e
n:2 FTSAAAm n=5	n:2 FTSAAAm n=5	n:2 fluorotelomer thio alkyl amido ammonium, n=5			/	/	/	FC(F)(F)C(F)(F)C(F)(F)C(F)(F)C(F)(F)C(F)(F)C(F)(F)C(F)(F)C(F)(F)C(F)(F)CCSCC(NCCCN(C)C)=O	MBBHBJHYNQAGNW-UHFFFAOYSA-N	C19H19F21ON2S	722.088	7.1-7.8	3	M+	/	/	/	/	Liu_etal_2019	dx.doi.org/10.1016/j.trac.2019.02.021	D'Agostino_etal_2013	dx.doi.org/10.1021/es403729e
n:2 FTSAAAm n=6	n:2 FTSAAAm n=6	n:2 fluorotelomer thio alkyl amido ammonium, n=6			/	/	/	FC(F)(F)C(F)(F)C(F)(F)C(F)(F)C(F)(F)C(F)(F)C(F)(F)C(F)(F)C(F)(F)C(F)(F)C(F)(F)C(F)(F)CCSCC(NCCCN(C)C)=O	CCMUAEHIXDQRMG-UHFFFAOYSA-N	C21H19F25ON2S	822.082	7.5-8.3	3	M+	/	/	/	/	Liu_etal_2019	dx.doi.org/10.1016/j.trac.2019.02.021	D'Agostino_etal_2013	dx.doi.org/10.1021/es403729e
n:2 FTSAASAs n=1	n:2 FTSAASAs n=1	n:2 fluorotelomer thio alkyl amido sulfonic acids, n=1			/	/	/	FC(F)(F)C(F)(F)CCSCCC(NC(C)(C)CS(O)(=O)=O)=O	NFSFEPNLUWBEDN-UHFFFAOYSA-N	C11H18F5O4NS2	387.06	/	/	M-H-	/	/	/	/	Liu_etal_2019	dx.doi.org/10.1016/j.trac.2019.02.021	Barzen-Hanson_etal_2017	dx.doi.org/10.1021/acs.est.6b05843
n:2 FTSAASAs n=2	n:2 FTSAASAs n=2	n:2 fluorotelomer thio alkyl amido sulfonic acids, n=2			/	/	DTXSID00892528	FC(F)(F)C(F)(F)C(F)(F)C(F)(F)CCSCCC(NC(C)(C)CS(O)(=O)=O)=O	VIHJAWYQCFERKN-UHFFFAOYSA-N	C13H18F9O4NS2	487.053	4.5-5	3	M-H-	/	/	/	/	Liu_etal_2019	dx.doi.org/10.1016/j.trac.2019.02.021	D'Agostino_etal_2013	dx.doi.org/10.1021/es403729e
n:2 FTSAASAs n=3	n:2 FTSAASAs n=3	n:2 fluorotelomer thio alkyl amido sulfonic acids, n=3			/	/	DTXSID90892330	FC(F)(F)C(F)(F)C(F)(F)C(F)(F)C(F)(F)C(F)(F)CCSCCC(NC(C)(C)CS(O)(=O)=O)=O	DKVATWZCDNHYCW-UHFFFAOYSA-N	C15H18F13O4NS2	587.047	5.3-5.9	3	M-H-	C4H7O3S:C4H10O3NS:C7H12O4NS:C15H17F13O4NS2		CE40	/	Liu_etal_2019	dx.doi.org/10.1016/j.trac.2019.02.021	D'Agostino_etal_2013	dx.doi.org/10.1021/es403729e
n:2 FTSAASAs n=4	n:2 FTSAASAs n=4	n:2 fluorotelomer thio alkyl amido sulfonic acids, n=4			/	/	DTXSID30892334	FC(F)(F)C(F)(F)C(F)(F)C(F)(F)C(F)(F)C(F)(F)C(F)(F)C(F)(F)CCSCCC(NC(C)(C)CS(O)(=O)=O)=O	JPUVFTMCVQSFAF-UHFFFAOYSA-N	C17H18F17O4NS2	687.041	6-6.5	3	M-H-	/	/	/	/	Liu_etal_2019	dx.doi.org/10.1016/j.trac.2019.02.021	D'Agostino_etal_2013	dx.doi.org/10.1021/es403729e
n:2 FTSAASAs n=5	n:2 FTSAASAs n=5	n:2 fluorotelomer thio alkyl amido sulfonic acids, n=5			/	/	DTXSID60892584	FC(F)(F)C(F)(F)C(F)(F)C(F)(F)C(F)(F)C(F)(F)C(F)(F)C(F)(F)C(F)(F)C(F)(F)CCSCCC(NC(C)(C)CS(O)(=O)=O)=O	VSQYJKSCQUHLGK-UHFFFAOYSA-N	C19H18F21O4NS2	787.034	6.5-7	3	M-H-	/	/	/	/	Liu_etal_2019	dx.doi.org/10.1016/j.trac.2019.02.021	D'Agostino_etal_2013	dx.doi.org/10.1021/es403729e
n:2 FTSAASAs n=6	n:2 FTSAASAs n=6	n:2 fluorotelomer thio alkyl amido sulfonic acids, n=6			/	/	DTXSID20892585	FC(F)(F)C(F)(F)C(F)(F)C(F)(F)C(F)(F)C(F)(F)C(F)(F)C(F)(F)C(F)(F)C(F)(F)C(F)(F)C(F)(F)CCSCCC(NC(C)(C)CS(O)(=O)=O)=O	MLRBWXVBYIXMHE-UHFFFAOYSA-N	C21H18F25O4NS2	887.028	7-7.5	3	M-H-	/	/	/	/	Liu_etal_2019	dx.doi.org/10.1016/j.trac.2019.02.021	D'Agostino_etal_2013	dx.doi.org/10.1021/es403729e
n:2 FTSAASAs n=7	n:2 FTSAASAs n=7	n:2 fluorotelomer thio alkyl amido sulfonic acids, n=7			/	/	DTXSID70893047	FC(F)(F)C(F)(F)C(F)(F)C(F)(F)C(F)(F)C(F)(F)C(F)(F)C(F)(F)C(F)(F)C(F)(F)C(F)(F)C(F)(F)C(F)(F)C(F)(F)CCSCCC(NC(C)(C)CS(O)(=O)=O)=O	OETXJTOSJNJQGJ-UHFFFAOYSA-N	C23H18F29O4NS2	987.021	7.5-8	3	M-H-	/	/	/	/	Liu_etal_2019	dx.doi.org/10.1016/j.trac.2019.02.021	D'Agostino_etal_2013	dx.doi.org/10.1021/es403729e
n:2 FTSAASAs n=3	n:2 FTSAASAs n=3	n:2 fluorotelomer thio alkyl amido sulfonic acids, n=3		patent search	/	/	DTXSID90892330	FC(F)(F)C(F)(F)C(F)(F)C(F)(F)C(F)(F)C(F)(F)CCSCCC(NC(C)(C)CS(O)(=O)=O)=O	DKVATWZCDNHYCW-UHFFFAOYSA-N	C15H18F13O4NS2	587.047	/	/	M-H-	/	/	/	/	Liu_etal_2019	dx.doi.org/10.1016/j.trac.2019.02.021	Place_etal_2012	dx.doi.org/10.1021/es301465n
n:2 FTSAASAs n=4	n:2 FTSAASAs n=4	n:2 fluorotelomer thio alkyl amido sulfonic acids, n=4			/	/	DTXSID30892334	FC(F)(F)C(F)(F)C(F)(F)C(F)(F)C(F)(F)C(F)(F)C(F)(F)C(F)(F)CCSCCC(NC(C)(C)CS(O)(=O)=O)=O	JPUVFTMCVQSFAF-UHFFFAOYSA-N	C17H18F17O4NS2	687.041	/	/	M-H-	/	/	/	/	Liu_etal_2019	dx.doi.org/10.1016/j.trac.2019.02.021	Place_etal_2012	dx.doi.org/10.1021/es301465n
n:2 FTSAASAs n=2_pos	n:2 FTSAASAs n=2_pos	n:2 fluorotelomer thio alkyl amido sulfonic acids, n=2_pos			/	/	DTXSID00892528	FC(F)(F)C(F)(F)C(F)(F)C(F)(F)CCSCCC(NC(C)(C)CS(O)(=O)=O)=O	VIHJAWYQCFERKN-UHFFFAOYSA-N	C13H18F9O4NS2	487.053	4.5-5	3	M+H-	/	/	/	/	Liu_etal_2019	dx.doi.org/10.1016/j.trac.2019.02.021	D'Agostino_etal_2013	dx.doi.org/10.1021/es403729e	postive mode
n:2 FTSAASAs n=3_pos	n:2 FTSAASAs n=3_pos	n:2 fluorotelomer thio alkyl amido sulfonic acids, n=3_pos			/	/	DTXSID90892330	FC(F)(F)C(F)(F)C(F)(F)C(F)(F)C(F)(F)C(F)(F)CCSCCC(NC(C)(C)CS(O)(=O)=O)=O	DKVATWZCDNHYCW-UHFFFAOYSA-N	C15H18F13O4NS2	587.047	5.3-5.9	3	M+H-	C4H12O3NS:C10H8F13S:C15H19F13O4NS2		CE30	/	Liu_etal_2019	dx.doi.org/10.1016/j.trac.2019.02.021	D'Agostino_etal_2013	dx.doi.org/10.1021/es403729e
n:2 FTSAASAs n=4_pos	n:2 FTSAASAs n=4_pos	n:2 fluorotelomer thio alkyl amido sulfonic acids, n=4_pos			/	/	DTXSID30892334	FC(F)(F)C(F)(F)C(F)(F)C(F)(F)C(F)(F)C(F)(F)C(F)(F)C(F)(F)CCSCCC(NC(C)(C)CS(O)(=O)=O)=O	JPUVFTMCVQSFAF-UHFFFAOYSA-N	C17H18F17O4NS2	687.041	6-6.5	3	M+H-	/	/	/	/	Liu_etal_2019	dx.doi.org/10.1016/j.trac.2019.02.021	D'Agostino_etal_2013	dx.doi.org/10.1021/es403729e
n:2 FTSAASAs n=5_pos	n:2 FTSAASAs n=5_pos	n:2 fluorotelomer thio alkyl amido sulfonic acids, n=5_pos			/	/	DTXSID60892584	FC(F)(F)C(F)(F)C(F)(F)C(F)(F)C(F)(F)C(F)(F)C(F)(F)C(F)(F)C(F)(F)C(F)(F)CCSCCC(NC(C)(C)CS(O)(=O)=O)=O	VSQYJKSCQUHLGK-UHFFFAOYSA-N	C19H18F21O4NS2	787.034	6.5-7	3	M+H-	/	/	/	/	Liu_etal_2019	dx.doi.org/10.1016/j.trac.2019.02.021	D'Agostino_etal_2013	dx.doi.org/10.1021/es403729e
n:2 FTSAABs n=2	n:2 FTSAABs n=2	n:2 fluorotelomer thio alkyl amido betaine-related, n=2			/	/	/	FC(F)(F)C(F)(F)C(F)(F)C(F)(F)CCSCC(NCCC[N+](C)(C)CC(O)=O)=O	BPAWUUWJZZQNHZ-UHFFFAOYSA-O	C15H22F9O3N2S	481.121	4-4.5	3	M+	/	/	/	/	Liu_etal_2019	dx.doi.org/10.1016/j.trac.2019.02.021	D'Agostino_etal_2013	dx.doi.org/10.1021/es403729e
n:2 FTSAABs n=3	n:2 FTSAABs n=3	n:2 fluorotelomer thio alkyl amido betaine-related, n=3			/	/	/	FC(F)(F)C(F)(F)C(F)(F)C(F)(F)C(F)(F)C(F)(F)CCSCC(NCCC[N+](C)(C)CC(O)=O)=O	AMCIQVNAIRYFGE-UHFFFAOYSA-O	C17H22F13O3N2S	581.114	5.1-5.7	3	M+	C4H10O2N:C9H6F13S:C13H13F13ONS:C17H22F13O3N2S		CE30	/	Liu_etal_2019	dx.doi.org/10.1016/j.trac.2019.02.021	D'Agostino_etal_2013	dx.doi.org/10.1021/es403729e
n:2 FTSAABs n=4	n:2 FTSAABs n=4	n:2 fluorotelomer thio alkyl amido betaine-related, n=4			/	/	/	FC(F)(F)C(F)(F)C(F)(F)C(F)(F)C(F)(F)C(F)(F)C(F)(F)C(F)(F)CCSCC(NCCC[N+](C)(C)CC(O)=O)=O	HCQLOKCIMHNDSL-UHFFFAOYSA-O	C19H22F17O3N2S	681.108	6-6.5	3	M+	/	/	/	/	Liu_etal_2019	dx.doi.org/10.1016/j.trac.2019.02.021	D'Agostino_etal_2013	dx.doi.org/10.1021/es403729e
n:2 FTSAABs n=5	n:2 FTSAABs n=5	n:2 fluorotelomer thio alkyl amido betaine-related, n=5			/	/	/	FC(F)(F)C(F)(F)C(F)(F)C(F)(F)C(F)(F)C(F)(F)C(F)(F)C(F)(F)C(F)(F)C(F)(F)CCSCC(NCCC[N+](C)(C)CC(O)=O)=O	GIDYUKADFJBSAU-UHFFFAOYSA-O	C21H22F21O3N2S	781.102	6.5-7	3	M+	/	/	/	/	Liu_etal_2019	dx.doi.org/10.1016/j.trac.2019.02.021	D'Agostino_etal_2013	dx.doi.org/10.1021/es403729e
n:2 FTSAABs n=6	n:2 FTSAABs n=6	n:2 fluorotelomer thio alkyl amido betaine-related, n=6			/	/	/	FC(F)(F)C(F)(F)C(F)(F)C(F)(F)C(F)(F)C(F)(F)C(F)(F)C(F)(F)C(F)(F)C(F)(F)C(F)(F)C(F)(F)CCSCC(NCCC[N+](C)(C)CC(O)=O)=O	DNBDZGIEFBKSNQ-UHFFFAOYSA-O	C23H22F25O3N2S	881.095	7-7.5	3	M+	/	/	/	/	Liu_etal_2019	dx.doi.org/10.1016/j.trac.2019.02.021	D'Agostino_etal_2013	dx.doi.org/10.1021/es403729e
n:2 FTSAABs n=7	n:2 FTSAABs n=7	n:2 fluorotelomer thio alkyl amido betaine-related, n=7			/	/	/	FC(F)(F)C(F)(F)C(F)(F)C(F)(F)C(F)(F)C(F)(F)C(F)(F)C(F)(F)C(F)(F)C(F)(F)C(F)(F)C(F)(F)C(F)(F)C(F)(F)CCSCC(NCCC[N+](C)(C)CC(O)=O)=O	UUEANJVAKPUDGY-UHFFFAOYSA-O	C25H22F29O3NS2	999.058	7.5-8	3	M+	/	/	/	/	Liu_etal_2019	dx.doi.org/10.1016/j.trac.2019.02.021	D'Agostino_etal_2013	dx.doi.org/10.1021/es403729e
n:2 FTSAAAm_i n=3	n:2 FTSAAAm_i n=3	n:2 fluorotelomer thio alkyl amido ammonium_i, n=3			/	/	/	FC(F)(F)C(F)(F)C(F)(F)C(F)(F)C(F)(F)C(F)(F)CCSCC(NCCC[N+](C)(C)C)=O	FMRXMODDOJWYSC-UHFFFAOYSA-O	C16H22F13ON2S	537.125	5.5-6.5	3	M+	C13H13F13ONS:C16H22F13ON2S		CE30	/	Liu_etal_2019	dx.doi.org/10.1016/j.trac.2019.02.021	D'Agostino_etal_2013	dx.doi.org/10.1021/es403729e
n:2 FTSAAAm_i n=4	n:2 FTSAAAm_i n=4	n:2 fluorotelomer thio alkyl amido ammonium_i, n=4			/	/	/	FC(F)(F)C(F)(F)C(F)(F)C(F)(F)C(F)(F)C(F)(F)C(F)(F)C(F)(F)CCSCC(NCCC[N+](C)(C)C)=O	CUWUAEIZIQXVPH-UHFFFAOYSA-O	C18H22F17ON2S	637.118	6.5-7	3	M+	/	/	/	/	Liu_etal_2019	dx.doi.org/10.1016/j.trac.2019.02.021	D'Agostino_etal_2013	dx.doi.org/10.1021/es403729e
n:2 FTSAAAm_i n=5	n:2 FTSAAAm_i n=5	n:2 fluorotelomer thio alkyl amido ammonium_i, n=5			/	/	/	FC(F)(F)C(F)(F)C(F)(F)C(F)(F)C(F)(F)C(F)(F)C(F)(F)C(F)(F)C(F)(F)C(F)(F)CCSCC(NCCC[N+](C)(C)C)=O	CQSCGACVKBDGKN-UHFFFAOYSA-O	C20H22F21ON2S	737.112	6.8-7.8	3	M+	/	/	/	/	Liu_etal_2019	dx.doi.org/10.1016/j.trac.2019.02.021	D'Agostino_etal_2013	dx.doi.org/10.1021/es403729e
n:2 FTSAACAs n=3	n:2 FTSAACAs n=3	n:2 fluorotelomer thio alkyl amido carboxylic acids, n=3		patent search	/	/	DTXSID70892595	FC(F)(F)C(F)(F)C(F)(F)C(F)(F)C(F)(F)C(F)(F)CCSC(C(O)=O)CC(NCCCN(C)C)=O	UOXQCULTEFPKHS-UHFFFAOYSA-N	C17H21F13O3N2S	580.107	/	/	M+H+	/	/	/	/	Liu_etal_2019	dx.doi.org/10.1016/j.trac.2019.02.021	Place_etal_2012	dx.doi.org/10.1021/es301465n
n:2 FTSAACAs n=4	n:2 FTSAACAs n=4	n:2 fluorotelomer thio alkyl amido carboxylic acids, n=4			/	/	DTXSID30892596	FC(F)(F)C(F)(F)C(F)(F)C(F)(F)C(F)(F)C(F)(F)C(F)(F)C(F)(F)CCSC(C(O)=O)CC(NCCCN(C)C)=O	DVWTYQIEHOTXTA-UHFFFAOYSA-N	C19H21F17O3N2S	680.1	/	/	M+H+	/	/	/	/	Liu_etal_2019	dx.doi.org/10.1016/j.trac.2019.02.021	Place_etal_2012	dx.doi.org/10.1021/es301465n
n:2 FTSAACAs n=5	n:2 FTSAACAs n=5	n:2 fluorotelomer thio alkyl amido carboxylic acids, n=5			/	/	DTXSID60892589	FC(F)(F)C(F)(F)C(F)(F)C(F)(F)C(F)(F)C(F)(F)C(F)(F)C(F)(F)C(F)(F)C(F)(F)CCSC(C(O)=O)CC(NCCCN(C)C)=O	PRJMXPHFBREQEJ-UHFFFAOYSA-N	C21H21F21O3N2S	780.094	/	/	M+H+	/	/	/	/	Liu_etal_2019	dx.doi.org/10.1016/j.trac.2019.02.021	Place_etal_2012	dx.doi.org/10.1021/es301465n
n:2 FTSASAs n=2	n:2 FTSASAs n=2	n:2 fluorotelomer thioamido sulfonic acids, n=2			/	/	/	FC(F)(F)C(F)(F)C(F)(F)C(F)(F)CCS(CCC(NC(C)(C)CS(O)(=O)=O)=O)=O	WVSBUXQVQMSEID-UHFFFAOYSA-N	C13H18F9O5NS2	503.048	3-3.5	3	M-H-	/	/	/	/	Liu_etal_2019	dx.doi.org/10.1016/j.trac.2019.02.021	D'Agostino_etal_2013	dx.doi.org/10.1021/es403729e
n:2 FTSASAs n=3	n:2 FTSASAs n=3	n:2 fluorotelomer thioamido sulfonic acids, n=3			/	/	DTXSID90892592	FC(F)(F)C(F)(F)C(F)(F)C(F)(F)C(F)(F)C(F)(F)CCS(CCC(NC(C)(C)CS(O)(=O)=O)=O)=O	AQNDOJSDPBVJMJ-UHFFFAOYSA-N	C15H18F13O5NS2	603.042	4.5-5	3	M-H-	C4H10O3NS:C7H12O4NS:C7H14O5NS2:C15H17F13O5NS2		CE30	/	Liu_etal_2019	dx.doi.org/10.1016/j.trac.2019.02.021	D'Agostino_etal_2013	dx.doi.org/10.1021/es403729e
n:2 FTSASAs n=4	n:2 FTSASAs n=4	n:2 fluorotelomer thioamido sulfonic acids, n=4			/	/	DTXSID60892605	FC(F)(F)C(F)(F)C(F)(F)C(F)(F)C(F)(F)C(F)(F)C(F)(F)C(F)(F)CCS(CCC(NC(C)(C)CS(O)(=O)=O)=O)=O	XKGMPVQXAFQLEK-UHFFFAOYSA-N	C17H18F17O5NS2	703.035	5.5-5.9	3	M-H-	/	/	/	/	Liu_etal_2019	dx.doi.org/10.1016/j.trac.2019.02.021	D'Agostino_etal_2013	dx.doi.org/10.1021/es403729e
n:2 FTSASAs n=5	n:2 FTSASAs n=5	n:2 fluorotelomer thioamido sulfonic acids, n=5			/	/	/	FC(F)(F)C(F)(F)C(F)(F)C(F)(F)C(F)(F)C(F)(F)C(F)(F)C(F)(F)C(F)(F)C(F)(F)CCS(CCC(NC(C)(C)CS(O)(=O)=O)=O)=O	RBPHXVMHOXBREA-UHFFFAOYSA-N	C19H18F21O5NS2	803.029	6-6.5	3	M-H-	/	/	/	/	Liu_etal_2019	dx.doi.org/10.1016/j.trac.2019.02.021	D'Agostino_etal_2013	dx.doi.org/10.1021/es403729e
n:2 FTSASAs n=3	n:2 FTSASAs n=3	n:2 fluorotelomer thioamido sulfonic acids, n=3			/	/	DTXSID90892592	FC(F)(F)C(F)(F)C(F)(F)C(F)(F)C(F)(F)C(F)(F)CCS(CCC(NC(C)(C)CS(O)(=O)=O)=O)=O	AQNDOJSDPBVJMJ-UHFFFAOYSA-N	C15H18F13O5NS2	603.042	15.36	3	M-H-	C4H7O3S:C4H10O3NS:C7H12O4NS:C7H14O5NS2:C15H17F13O5NS2		/	/	Liu_etal_2019	dx.doi.org/10.1016/j.trac.2019.02.021	Baduel_etal_2017	dx.doi.org/10.1016/j.chemosphere.2017.06.096
n:2 FTSASAs n=2_pos	n:2 FTSASAs n=2_pos	n:2 fluorotelomer thioamido sulfonic acids, n=2_pos			/	/	/	FC(F)(F)C(F)(F)C(F)(F)C(F)(F)CCS(CCC(NC(C)(C)CS(O)(=O)=O)=O)=O	WVSBUXQVQMSEID-UHFFFAOYSA-N	C13H18F9O5NS2	503.048	3-3.5	3	M+H+	/	/	/	/	Liu_etal_2019	dx.doi.org/10.1016/j.trac.2019.02.021	D'Agostino_etal_2013	dx.doi.org/10.1021/es403729e	postive mode, formula is the same with negative
n:2 FTSASAs n=3_pos	n:2 FTSASAs n=3_pos	n:2 fluorotelomer thioamido sulfonic acids, n=3_pos			/	/	DTXSID90892592	FC(F)(F)C(F)(F)C(F)(F)C(F)(F)C(F)(F)C(F)(F)CCS(CCC(NC(C)(C)CS(O)(=O)=O)=O)=O	AQNDOJSDPBVJMJ-UHFFFAOYSA-N	C15H18F13O5NS2	603.042	4.5-5	3	M+H+	C4H10O2NS:C4H12O3NS:C7H14O4NS:C11H8F13O2S:C15H19F13O5NS2		CE30	/	Liu_etal_2019	dx.doi.org/10.1016/j.trac.2019.02.021	D'Agostino_etal_2013	dx.doi.org/10.1021/es403729e
n:2 FTSASAs n=4_pos	n:2 FTSASAs n=4_pos	n:2 fluorotelomer thioamido sulfonic acids, n=4_pos			/	/	DTXSID60892605	FC(F)(F)C(F)(F)C(F)(F)C(F)(F)C(F)(F)C(F)(F)C(F)(F)C(F)(F)CCS(CCC(NC(C)(C)CS(O)(=O)=O)=O)=O	XKGMPVQXAFQLEK-UHFFFAOYSA-N	C17H18F17O5NS2	703.035	5.5-5.9	3	M+H+	/	/	/	/	Liu_etal_2019	dx.doi.org/10.1016/j.trac.2019.02.021	D'Agostino_etal_2013	dx.doi.org/10.1021/es403729e
n:2 FTSASAs n=5_pos	n:2 FTSASAs n=5_pos	n:2 fluorotelomer thioamido sulfonic acids, n=5_pos			/	/	/	FC(F)(F)C(F)(F)C(F)(F)C(F)(F)C(F)(F)C(F)(F)C(F)(F)C(F)(F)C(F)(F)C(F)(F)CCS(CCC(NC(C)(C)CS(O)(=O)=O)=O)=O	RBPHXVMHOXBREA-UHFFFAOYSA-N	C19H18F21O5NS2	803.029	6-6.5	3	M+H+	/	/	/	/	Liu_etal_2019	dx.doi.org/10.1016/j.trac.2019.02.021	D'Agostino_etal_2013	dx.doi.org/10.1021/es403729e
n:2 FTSAA n=3	n:2 FTSAA n=3	n:2 fluorotelomer thioamido ammonium, n=3			/	/	/	FC(F)(C(F)(F)C(F)(F)C(F)(F)C(F)(F)C(F)(F)F)CCS(CC(NCCC[N+](C)(C)C)=O)=O	HIPOUODKNYHORG-UHFFFAOYSA-O	C16H22F13O2N2S	553.119	4.5-5.5	3	M+	C5H9ON:C5H10O2NS:C8H18ON2:C8H19O2N2S:C13H13F13O2NS:C16H22F13O2N2S		CE30	/	Liu_etal_2019	dx.doi.org/10.1016/j.trac.2019.02.021	D'Agostino_etal_2013	dx.doi.org/10.1021/es403729e
n:2 FTSAOHAm n=3	n:2 FTSAOHAm n=3	n:2 fluorotelomer thioamido hydroxy ammonium, n=3			/	/	DTXSID50892593	C[N+](C)(C)CC(O)CS(=O)CCC(F)(F)C(F)(F)C(F)(F)C(F)(F)C(F)(F)C(F)(F)F	WBFVGXGYAJLRKX-UHFFFAOYSA-N	C14H19F13O2NS	512.093	4.9-6	3	M+	C6H14ON:C6H16O2NS:C11H10F13O2S:C14H19F13O2NS		CE30	/	Liu_etal_2019	dx.doi.org/10.1016/j.trac.2019.02.021	D'Agostino_etal_2013	dx.doi.org/10.1021/es403729e
n:2 FTSAOHAm n=4	n:2 FTSAOHAm n=4	n:2 fluorotelomer thioamido hydroxy ammonium, n=4			/	/	DTXSID10892594	C[N+](C)(C)CC(O)CS(=O)CCC(F)(F)C(F)(F)C(F)(F)C(F)(F)C(F)(F)C(F)(F)C(F)(F)C(F)(F)F	LBARVAMNZJYCAW-UHFFFAOYSA-N	C16H19F17O2NS	612.087	5.8-6.5	3	M+	/	/	/	/	Liu_etal_2019	dx.doi.org/10.1016/j.trac.2019.02.021	D'Agostino_etal_2013	dx.doi.org/10.1021/es403729e
n:2 FTSO2PAs n=2	n:2 FTSO2PAs n=2	n:2 fluorotelomer sulfonyl propanoic acids, n=2		patent search	/	/	/	FC(F)(F)C(F)(F)C(F)(F)C(F)(F)CCS(CCC(O)=O)(=O)=O	PRLIBGCRDRLDIL-UHFFFAOYSA-N	C9H9F9O4S	384.008	2024-12-16	2b	M-H-	/	/	/	/	Liu_etal_2019	dx.doi.org/10.1016/j.trac.2019.02.021	Barzen-Hanson_etal_2017	dx.doi.org/10.1021/acs.est.6b05843
n:2 FTSO2PAs n=3	n:2 FTSO2PAs n=3	n:2 fluorotelomer sulfonyl propanoic acids, n=3			/	/	/	FC(F)(F)C(F)(F)C(F)(F)C(F)(F)C(F)(F)C(F)(F)CCS(CCC(O)=O)(=O)=O	DJIXHYAJLARCOP-UHFFFAOYSA-N	C11H9F13O4S	484.001	16-20	2b	M-H-	SO2F:C3H5O4S:C7F7:C7F9:C8F9:C8H3F8S:C8HF10:C11H8F13O4S		/	/	Liu_etal_2019	dx.doi.org/10.1016/j.trac.2019.02.021	Barzen-Hanson_etal_2017	dx.doi.org/10.1021/acs.est.6b05843
n:2 FTSO2PAs n=4	n:2 FTSO2PAs n=4	n:2 fluorotelomer sulfonyl propanoic acids, n=4			/	/	/	FC(F)(F)C(F)(F)C(F)(F)C(F)(F)C(F)(F)C(F)(F)C(F)(F)C(F)(F)CCS(CCC(O)=O)(=O)=O	WWVKFEADLJWCEW-UHFFFAOYSA-N	C13H9F17O4S	583.995	21-22.5	2b	M-H-	/	/	/	/	Liu_etal_2019	dx.doi.org/10.1016/j.trac.2019.02.021	Barzen-Hanson_etal_2017	dx.doi.org/10.1021/acs.est.6b05843
n:2 FTSO2PAASAs n=2	n:2 FTSO2PAASAs n=2	n:2 fluorotelomer sulfonyl propano-amido alkyl sulfonic acids, n=2			/	/	/	FC(F)(F)C(F)(F)C(F)(F)C(F)(F)CCS(CCC(NC(C)(C)CS(O)(=O)=O)=O)(=O)=O	MDGZRVCSTWUTMU-UHFFFAOYSA-N	C13H18F9O6NS2	519.043	/	/	M-H-	/	/	/	/	Liu_etal_2019	dx.doi.org/10.1016/j.trac.2019.02.021	Barzen-Hanson_etal_2017	dx.doi.org/10.1021/acs.est.6b05843
n:2 FTSO2PAASAs n=3	n:2 FTSO2PAASAs n=3	n:2 fluorotelomer sulfonyl propano-amido alkyl sulfonic acids, n=3			/	/	DTXSID90894132	FC(F)(F)C(F)(F)C(F)(F)C(F)(F)C(F)(F)C(F)(F)CCS(CCC(NC(C)(C)CS(O)(=O)=O)=O)(=O)=O	RZBHYDQKJKDSNP-UHFFFAOYSA-N	C15H18F13O6NS2	619.037	/	/	M-H-	/	/	/	/	Liu_etal_2019	dx.doi.org/10.1016/j.trac.2019.02.021	Barzen-Hanson_etal_2017	dx.doi.org/10.1021/acs.est.6b05843
n:2 FTSO2PAASAs n=4	n:2 FTSO2PAASAs n=4	n:2 fluorotelomer sulfonyl propano-amido alkyl sulfonic acids, n=4			/	/	/	FC(F)(F)C(F)(F)C(F)(F)C(F)(F)C(F)(F)C(F)(F)C(F)(F)C(F)(F)CCS(CCC(NC(C)(C)CS(O)(=O)=O)=O)(=O)=O	DEONGGUSFBJEHM-UHFFFAOYSA-N	C17H18F17O6NS2	719.03	/	/	M-H-	/	/	/	/	Liu_etal_2019	dx.doi.org/10.1016/j.trac.2019.02.021	Barzen-Hanson_etal_2017	dx.doi.org/10.1021/acs.est.6b05843
n:2 FTSO2PAASAs n=2_pos	n:2 FTSO2PAASAs n=2_pos	n:2 fluorotelomer sulfonyl propano-amido alkyl sulfonic acids, n=2_pos			/	/	/	FC(F)(F)C(F)(F)C(F)(F)C(F)(F)CCS(CCC(NC(C)(C)CS(O)(=O)=O)=O)(=O)=O	MDGZRVCSTWUTMU-UHFFFAOYSA-N	C13H18F9O6NS2	519.043	/	/	M+H+	/	/	/	/	Liu_etal_2019	dx.doi.org/10.1016/j.trac.2019.02.021	Barzen-Hanson_etal_2017	dx.doi.org/10.1021/acs.est.6b05843	postive mode, formula is the same with negative
n:2 FTSO2PAASAs n=3_pos	n:2 FTSO2PAASAs n=3_pos	n:2 fluorotelomer sulfonyl propano-amido alkyl sulfonic acids, n=3_pos			/	/	DTXSID90894132	FC(F)(F)C(F)(F)C(F)(F)C(F)(F)C(F)(F)C(F)(F)CCS(CCC(NC(C)(C)CS(O)(=O)=O)=O)(=O)=O	RZBHYDQKJKDSNP-UHFFFAOYSA-N	C15H18F13O6NS2	619.037	/	/	M+H+	/	/	/	/	Liu_etal_2019	dx.doi.org/10.1016/j.trac.2019.02.021	Barzen-Hanson_etal_2017	dx.doi.org/10.1021/acs.est.6b05843
n:2 FTSO2PAASAs n=4_pos	n:2 FTSO2PAASAs n=4_pos	n:2 fluorotelomer sulfonyl propano-amido alkyl sulfonic acids, n=4_pos			/	/	/	FC(F)(F)C(F)(F)C(F)(F)C(F)(F)C(F)(F)C(F)(F)C(F)(F)C(F)(F)CCS(CCC(NC(C)(C)CS(O)(=O)=O)=O)(=O)=O	DEONGGUSFBJEHM-UHFFFAOYSA-N	C17H18F17O6NS2	719.03	/	/	M+H+	/	/	/	/	Liu_etal_2019	dx.doi.org/10.1016/j.trac.2019.02.021	Barzen-Hanson_etal_2017	dx.doi.org/10.1021/acs.est.6b05843
n:2 FTSO2NAs n=3	n:2 FTSO2NAs n=3	n:2 fluorotelomer sulfonamido amines, n=3			/	/	DTXSID30880433	FC(F)(F)C(F)(F)C(F)(F)C(F)(F)C(F)(F)C(F)(F)CCS(NCCCN(C)C)(=O)=O	TZIPMEZQXPAKPK-UHFFFAOYSA-N	C13H17F13O2N2S	512.08	5.4-6	3	M+H+	C9H7F13O2NS:C11H11F13O2NS:C13H18F13O2N2S		CE40	/	Liu_etal_2019	dx.doi.org/10.1016/j.trac.2019.02.021	D'Agostino_etal_2013	dx.doi.org/10.1021/es403729e
n:2 FTSO2NAs n=4	n:2 FTSO2NAs n=4	n:2 fluorotelomer sulfonamido amines, n=4			/	/	DTXSID60892524	FC(F)(F)C(F)(F)C(F)(F)C(F)(F)C(F)(F)C(F)(F)C(F)(F)C(F)(F)CCS(NCCCN(C)C)(=O)=O	ZTTYKAVGBUSOLX-UHFFFAOYSA-N	C15H17F17O2N2S	612.074	6.2-6.8	3	M+H+	/	/	/	/	Liu_etal_2019	dx.doi.org/10.1016/j.trac.2019.02.021	D'Agostino_etal_2013	dx.doi.org/10.1021/es403729e
n:2 FTSO2NAs n=5	n:2 FTSO2NAs n=5	n:2 fluorotelomer sulfonamido amines, n=5			/	/	DTXSID80892607	FC(F)(F)C(F)(F)C(F)(F)C(F)(F)C(F)(F)C(F)(F)C(F)(F)C(F)(F)C(F)(F)C(F)(F)CCS(NCCCN(C)C)(=O)=O	XNVZJXUQXYVJRM-UHFFFAOYSA-N	C17H17F21O2N2S	712.068	6.8-7.2	3	M+H+	/	/	/	/	Liu_etal_2019	dx.doi.org/10.1016/j.trac.2019.02.021	D'Agostino_etal_2013	dx.doi.org/10.1021/es403729e
n:2 FTSO2NAs n=6	n:2 FTSO2NAs n=6	n:2 fluorotelomer sulfonamido amines, n=6			/	/	/	FC(F)(F)C(F)(F)C(F)(F)C(F)(F)C(F)(F)C(F)(F)C(F)(F)C(F)(F)C(F)(F)C(F)(F)C(F)(F)C(F)(F)CCS(NCCCN(C)C)(=O)=O	ZOZIPMFPEUHGBZ-UHFFFAOYSA-N	C19H17F25O2N2S	812.061	/	/	M+H+	/	/	/	/	Liu_etal_2019	dx.doi.org/10.1016/j.trac.2019.02.021	Barzen-Hanson_etal_2017	dx.doi.org/10.1021/acs.est.6b05843
n:2 FTSO2NAs n=3	n:2 FTSO2NAs n=3	n:2 fluorotelomer sulfonamido amines, n=3		patent search	/	/	DTXSID30880433	FC(F)(F)C(F)(F)C(F)(F)C(F)(F)C(F)(F)C(F)(F)CCS(NCCCN(C)C)(=O)=O	TZIPMEZQXPAKPK-UHFFFAOYSA-N	C13H17F13O2N2S	512.08	/	/	M+H+	/	/	/	/	Liu_etal_2019	dx.doi.org/10.1016/j.trac.2019.02.021	Place_etal_2012	dx.doi.org/10.1021/es301465n
n:2 FTSO2NAs n=4	n:2 FTSO2NAs n=4	n:2 fluorotelomer sulfonamido amines, n=4			/	/	DTXSID60892524	FC(F)(F)C(F)(F)C(F)(F)C(F)(F)C(F)(F)C(F)(F)C(F)(F)C(F)(F)CCS(NCCCN(C)C)(=O)=O	ZTTYKAVGBUSOLX-UHFFFAOYSA-N	C15H17F17O2N2S	612.074	/	/	M+H+	/	/	/	/	Liu_etal_2019	dx.doi.org/10.1016/j.trac.2019.02.021	Place_etal_2012	dx.doi.org/10.1021/es301465n
n:2 FTSO2NBs n=2	n:2 FTSO2NBs n=2	n:2 fluorotelomer sulfonamido betaine-related, n=2			/	/	DTXSID701009317	FC(F)(F)C(F)(F)C(F)(F)C(F)(F)CCS(NCCC[N+](CC(O)=O)(C)C)(=O)=O	YJYTVHLGCKPLQL-UHFFFAOYSA-O	C13H20F9O4N2S	471.1	/	3	M-2H-	/	/	/	/	Liu_etal_2019	dx.doi.org/10.1016/j.trac.2019.02.021	D'Agostino_etal_2013	dx.doi.org/10.1021/es403729e	molecular ion is [M-2H]-, M refers to the structure drawn
n:2 FTSO2NBs n=3	n:2 FTSO2NBs n=3	n:2 fluorotelomer sulfonamido betaine-related, n=3			/	/	/	FC(F)(F)C(F)(F)C(F)(F)C(F)(F)C(F)(F)C(F)(F)CCS(NCCC[N+](CC(O)=O)(C)C)(=O)=O	OKOCIUJVPQKDLL-UHFFFAOYSA-O	C15H20F13O4N2S	571.094	/	3	M-2H-	C6H15O2N2S:C7H15O4N2S:C11H8F12O2NS:C11H9F13O2NS:C15H17F12O4N2S:C15H18F13O4N2S		CE20	/	Liu_etal_2019	dx.doi.org/10.1016/j.trac.2019.02.021	D'Agostino_etal_2013	dx.doi.org/10.1021/es403729e
n:2 FTSO2NBs n=4	n:2 FTSO2NBs n=4	n:2 fluorotelomer sulfonamido betaine-related, n=4			/	/	DTXSID001009316	FC(F)(F)C(F)(F)C(F)(F)C(F)(F)C(F)(F)C(F)(F)C(F)(F)C(F)(F)CCS(NCCC[N+](CC(O)=O)(C)C)(=O)=O	CHXIOPKBQQWFAO-UHFFFAOYSA-O	C17H20F17O4N2S	671.087	/	3	M-2H-	/	/	/	/	Liu_etal_2019	dx.doi.org/10.1016/j.trac.2019.02.021	D'Agostino_etal_2013	dx.doi.org/10.1021/es403729e
n:2 FTSO2NBs n=5	n:2 FTSO2NBs n=5	n:2 fluorotelomer sulfonamido betaine-related, n=5			/	/	/	FC(F)(F)C(F)(F)C(F)(F)C(F)(F)C(F)(F)C(F)(F)C(F)(F)C(F)(F)C(F)(F)C(F)(F)CCS(NCCC[N+](CC(O)=O)(C)C)(=O)=O	OLIPKLFYFITKBO-UHFFFAOYSA-O	C19H20F21O4N2S	771.081	/	3	M-2H-	/	/	/	/	Liu_etal_2019	dx.doi.org/10.1016/j.trac.2019.02.021	D'Agostino_etal_2013	dx.doi.org/10.1021/es403729e
n:2 FTSO2NBs n=2_pos	n:2 FTSO2NBs n=2_pos	n:2 fluorotelomer sulfonamido betaine-related, n=2_pos			/	/	DTXSID701009317	FC(F)(F)C(F)(F)C(F)(F)C(F)(F)CCS(NCCC[N+](CC(O)=O)(C)C)(=O)=O	YJYTVHLGCKPLQL-UHFFFAOYSA-O	C13H20F9O4N2S	471.1	3.5-3.9	3	M+	/	/	/	/	Liu_etal_2019	dx.doi.org/10.1016/j.trac.2019.02.021	D'Agostino_etal_2013	dx.doi.org/10.1021/es403729e
n:2 FTSO2NBs n=3_pos	n:2 FTSO2NBs n=3_pos	n:2 fluorotelomer sulfonamido betaine-related, n=3_pos			/	/	/	FC(F)(F)C(F)(F)C(F)(F)C(F)(F)C(F)(F)C(F)(F)CCS(NCCC[N+](CC(O)=O)(C)C)(=O)=O	OKOCIUJVPQKDLL-UHFFFAOYSA-O	C15H20F13O4N2S	571.094	4.9-5.3	3	M+	C4H10O2N:C9H7F13O2NS:C11H11F13O2NS:C15H20F13O4N2S		CE40	/	Liu_etal_2019	dx.doi.org/10.1016/j.trac.2019.02.021	D'Agostino_etal_2013	dx.doi.org/10.1021/es403729e
n:2 FTSO2NBs n=4_pos	n:2 FTSO2NBs n=4_pos	n:2 fluorotelomer sulfonamido betaine-related, n=4_pos			/	/	DTXSID001009316	FC(F)(F)C(F)(F)C(F)(F)C(F)(F)C(F)(F)C(F)(F)C(F)(F)C(F)(F)CCS(NCCC[N+](CC(O)=O)(C)C)(=O)=O	CHXIOPKBQQWFAO-UHFFFAOYSA-O	C17H20F17O4N2S	671.087	5.8-6.1	3	M+	/	/	/	/	Liu_etal_2019	dx.doi.org/10.1016/j.trac.2019.02.021	D'Agostino_etal_2013	dx.doi.org/10.1021/es403729e
n:2 FTSO2NBs n=5_pos	n:2 FTSO2NBs n=5_pos	n:2 fluorotelomer sulfonamido betaine-related, n=5_pos			/	/	/	FC(F)(F)C(F)(F)C(F)(F)C(F)(F)C(F)(F)C(F)(F)C(F)(F)C(F)(F)C(F)(F)C(F)(F)CCS(NCCC[N+](CC(O)=O)(C)C)(=O)=O	OLIPKLFYFITKBO-UHFFFAOYSA-O	C19H20F21O4N2S	771.081	6.2-6.8	3	M+	/	/	/	/	Liu_etal_2019	dx.doi.org/10.1016/j.trac.2019.02.021	D'Agostino_etal_2013	dx.doi.org/10.1021/es403729e
n:2 FTSO2NBs n=6_pos	n:2 FTSO2NBs n=6_pos	n:2 fluorotelomer sulfonamido betaine-related, n=6_pos			/	/	/	FC(F)(F)C(F)(F)C(F)(F)C(F)(F)C(F)(F)C(F)(F)C(F)(F)C(F)(F)C(F)(F)C(F)(F)C(F)(F)C(F)(F)CCS(NCCC[N+](CC(O)=O)(C)C)(=O)=O	YXAFVGLROFTRER-UHFFFAOYSA-O	C21H20F25O4N2S	871.074	6.9-7.2	3	M+	/	/	/	/	Liu_etal_2019	dx.doi.org/10.1016/j.trac.2019.02.021	D'Agostino_etal_2013	dx.doi.org/10.1021/es403729e
n:2 FTSO2NBs n=7_pos	n:2 FTSO2NBs n=7_pos	n:2 fluorotelomer sulfonamido betaine-related, n=7_pos			/	/	/	FC(F)(F)C(F)(F)C(F)(F)C(F)(F)C(F)(F)C(F)(F)C(F)(F)C(F)(F)C(F)(F)C(F)(F)C(F)(F)C(F)(F)C(F)(F)C(F)(F)CCS(NCCC[N+](CC(O)=O)(C)C)(=O)=O	UBSZWJXDYPGIHZ-UHFFFAOYSA-O	C23H20F29O4N2S	971.068	/	/	M+	/	/	/	/	Liu_etal_2019	dx.doi.org/10.1016/j.trac.2019.02.021	Barzen-Hanson_etal_2017	dx.doi.org/10.1021/acs.est.6b05843
n:2 FTSO2NBs n=8_pos	n:2 FTSO2NBs n=8_pos	n:2 fluorotelomer sulfonamido betaine-related, n=8_pos			/	/	/	FC(F)(F)C(F)(F)C(F)(F)C(F)(F)C(F)(F)C(F)(F)C(F)(F)C(F)(F)C(F)(F)C(F)(F)C(F)(F)C(F)(F)C(F)(F)C(F)(F)C(F)(F)C(F)(F)CCS(NCCC[N+](CC(O)=O)(C)C)(=O)=O	FRGQFEVGSLUETE-UHFFFAOYSA-O	C25H20F33O4N2S	1071.06	/	/	M+	/	/	/	/	Liu_etal_2019	dx.doi.org/10.1016/j.trac.2019.02.021	Barzen-Hanson_etal_2017	dx.doi.org/10.1021/acs.est.6b05843
n:2 FTSO2NBs n=2_pos	n:2 FTSO2NBs n=2_pos	n:2 fluorotelomer sulfonamido betaine-related, n=2_pos		patent search	/	/	DTXSID701009317	FC(F)(F)C(F)(F)C(F)(F)C(F)(F)CCS(NCCC[N+](CC(O)=O)(C)C)(=O)=O	YJYTVHLGCKPLQL-UHFFFAOYSA-O	C13H20F9O4N2S	471.1	3.5-3.9	3	M+	/	/	/	/	Liu_etal_2019	dx.doi.org/10.1016/j.trac.2019.02.021	Place_etal_2012	dx.doi.org/10.1021/es301465n
n:2 FTSO2NBs n=3_pos	n:2 FTSO2NBs n=3_pos	n:2 fluorotelomer sulfonamido betaine-related, n=3_pos			/	/	/	FC(F)(F)C(F)(F)C(F)(F)C(F)(F)C(F)(F)C(F)(F)CCS(NCCC[N+](CC(O)=O)(C)C)(=O)=O	OKOCIUJVPQKDLL-UHFFFAOYSA-O	C15H20F13O4N2S	571.094	4.9-5.3	3	M+	/	/	/	/	Liu_etal_2019	dx.doi.org/10.1016/j.trac.2019.02.021	Place_etal_2012	dx.doi.org/10.1021/es301465n
n:2 FTSO2NBs n=4_pos	n:2 FTSO2NBs n=4_pos	n:2 fluorotelomer sulfonamido betaine-related, n=4_pos			/	/	DTXSID001009316	FC(F)(F)C(F)(F)C(F)(F)C(F)(F)C(F)(F)C(F)(F)C(F)(F)C(F)(F)CCS(NCCC[N+](CC(O)=O)(C)C)(=O)=O	CHXIOPKBQQWFAO-UHFFFAOYSA-O	C17H20F17O4N2S	671.087	5.8-6.1	3	M+	/	/	/	/	Liu_etal_2019	dx.doi.org/10.1016/j.trac.2019.02.021	Place_etal_2012	dx.doi.org/10.1021/es301465n
n:2 FTSO2NBs n=5_pos	n:2 FTSO2NBs n=5_pos	n:2 fluorotelomer sulfonamido betaine-related, n=5_pos			/	/	/	FC(F)(F)C(F)(F)C(F)(F)C(F)(F)C(F)(F)C(F)(F)C(F)(F)C(F)(F)C(F)(F)C(F)(F)CCS(NCCC[N+](CC(O)=O)(C)C)(=O)=O	OLIPKLFYFITKBO-UHFFFAOYSA-O	C19H20F21O4N2S	771.081	6.2-6.8	3	M+	/	/	/	/	Liu_etal_2019	dx.doi.org/10.1016/j.trac.2019.02.021	Place_etal_2012	dx.doi.org/10.1021/es301465n
n:2 FTBs n=3	n:2 FTBs n=3	n:2 fluorotelomer betaine, n=3			/	/	/	C[N+](CC(O)=O)(C)CCC(F)(F)C(F)(F)C(F)(F)C(F)(F)C(F)(F)C(F)(F)F	GAEUOVYQCKBCJA-UHFFFAOYSA-O	C12H13F13O2N	450.074	17.5-18.5	2b	M+	C3H8N:C4H7FO2N:C10H9F13N		/	/	Liu_etal_2019	dx.doi.org/10.1016/j.trac.2019.02.021	Barzen-Hanson_etal_2017	dx.doi.org/10.1021/acs.est.6b05843
n:2 FTBs n=4	n:2 FTBs n=4	n:2 fluorotelomer betaine, n=4			/	/	/	C[N+](CC(O)=O)(C)CCC(F)(F)C(F)(F)C(F)(F)C(F)(F)C(F)(F)C(F)(F)C(F)(F)C(F)(F)F	RROPBNJOTUKBHE-UHFFFAOYSA-O	C14H13F17O2N	550.067	21-22.5	2b	M+	/	/	/	/	Liu_etal_2019	dx.doi.org/10.1016/j.trac.2019.02.021	Barzen-Hanson_etal_2017	dx.doi.org/10.1021/acs.est.6b05843
n:2 FTBs n=5	n:2 FTBs n=5	n:2 fluorotelomer betaine, n=5			/	/	/	C[N+](CC(O)=O)(C)CCC(F)(F)C(F)(F)C(F)(F)C(F)(F)C(F)(F)C(F)(F)C(F)(F)C(F)(F)C(F)(F)C(F)(F)F	FJXADJOUUBPICV-UHFFFAOYSA-O	C16H13F21O2N	650.061	25-26	2b	M+	/	/	/	/	Liu_etal_2019	dx.doi.org/10.1016/j.trac.2019.02.021	Barzen-Hanson_etal_2017	dx.doi.org/10.1021/acs.est.6b05843
n:3 FTBs n=2	n:3 FTBs n=2	n:3 fluorotelomer betaine-related, n=2			/	/	/	C[N+](CC(O)=O)(C)CCCC(F)(F)C(F)(F)C(F)(F)C(F)(F)C(F)(F)F	AVOCDJCZFLQTCS-UHFFFAOYSA-O	C12H15F11O2N	414.093	4-4.5	3	M+	C4H8O2N:C4H10O2N:C10H11F11N:C12H15F11O2N		CE45	/	Liu_etal_2019	dx.doi.org/10.1016/j.trac.2019.02.021	D'Agostino_etal_2013	dx.doi.org/10.1021/es403729e
n:3 FTBs n=3	n:3 FTBs n=3	n:3 fluorotelomer betaine-related, n=3			/	/	/	C[N+](CC(O)=O)(C)CCCC(F)(F)C(F)(F)C(F)(F)C(F)(F)C(F)(F)C(F)(F)C(F)(F)F	MUFIWHPMPKICTJ-UHFFFAOYSA-O	C14H15F15O2N	514.086	5-5.5	3	M+	/	/	/	/	Liu_etal_2019	dx.doi.org/10.1016/j.trac.2019.02.021	D'Agostino_etal_2013	dx.doi.org/10.1021/es403729e
n:3 FTBs n=4	n:3 FTBs n=4	n:3 fluorotelomer betaine-related, n=4			/	/	/	C[N+](CC(O)=O)(C)CCCC(F)(F)C(F)(F)C(F)(F)C(F)(F)C(F)(F)C(F)(F)C(F)(F)C(F)(F)C(F)(F)F	RFIXIVBTEIYSPF-UHFFFAOYSA-O	C16H15F19O2N	614.08	6-6.5	3	M+	/	/	/	/	Liu_etal_2019	dx.doi.org/10.1016/j.trac.2019.02.021	D'Agostino_etal_2013	dx.doi.org/10.1021/es403729e
n:3 FTBs n=5	n:3 FTBs n=5	n:3 fluorotelomer betaine-related, n=5			/	/	/	C[N+](CC(O)=O)(C)CCCC(F)(F)C(F)(F)C(F)(F)C(F)(F)C(F)(F)C(F)(F)C(F)(F)C(F)(F)C(F)(F)C(F)(F)C(F)(F)F	HKFRVYTXFSKFKY-UHFFFAOYSA-O	C18H15F23O2N	714.074	6.5-7	3	M+	/	/	/	/	Liu_etal_2019	dx.doi.org/10.1016/j.trac.2019.02.021	D'Agostino_etal_2013	dx.doi.org/10.1021/es403729e
n:3 FTBs n=6	n:3 FTBs n=6	n:3 fluorotelomer betaine-related, n=6			/	/	/	C[N+](CC(O)=O)(C)CCCC(F)(F)C(F)(F)C(F)(F)C(F)(F)C(F)(F)C(F)(F)C(F)(F)C(F)(F)C(F)(F)C(F)(F)C(F)(F)C(F)(F)C(F)(F)F	FLRPYJKROJWYBH-UHFFFAOYSA-O	C20H15F27O2N	814.067	7-7.5	3	M+	/	/	/	/	Liu_etal_2019	dx.doi.org/10.1016/j.trac.2019.02.021	D'Agostino_etal_2013	dx.doi.org/10.1021/es403729e
n:3 FTBs n=2	n:3 FTBs n=2	n:3 fluorotelomer betaine-related, n=2		patent search	/	/	/	C[N+](CC(O)=O)(C)CCCC(F)(F)C(F)(F)C(F)(F)C(F)(F)C(F)(F)F	AVOCDJCZFLQTCS-UHFFFAOYSA-O	C12H15F11O2N	414.093	/	/	M+	/	/	/	/	Liu_etal_2019	dx.doi.org/10.1016/j.trac.2019.02.021	Place_etal_2012	dx.doi.org/10.1021/es301465n
n:3 FTBs n=3	n:3 FTBs n=3	n:3 fluorotelomer betaine-related, n=3			/	/	/	C[N+](CC(O)=O)(C)CCCC(F)(F)C(F)(F)C(F)(F)C(F)(F)C(F)(F)C(F)(F)C(F)(F)F	MUFIWHPMPKICTJ-UHFFFAOYSA-O	C14H15F15O2N	514.086	/	/	M+	/	/	/	/	Liu_etal_2019	dx.doi.org/10.1016/j.trac.2019.02.021	Place_etal_2012	dx.doi.org/10.1021/es301465n
n:3 FTBs n=4	n:3 FTBs n=4	n:3 fluorotelomer betaine-related, n=4			/	/	/	C[N+](CC(O)=O)(C)CCCC(F)(F)C(F)(F)C(F)(F)C(F)(F)C(F)(F)C(F)(F)C(F)(F)C(F)(F)C(F)(F)F	RFIXIVBTEIYSPF-UHFFFAOYSA-O	C16H15F19O2N	614.08	/	/	M+	/	/	/	/	Liu_etal_2019	dx.doi.org/10.1016/j.trac.2019.02.021	Place_etal_2012	dx.doi.org/10.1021/es301465n
n:1:2 FTBs n=2	n:1:2 FTBs n=2	n:1:2 fluorotelomer betaine-related, n=2			/	/	/	C[N+](CC(O)=O)(C)CCC(F)C(F)(F)C(F)(F)C(F)(F)C(F)(F)C(F)(F)F	UHCSCHGCOSOIRD-UHFFFAOYSA-O	C12H14F12O2N	432.083	4-4.5	3	M+	C4H8O2N:C4H10O2N:C10H10F12N:C12H14F12O2N		CE45	/	Liu_etal_2019	dx.doi.org/10.1016/j.trac.2019.02.021	D'Agostino_etal_2013	dx.doi.org/10.1021/es403729e
n:1:2 FTBs n=3	n:1:2 FTBs n=3	n:1:2 fluorotelomer betaine-related, n=3			/	/	/	C[N+](CC(O)=O)(C)CCC(F)C(F)(F)C(F)(F)C(F)(F)C(F)(F)C(F)(F)C(F)(F)C(F)(F)F	DYECIQLCZJYVHI-UHFFFAOYSA-O	C14H14F16O2N	532.077	5.1-5.6	3	M+	/	/	/	/	Liu_etal_2019	dx.doi.org/10.1016/j.trac.2019.02.021	D'Agostino_etal_2013	dx.doi.org/10.1021/es403729e
n:1:2 FTBs n=4	n:1:2 FTBs n=4	n:1:2 fluorotelomer betaine-related, n=4			/	/	/	C[N+](CC(O)=O)(C)CCC(F)C(F)(F)C(F)(F)C(F)(F)C(F)(F)C(F)(F)C(F)(F)C(F)(F)C(F)(F)C(F)(F)F	YKRJQSGAXINGGE-UHFFFAOYSA-O	C16H14F20O2N	632.071	6-6.5	3	M+	/	/	/	/	Liu_etal_2019	dx.doi.org/10.1016/j.trac.2019.02.021	D'Agostino_etal_2013	dx.doi.org/10.1021/es403729e
n:1:2 FTBs n=5	n:1:2 FTBs n=5	n:1:2 fluorotelomer betaine-related, n=5			/	/	DTXSID10892615	C[N+](CC(O)=O)(C)CCC(F)C(F)(F)C(F)(F)C(F)(F)C(F)(F)C(F)(F)C(F)(F)C(F)(F)C(F)(F)C(F)(F)C(F)(F)C(F)(F)F	AIGDLYRKICIOLY-UHFFFAOYSA-O	C18H14F24O2N	732.064	6.5-7	3	M+	/	/	/	/	Liu_etal_2019	dx.doi.org/10.1016/j.trac.2019.02.021	D'Agostino_etal_2013	dx.doi.org/10.1021/es403729e
n:1:2 FTBs n=6	n:1:2 FTBs n=6	n:1:2 fluorotelomer betaine-related, n=6			/	/	/	C[N+](CC(O)=O)(C)CCC(F)C(F)(F)C(F)(F)C(F)(F)C(F)(F)C(F)(F)C(F)(F)C(F)(F)C(F)(F)C(F)(F)C(F)(F)C(F)(F)C(F)(F)C(F)(F)F	BSGPDZMTBOROCF-UHFFFAOYSA-O	C20H14F28O2N	832.058	7-7.5	3	M+	/	/	/	/	Liu_etal_2019	dx.doi.org/10.1016/j.trac.2019.02.021	D'Agostino_etal_2013	dx.doi.org/10.1021/es403729e
n:1:2 FTBs n=7	n:1:2 FTBs n=7	n:1:2 fluorotelomer betaine-related, n=7			/	/	/	C[N+](CC(O)=O)(C)CCC(F)C(F)(F)C(F)(F)C(F)(F)C(F)(F)C(F)(F)C(F)(F)C(F)(F)C(F)(F)C(F)(F)C(F)(F)C(F)(F)C(F)(F)C(F)(F)C(F)(F)C(F)(F)F	UXCUDTASSLFSGD-UHFFFAOYSA-O	C22H14F32O2N	932.051	7.3-7.9	3	M+	/	/	/	/	Liu_etal_2019	dx.doi.org/10.1016/j.trac.2019.02.021	D'Agostino_etal_2013	dx.doi.org/10.1021/es403729e
n:1:2 FTBs n=2	n:1:2 FTBs n=2	n:1:2 fluorotelomer betaine-related, n=2		patent search	/	/	/	C[N+](CC(O)=O)(C)CCC(F)C(F)(F)C(F)(F)C(F)(F)C(F)(F)C(F)(F)F	UHCSCHGCOSOIRD-UHFFFAOYSA-O	C12H14F12O2N	432.083	/	/	M+	/	/	/	/	Liu_etal_2019	dx.doi.org/10.1016/j.trac.2019.02.021	Place_etal_2012	dx.doi.org/10.1021/es301465n
n:1:2 FTBs n=3	n:1:2 FTBs n=3	n:1:2 fluorotelomer betaine-related, n=3			/	/	/	C[N+](CC(O)=O)(C)CCC(F)C(F)(F)C(F)(F)C(F)(F)C(F)(F)C(F)(F)C(F)(F)C(F)(F)F	DYECIQLCZJYVHI-UHFFFAOYSA-O	C14H14F16O2N	532.077	/	/	M+	/	/	/	/	Liu_etal_2019	dx.doi.org/10.1016/j.trac.2019.02.021	Place_etal_2012	dx.doi.org/10.1021/es301465n
n:1:2 FTBs n=4	n:1:2 FTBs n=4	n:1:2 fluorotelomer betaine-related, n=4			/	/	/	C[N+](CC(O)=O)(C)CCC(F)C(F)(F)C(F)(F)C(F)(F)C(F)(F)C(F)(F)C(F)(F)C(F)(F)C(F)(F)C(F)(F)F	YKRJQSGAXINGGE-UHFFFAOYSA-O	C16H14F20O2N	632.071	/	/	M+	/	/	/	/	Liu_etal_2019	dx.doi.org/10.1016/j.trac.2019.02.021	Place_etal_2012	dx.doi.org/10.1021/es301465n
n:4 FTBs n=2	n:4 FTBs n=2	n:4 fluorotelomer betaine-related, n=2			/	/	/	C[N+](CC(O)=O)(C)CCCCC(F)(F)C(F)(F)C(F)(F)C(F)(F)F	MIIJSWOFURFCFI-UHFFFAOYSA-O	C12H17F9O2N	378.112	16-16.5	3	M+	/	/	/	/	Liu_etal_2019	dx.doi.org/10.1016/j.trac.2019.02.021	Barzen-Hanson_etal_2017	dx.doi.org/10.1021/acs.est.6b05843
n:4 FTBs n=3	n:4 FTBs n=3	n:4 fluorotelomer betaine-related, n=3			/	/	/	C[N+](CC(O)=O)(C)CCCCC(F)(F)C(F)(F)C(F)(F)C(F)(F)C(F)(F)C(F)(F)F	MJLPBBJRGAKZKE-UHFFFAOYSA-O	C14H17F13O2N	478.105	19.5-20.5	4	M+	C3H8N:C4H10O2N		/	/	Liu_etal_2019	dx.doi.org/10.1016/j.trac.2019.02.021	Barzen-Hanson_etal_2017	dx.doi.org/10.1021/acs.est.6b05843
n:4 FTBs n=4	n:4 FTBs n=4	n:4 fluorotelomer betaine-related, n=4			/	/	/	C[N+](CC(O)=O)(C)CCCCC(F)(F)C(F)(F)C(F)(F)C(F)(F)C(F)(F)C(F)(F)C(F)(F)C(F)(F)F	LAETYYBCEXXABA-UHFFFAOYSA-O	C16H17F17O2N	578.099	23-24	5	M+	/	/	/	/	Liu_etal_2019	dx.doi.org/10.1016/j.trac.2019.02.021	Barzen-Hanson_etal_2017	dx.doi.org/10.1021/acs.est.6b05843
FASA n=2	FEtSA	perfluoroethane sulfonamide, n=2				/	DTXSID80460183	NS(=O)(=O)C(F)(F)C(F)(F)F	QDUKVMNUAQTMQW-UHFFFAOYSA-N	C2H2F5O2NS	198.973	/	2b	M-H-		/	/	/	Liu_etal_2019		Barzen-Hanson_etal_2017	dx.doi.org/10.1021/acs.est.6b05843
FASA n=3	FPrSA	perfluoropropane sulfonamide, n=3				/	/	NS(=O)(=O)C(F)(F)C(F)(F)C(F)(F)F	FQKBJSUFBIZAKR-UHFFFAOYSA-N	C3H2F7O2NS	248.969	/	2b	M-H-		/	/	/	Liu_etal_2019		Barzen-Hanson_etal_2017	dx.doi.org/10.1021/acs.est.6b05843
FASA n=4	FBSA	perfluorobutane sulfonamide, n=4			30334?69?1	/	DTXSID30880251	NS(=O)(=O)C(F)(F)C(F)(F)C(F)(F)C(F)(F)F	FUVKFLJWBHVMHX-UHFFFAOYSA-N	C4H2F9O2NS	298.966	/	2b	M-H-	SO2N	/	/	/	Liu_etal_2019		Newton_etal_2017	dx.doi.org/10.1021/acs.est.6b05330
FASA n=5	FPeSA	perfluoropentane sulfonamide, n=5				/	/	NS(=O)(=O)C(F)(F)C(F)(F)C(F)(F)C(F)(F)C(F)(F)F	KTCODRNGNIXYDE-UHFFFAOYSA-N	C5H2F11O2NS	348.963	/	2b	M-H-		/	/	/	Liu_etal_2019		Barzen-Hanson_etal_2017	dx.doi.org/10.1021/acs.est.6b05843
FASA n=6	FHxSA	perfluorohexane sulfonamide, n=6			41997-13-1	/	DTXSID50469320	NS(=O)(=O)C(F)(F)C(F)(F)C(F)(F)C(F)(F)C(F)(F)C(F)(F)F	WDZLGCSJJWEQJO-UHFFFAOYSA-N	C6H2F13O2NS	398.96	/	2b	M-H-		/	/	/	Liu_etal_2019		Barzen-Hanson_etal_2017	dx.doi.org/10.1021/acs.est.6b05843
FASA n=7	FHpSA	perfluoroheptane sulfonamide, n=7				/	/	NS(=O)(=O)C(F)(F)C(F)(F)C(F)(F)C(F)(F)C(F)(F)C(F)(F)C(F)(F)F	ZYBNLNNCZHCXAC-UHFFFAOYSA-N	C7H2F15O2NS	448.957	/	2b	M-H-		/	/	/	Liu_etal_2019		Barzen-Hanson_etal_2017	dx.doi.org/10.1021/acs.est.6b05843
FASA n=8	FOSA	perfluorooctane sulfonamide, n=8			754-91-6	Wellington Laboratories	DTXSID3038939	NS(=O)(=O)C(F)(F)C(F)(F)C(F)(F)C(F)(F)C(F)(F)C(F)(F)C(F)(F)C(F)(F)F	RRRXPPIDPYTNJG-UHFFFAOYSA-N	C8H2F17O2NS	498.953	/	1	M-H-	SO2N	/	/	/	Liu_etal_2019		Trier_etal_2011	dx.doi.org/10.1007/s11356-010-0439-3
FASA n=2	FEtSA	perfluoroethane sulfonamide, n=2				/	DTXSID80460183	NS(=O)(=O)C(F)(F)C(F)(F)F	QDUKVMNUAQTMQW-UHFFFAOYSA-N	C2H2F5O2NS	198.973	3.54	2b	M-H-		/	/	/	Liu_etal_2019		Baduel_etal_2017	dx.doi.org/10.1016/j.chemosphere.2017.06.096
FASA n=3	FPrSA	perfluoropropane sulfonamide, n=3				/	/	NS(=O)(=O)C(F)(F)C(F)(F)C(F)(F)F	FQKBJSUFBIZAKR-UHFFFAOYSA-N	C3H2F7O2NS	248.969	9.03	2b	M-H-		/	/	/	Liu_etal_2019		Baduel_etal_2017	dx.doi.org/10.1016/j.chemosphere.2017.06.096
FASA n=4	FBSA	perfluorobutane sulfonamide, n=4			30334?69?1	/	DTXSID30880251	NS(=O)(=O)C(F)(F)C(F)(F)C(F)(F)C(F)(F)F	FUVKFLJWBHVMHX-UHFFFAOYSA-N	C4H2F9O2NS	298.966	12.355	2b	M-H-		/	/	/	Liu_etal_2019		Baduel_etal_2017	dx.doi.org/10.1016/j.chemosphere.2017.06.096
FASA n=5	FPeSA	perfluoropentane sulfonamide, n=5				/	/	NS(=O)(=O)C(F)(F)C(F)(F)C(F)(F)C(F)(F)C(F)(F)F	KTCODRNGNIXYDE-UHFFFAOYSA-N	C5H2F11O2NS	348.963	14.06-14.44	2b	M-H-		/	/	/	Liu_etal_2019		Baduel_etal_2017	dx.doi.org/10.1016/j.chemosphere.2017.06.096
FASA n=6	FHxSA	perfluorohexane sulfonamide, n=6			41997-13-1	/	DTXSID50469320	NS(=O)(=O)C(F)(F)C(F)(F)C(F)(F)C(F)(F)C(F)(F)C(F)(F)F	WDZLGCSJJWEQJO-UHFFFAOYSA-N	C6H2F13O2NS	398.96	15.55-15.92	2b	M-H-		/	/	/	Liu_etal_2019		Baduel_etal_2017	dx.doi.org/10.1016/j.chemosphere.2017.06.096
FASA n=7	FHpSA	perfluoroheptane sulfonamide, n=7				/	/	NS(=O)(=O)C(F)(F)C(F)(F)C(F)(F)C(F)(F)C(F)(F)C(F)(F)C(F)(F)F	ZYBNLNNCZHCXAC-UHFFFAOYSA-N	C7H2F15O2NS	448.957	16.79-17.11	2b	M-H-		/	/	/	Liu_etal_2019		Baduel_etal_2017	dx.doi.org/10.1016/j.chemosphere.2017.06.096
FASA n=8	FOSA	perfluorooctane sulfonamide, n=8			754-91-6	Wellington Laboratories	DTXSID3038939	NS(=O)(=O)C(F)(F)C(F)(F)C(F)(F)C(F)(F)C(F)(F)C(F)(F)C(F)(F)C(F)(F)F	RRRXPPIDPYTNJG-UHFFFAOYSA-N	C8H2F17O2NS	498.953	17.74-18.07	1	M-H-	SO2N,C8HF17NO2S,C2F5,C3F7	/	-10	/	Liu_etal_2019		Baduel_etal_2017	dx.doi.org/10.1016/j.chemosphere.2017.06.096
FASE n=2	FEtSE	perfluoroethanesulfonamido ethanol, n =2			/	/	/	N(CCO)S(=O)(=O)C(F)(F)C(F)(F)F	DXDNJIFWNYYWMT-UHFFFAOYSA-N	C4H6F5O3NS	242.999	8.91	2b	M-H-		/	/	/	Liu_etal_2019		Baduel_etal_2017	dx.doi.org/10.1016/j.chemosphere.2017.06.096
FASE n=3	FPrSE	perfluoropropanesulfonamido ethanol, n =3			/	/	/	N(CCO)S(=O)(=O)C(F)(F)C(F)(F)C(F)(F)F	VZNMWWFYPBHICQ-UHFFFAOYSA-N	C5H6F7O3NS	292.996	12.08	2b	M-H-		/	/	/	Liu_etal_2019		Baduel_etal_2017	dx.doi.org/10.1016/j.chemosphere.2017.06.096
FASE n=4	FBSE	perfluorobutanesulfonamido ethanol, n =4			/	/	DTXSID00881351	N(CCO)S(=O)(=O)C(F)(F)C(F)(F)C(F)(F)C(F)(F)F	ASJXVGSUYQIIBC-UHFFFAOYSA-N	C6H6F9O3NS	342.992	14.21	2b	M-H-		/	/	/	Liu_etal_2019		Baduel_etal_2017	dx.doi.org/10.1016/j.chemosphere.2017.06.096
FASE n=5	FPeSE	perfluoropentanesulfonamido ethanol, n =5			/	/	/	N(CCO)S(=O)(=O)C(F)(F)C(F)(F)C(F)(F)C(F)(F)C(F)(F)F	RLSOMCPWHPIDNS-UHFFFAOYSA-N	C7H6F11O3NS	392.989	15.42-15.76	2b	M-H-		/	/	/	Liu_etal_2019		Baduel_etal_2017	dx.doi.org/10.1016/j.chemosphere.2017.06.096
FASE n=6	FHxSE	perfluorohexanesulfonamido ethanol, n =6			/	/	/	N(CCO)S(=O)(=O)C(F)(F)C(F)(F)C(F)(F)C(F)(F)C(F)(F)C(F)(F)F	FYLNQBRDGGUBGA-UHFFFAOYSA-N	C8H6F13O3NS	442.986	16.69-16.98	2b	M-H-		/	/	/	Liu_etal_2019		Baduel_etal_2017	dx.doi.org/10.1016/j.chemosphere.2017.06.096
FASE n=7	FHpSE	perfluoroheptanesulfonamido ethanol, n =7			/	/	/	N(CCO)S(=O)(=O)C(F)(F)C(F)(F)C(F)(F)C(F)(F)C(F)(F)C(F)(F)C(F)(F)F	LJJUSVBJKZXMCP-UHFFFAOYSA-N	C9H6F15O3NS	492.983	17.98	2b	M-H-		/	/	/	Liu_etal_2019		Baduel_etal_2017	dx.doi.org/10.1016/j.chemosphere.2017.06.096
FASE n=8	FOSE	perfluorooctanesulfonamido ethanol, n =8			/	/	DTXSID80892329	N(CCO)S(=O)(=O)C(F)(F)C(F)(F)C(F)(F)C(F)(F)C(F)(F)C(F)(F)C(F)(F)C(F)(F)F	AZJIYAIYELWMPL-UHFFFAOYSA-N	C10H6F17O3NS	542.98	18.48-18.81	2b	M-H-	SO2H, CH2NO2S, SO2, C2H4NO3S, C3F7, C2F5	/	-10	/	Liu_etal_2019		Baduel_etal_2017	dx.doi.org/10.1016/j.chemosphere.2017.06.096
MeFASE n=4	MeFBSE	N-methyl perfluorobutanesulfonamido ethanol, n =4			34454?97?2	/	DTXSID0067848	N(CCO)(C)S(=O)(=O)C(F)(F)C(F)(F)C(F)(F)C(F)(F)F	DSRUAYIFDCHEEV-UHFFFAOYSA-N	C7H8F9O3NS	357.008	/	3	M-H-		/	/	/	Liu_etal_2019		Newton_etal_2017	dx.doi.org/10.1021/acs.est.6b05330
EtFASE n=5	EtFPeSE	N-ethyl perfluoropentanesulfonamido ethanol, n=5			/	/	DTXSID6071661	N(CCO)(CC)S(=O)(=O)C(F)(F)C(F)(F)C(F)(F)C(F)(F)C(F)(F)F	GBPAQIZWHVCENQ-UHFFFAOYSA-N	C9H10F11O3NS	421.021	5.2	3	M+HCO2-		/	/	/	Liu_etal_2019		Xiao_etal_2017	dx.doi.org/10.1016/j.aca.2017.08.016
EtFASE n=6	EtFHxSE	N-ethyl perfluorohexanesulfonamido ethanol, n=6			/	/	DTXSID5067849	N(CCO)(CC)S(=O)(=O)C(F)(F)C(F)(F)C(F)(F)C(F)(F)C(F)(F)C(F)(F)F	SSGYCIQAXNQIBC-UHFFFAOYSA-N	C10H10F13O3NS	471.017	5.48	3	M+HCO2-	C3F7	/	15	/	Liu_etal_2019		Xiao_etal_2017	dx.doi.org/10.1016/j.aca.2017.08.016
EtFASE n=7	EtFHpSE	N-ethyl perfluoroheptanesulfonamido ethanol, n=7			/	/	DTXSID1071662	N(CCO)(CC)S(=O)(=O)C(F)(F)C(F)(F)C(F)(F)C(F)(F)C(F)(F)C(F)(F)C(F)(F)F	HINASMOVWHGCAK-UHFFFAOYSA-N	C11H10F15O3NS	521.014	5.65	3	M+HCO2-		/	/	/	Liu_etal_2019		Xiao_etal_2017	dx.doi.org/10.1016/j.aca.2017.08.016
EtFASE n=8	EtFOSE	N-ethyl perfluorooctanesulfonamido ethanol, n=8			1691-99-2	Wellington Laboratories	DTXSID6027426	N(CCO)(CC)S(=O)(=O)C(F)(F)C(F)(F)C(F)(F)C(F)(F)C(F)(F)C(F)(F)C(F)(F)C(F)(F)F	HUFHNYZNTFSKCT-UHFFFAOYSA-N	C12H10F17O3NS	571.011	5.8	3	M+HCO2-	C3F7,C4F9,C8F17,C8F17SO2,C10F17H5SO2N	/	15	/	Liu_etal_2019		Xiao_etal_2017	dx.doi.org/10.1016/j.aca.2017.08.016
EtFOSPEG, m=1	EtFOSPEG, m=1	N-ethyl perfluorooctanesulfonamido polyethylene glycol, n=8, m=1					/	OCCOCCN(CC)S(=O)(=O)C(F)(F)C(F)(F)C(F)(F)C(F)(F)C(F)(F)C(F)(F)C(F)(F)C(F)(F)F	PITHXNPHTSFHSW-UHFFFAOYSA-N	C14H14F17O4NS	615.037	5.8	3	M+HCO2-	C3F7,C4F9,C8F17,C8F17SO2,C10F17H5SO2N	/	15	/	Liu_etal_2019		Xiao_etal_2017	dx.doi.org/10.1016/j.aca.2017.08.016
EtFOSPEG, m=2	EtFOSPEG, m=2	N-ethyl perfluorooctanesulfonamido polyethylene glycol, n=8, m=2					/	OCCOCCOCCN(CC)S(=O)(=O)C(F)(F)C(F)(F)C(F)(F)C(F)(F)C(F)(F)C(F)(F)C(F)(F)C(F)(F)F	HXKXDJLFBSNDDL-UHFFFAOYSA-N	C16H18F17O5NS	659.063	5.8	3	M+HCO2-	C3F7,C4F9,C8F17,C8F17SO2,C10F17H5SO2N	/	15	/	Liu_etal_2019		Xiao_etal_2017	dx.doi.org/10.1016/j.aca.2017.08.016
EtFOSPEG, m=3	EtFOSPEG, m=3	N-ethyl perfluorooctanesulfonamido polyethylene glycol, n=8, m=3					/	OCCOCCOCCOCCN(CC)S(=O)(=O)C(F)(F)C(F)(F)C(F)(F)C(F)(F)C(F)(F)C(F)(F)C(F)(F)C(F)(F)F	FPKYVUSWHGEBAW-UHFFFAOYSA-N	C18H22F17O6NS	703.09	5.8	3	M+HCO2-	C3F7,C4F9,C8F17,C8F17SO2,C10F17H5SO2N	/	15	/	Liu_etal_2019		Xiao_etal_2017	dx.doi.org/10.1016/j.aca.2017.08.016
EtFOSPEG, m=4	EtFOSPEG, m=4	N-ethyl perfluorooctanesulfonamido polyethylene glycol, n=8, m=4					/	OCCOCCOCCOCCOCCN(CC)S(=O)(=O)C(F)(F)C(F)(F)C(F)(F)C(F)(F)C(F)(F)C(F)(F)C(F)(F)C(F)(F)F	VXCNTHGDUBTQBX-UHFFFAOYSA-N	C20H26F17O7NS	747.116	5.8	3	M+HCO2-	C3F7,C4F9,C8F17,C8F17SO2,C10F17H5SO2N	/	15	/	Liu_etal_2019		Xiao_etal_2017	dx.doi.org/10.1016/j.aca.2017.08.016
EtFOSPEG, m=5	EtFOSPEG, m=5	N-ethyl perfluorooctanesulfonamido polyethylene glycol, n=8, m=5					/	OCCOCCOCCOCCOCCOCCN(CC)S(=O)(=O)C(F)(F)C(F)(F)C(F)(F)C(F)(F)C(F)(F)C(F)(F)C(F)(F)C(F)(F)F	XOFYXVVRHPRCEZ-UHFFFAOYSA-N	C22H30F17O8NS	791.142	5.8	3	M+HCO2-	C3F7,C4F9,C8F17,C8F17SO2,C10F17H5SO2N	/	15	/	Liu_etal_2019		Xiao_etal_2017	dx.doi.org/10.1016/j.aca.2017.08.016
EtFOSPEG, m=6	EtFOSPEG, m=6	N-ethyl perfluorooctanesulfonamido polyethylene glycol, n=8, m=6					/	OCCOCCOCCOCCOCCOCCOCCN(CC)S(=O)(=O)C(F)(F)C(F)(F)C(F)(F)C(F)(F)C(F)(F)C(F)(F)C(F)(F)C(F)(F)F	WGTGZLJXJVFIKO-UHFFFAOYSA-N	C24H34F17O9NS	835.168	5.8	3	M+HCO2-	C3F7,C4F9,C8F17,C8F17SO2,C10F17H5SO2N	/	15	/	Liu_etal_2019		Xiao_etal_2017	dx.doi.org/10.1016/j.aca.2017.08.016
EtFOSPEG, m=7	EtFOSPEG, m=7	N-ethyl perfluorooctanesulfonamido polyethylene glycol, n=8, m=7					/	OCCOCCOCCOCCOCCOCCOCCOCCN(CC)S(=O)(=O)C(F)(F)C(F)(F)C(F)(F)C(F)(F)C(F)(F)C(F)(F)C(F)(F)C(F)(F)F	KLXHHEWWHKVGFT-UHFFFAOYSA-N	C26H38F17O10NS	879.194	5.8	3	M+HCO2-	C3F7,C4F9,C8F17,C8F17SO2,C10F17H5SO2N	/	15	/	Liu_etal_2019		Xiao_etal_2017	dx.doi.org/10.1016/j.aca.2017.08.016
EtFOSPEG, m=8	EtFOSPEG, m=8	N-ethyl perfluorooctanesulfonamido polyethylene glycol, n=8, m=8					/	OCCOCCOCCOCCOCCOCCOCCOCCOCCN(CC)S(=O)(=O)C(F)(F)C(F)(F)C(F)(F)C(F)(F)C(F)(F)C(F)(F)C(F)(F)C(F)(F)F	KHODLRGIHGQGFK-UHFFFAOYSA-N	C28H42F17O11NS	923.221	5.8	3	M+HCO2-	C3F7,C4F9,C8F17,C8F17SO2,C10F17H5SO2N	/	15	/	Liu_etal_2019		Xiao_etal_2017	dx.doi.org/10.1016/j.aca.2017.08.016
EtFOSPEG, m=9	EtFOSPEG, m=9	N-ethyl perfluorooctanesulfonamido polyethylene glycol, n=8, m=9					/	OCCOCCOCCOCCOCCOCCOCCOCCOCCOCCN(CC)S(=O)(=O)C(F)(F)C(F)(F)C(F)(F)C(F)(F)C(F)(F)C(F)(F)C(F)(F)C(F)(F)F	UXWLFCCFIPXSRE-UHFFFAOYSA-N	C30H46F17O12NS	967.247	5.8	3	M+HCO2-	C3F7,C4F9,C8F17,C8F17SO2,C10F17H5SO2N	/	15	/	Liu_etal_2019		Xiao_etal_2017	dx.doi.org/10.1016/j.aca.2017.08.016
EtFOSPEG, m=10	EtFOSPEG, m=10	N-ethyl perfluorooctanesulfonamido polyethylene glycol, n=8, m=10					/	OCCOCCOCCOCCOCCOCCOCCOCCOCCOCCOCCN(CC)S(=O)(=O)C(F)(F)C(F)(F)C(F)(F)C(F)(F)C(F)(F)C(F)(F)C(F)(F)C(F)(F)F	PEZFQVKGXTXLFT-UHFFFAOYSA-N	C32H50F17O13NS	1011.27	5.8	3	M+HCO2-	C3F7,C4F9,C8F17,C8F17SO2,C10F17H5SO2N	/	15	/	Liu_etal_2019		Xiao_etal_2017	dx.doi.org/10.1016/j.aca.2017.08.016
EtFOSPEG, m=11	EtFOSPEG, m=11	N-ethyl perfluorooctanesulfonamido polyethylene glycol, n=8, m=11					/	OCCOCCOCCOCCOCCOCCOCCOCCOCCOCCOCCOCCN(CC)S(=O)(=O)C(F)(F)C(F)(F)C(F)(F)C(F)(F)C(F)(F)C(F)(F)C(F)(F)C(F)(F)F	GFMUEDIKYIBDGG-UHFFFAOYSA-N	C34H54F17O14NS	1055.3	5.8	3	M+HCO2-	C3F7,C4F9,C8F17,C8F17SO2,C10F17H5SO2N	/	15	/	Liu_etal_2019		Xiao_etal_2017	dx.doi.org/10.1016/j.aca.2017.08.016
EtFOSPEG, m=12	EtFOSPEG, m=12	N-ethyl perfluorooctanesulfonamido polyethylene glycol, n=8, m=12					/	OCCOCCOCCOCCOCCOCCOCCOCCOCCOCCOCCOCCOCCN(CC)S(=O)(=O)C(F)(F)C(F)(F)C(F)(F)C(F)(F)C(F)(F)C(F)(F)C(F)(F)C(F)(F)F	ARVVMEDXNADRDG-UHFFFAOYSA-N	C36H58F17O15NS	1099.33	5.8	3	M+HCO2-	C3F7,C4F9,C8F17,C8F17SO2,C10F17H5SO2N	/	15	/	Liu_etal_2019		Xiao_etal_2017	dx.doi.org/10.1016/j.aca.2017.08.016
EtFOSPEG, m=13	EtFOSPEG, m=13	N-ethyl perfluorooctanesulfonamido polyethylene glycol, n=8, m=13					/	OCCOCCOCCOCCOCCOCCOCCOCCOCCOCCOCCOCCOCCOCCN(CC)S(=O)(=O)C(F)(F)C(F)(F)C(F)(F)C(F)(F)C(F)(F)C(F)(F)C(F)(F)C(F)(F)F	SRUUXDQSDCVXKD-UHFFFAOYSA-N	C38H62F17O16NS	1143.35	5.8	3	M+HCO2-	C3F7,C4F9,C8F17,C8F17SO2,C10F17H5SO2N	/	15	/	Liu_etal_2019		Xiao_etal_2017	dx.doi.org/10.1016/j.aca.2017.08.016
EtFOSPEG, m=14	EtFOSPEG, m=14	N-ethyl perfluorooctanesulfonamido polyethylene glycol, n=8, m=14					/	OCCOCCOCCOCCOCCOCCOCCOCCOCCOCCOCCOCCOCCOCCOCCN(CC)S(=O)(=O)C(F)(F)C(F)(F)C(F)(F)C(F)(F)C(F)(F)C(F)(F)C(F)(F)C(F)(F)F	ODMRBANYFAUUFW-UHFFFAOYSA-N	C40H66F17O17NS	1187.38	5.8	3	M+HCO2-	C3F7,C4F9,C8F17,C8F17SO2,C10F17H5SO2N	/	15	/	Liu_etal_2019		Xiao_etal_2017	dx.doi.org/10.1016/j.aca.2017.08.016
EtFHpSPEG, m=1	EtFHpSPEG, m=1	N-ethyl perfluoroheptanesulfonamido polyethylene glycol, n=7, m=1					/	OCCOCCN(CC)S(=O)(=O)C(F)(F)C(F)(F)C(F)(F)C(F)(F)C(F)(F)C(F)(F)C(F)(F)F	QXDNTOUKCXKKHT-UHFFFAOYSA-N	C13H14F15O4NS	565.04	5.65	3	M+HCO2-		/	/	/	Liu_etal_2019		Xiao_etal_2017	dx.doi.org/10.1016/j.aca.2017.08.016
EtFHpSPEG, m=2	EtFHpSPEG, m=2	N-ethyl perfluoroheptanesulfonamido polyethylene glycol, n=7, m=2					/	OCCOCCOCCN(CC)S(=O)(=O)C(F)(F)C(F)(F)C(F)(F)C(F)(F)C(F)(F)C(F)(F)C(F)(F)F	RQLWDNRVJUKIHI-UHFFFAOYSA-N	C15H18F15O5NS	609.067	5.65	3	M+HCO2-		/	/	/	Liu_etal_2019		Xiao_etal_2017	dx.doi.org/10.1016/j.aca.2017.08.016
EtFHpSPEG, m=3	EtFHpSPEG, m=3	N-ethyl perfluoroheptanesulfonamido polyethylene glycol, n=7, m=3					/	OCCOCCOCCOCCN(CC)S(=O)(=O)C(F)(F)C(F)(F)C(F)(F)C(F)(F)C(F)(F)C(F)(F)C(F)(F)F	CBDAYLIOYNIKBY-UHFFFAOYSA-N	C17H22F15O6NS	653.093	5.65	3	M+HCO2-		/	/	/	Liu_etal_2019		Xiao_etal_2017	dx.doi.org/10.1016/j.aca.2017.08.016
EtFHpSPEG, m=4	EtFHpSPEG, m=4	N-ethyl perfluoroheptanesulfonamido polyethylene glycol, n=7, m=4					/	OCCOCCOCCOCCOCCN(CC)S(=O)(=O)C(F)(F)C(F)(F)C(F)(F)C(F)(F)C(F)(F)C(F)(F)C(F)(F)F	WGVDZTMWSOQBMD-UHFFFAOYSA-N	C19H26F15O7NS	697.119	5.65	3	M+HCO2-		/	/	/	Liu_etal_2019		Xiao_etal_2017	dx.doi.org/10.1016/j.aca.2017.08.016
EtFHpSPEG, m=5	EtFHpSPEG, m=5	N-ethyl perfluoroheptanesulfonamido polyethylene glycol, n=7, m=5					/	OCCOCCOCCOCCOCCOCCN(CC)S(=O)(=O)C(F)(F)C(F)(F)C(F)(F)C(F)(F)C(F)(F)C(F)(F)C(F)(F)F	OATHMZPJOUPNIN-UHFFFAOYSA-N	C21H30F15O8NS	741.145	5.65	3	M+HCO2-		/	/	/	Liu_etal_2019		Xiao_etal_2017	dx.doi.org/10.1016/j.aca.2017.08.016
EtFHpSPEG, m=6	EtFHpSPEG, m=6	N-ethyl perfluoroheptanesulfonamido polyethylene glycol, n=7, m=6					/	OCCOCCOCCOCCOCCOCCOCCN(CC)S(=O)(=O)C(F)(F)C(F)(F)C(F)(F)C(F)(F)C(F)(F)C(F)(F)C(F)(F)F	GKUWXASXVNDDFT-UHFFFAOYSA-N	C23H34F15O9NS	785.171	5.65	3	M+HCO2-		/	/	/	Liu_etal_2019		Xiao_etal_2017	dx.doi.org/10.1016/j.aca.2017.08.016
EtFHpSPEG, m=7	EtFHpSPEG, m=7	N-ethyl perfluoroheptanesulfonamido polyethylene glycol, n=7, m=7					/	OCCOCCOCCOCCOCCOCCOCCOCCN(CC)S(=O)(=O)C(F)(F)C(F)(F)C(F)(F)C(F)(F)C(F)(F)C(F)(F)C(F)(F)F	BINQLFFTHFROTC-UHFFFAOYSA-N	C25H38F15O10NS	829.198	5.65	3	M+HCO2-		/	/	/	Liu_etal_2019		Xiao_etal_2017	dx.doi.org/10.1016/j.aca.2017.08.016
EtFHpSPEG, m=8	EtFHpSPEG, m=8	N-ethyl perfluoroheptanesulfonamido polyethylene glycol, n=7, m=8					/	OCCOCCOCCOCCOCCOCCOCCOCCOCCN(CC)S(=O)(=O)C(F)(F)C(F)(F)C(F)(F)C(F)(F)C(F)(F)C(F)(F)C(F)(F)F	DJZCEOOTWIATQX-UHFFFAOYSA-N	C27H42F15O11NS	873.224	5.65	3	M+HCO2-		/	/	/	Liu_etal_2019		Xiao_etal_2017	dx.doi.org/10.1016/j.aca.2017.08.016
EtFHxSPEG, m=1	EtFHxSPEG, m=1	N-ethyl perfluorohexanesulfonamido polyethylene glycol, n=6, m=1					/	OCCOCCN(CC)S(=O)(=O)C(F)(F)C(F)(F)C(F)(F)C(F)(F)C(F)(F)C(F)(F)F	YDGYYISTVLSCCC-UHFFFAOYSA-N	C12H14F13O4NS	515.044	5.48	3	M+HCO2-	C3F7	/	15	/	Liu_etal_2019		Xiao_etal_2017	dx.doi.org/10.1016/j.aca.2017.08.016
EtFHxSPEG, m=2	EtFHxSPEG, m=2	N-ethyl perfluorohexanesulfonamido polyethylene glycol, n=6, m=2					/	OCCOCCOCCN(CC)S(=O)(=O)C(F)(F)C(F)(F)C(F)(F)C(F)(F)C(F)(F)C(F)(F)F	HRJLASDCBJWVKZ-UHFFFAOYSA-N	C14H18F13O5NS	559.07	5.48	3	M+HCO2-	C3F7	/	15	/	Liu_etal_2019		Xiao_etal_2017	dx.doi.org/10.1016/j.aca.2017.08.016
EtFHxSPEG, m=3	EtFHxSPEG, m=3	N-ethyl perfluorohexanesulfonamido polyethylene glycol, n=6, m=3					/	OCCOCCOCCOCCN(CC)S(=O)(=O)C(F)(F)C(F)(F)C(F)(F)C(F)(F)C(F)(F)C(F)(F)F	GEYQKILWXGOLIK-UHFFFAOYSA-N	C16H22F13O6NS	603.096	5.48	3	M+HCO2-	C3F7	/	15	/	Liu_etal_2019		Xiao_etal_2017	dx.doi.org/10.1016/j.aca.2017.08.016
EtFHxSPEG, m=4	EtFHxSPEG, m=4	N-ethyl perfluorohexanesulfonamido polyethylene glycol, n=6, m=4					/	OCCOCCOCCOCCOCCN(CC)S(=O)(=O)C(F)(F)C(F)(F)C(F)(F)C(F)(F)C(F)(F)C(F)(F)F	ZEUOMACHYBCMNJ-UHFFFAOYSA-N	C18H26F13O7NS	647.122	5.48	3	M+HCO2-	C3F7	/	15	/	Liu_etal_2019		Xiao_etal_2017	dx.doi.org/10.1016/j.aca.2017.08.016
EtFHxSPEG, m=5	EtFHxSPEG, m=5	N-ethyl perfluorohexanesulfonamido polyethylene glycol, n=6, m=5					/	OCCOCCOCCOCCOCCOCCN(CC)S(=O)(=O)C(F)(F)C(F)(F)C(F)(F)C(F)(F)C(F)(F)C(F)(F)F	SKWPYPIIXCBZHD-UHFFFAOYSA-N	C20H30F13O8NS	691.148	5.48	3	M+HCO2-	C3F7	/	15	/	Liu_etal_2019		Xiao_etal_2017	dx.doi.org/10.1016/j.aca.2017.08.016
EtFHxSPEG, m=6	EtFHxSPEG, m=6	N-ethyl perfluorohexanesulfonamido polyethylene glycol, n=6, m=6					/	OCCOCCOCCOCCOCCOCCOCCN(CC)S(=O)(=O)C(F)(F)C(F)(F)C(F)(F)C(F)(F)C(F)(F)C(F)(F)F	KGWKPNIKRCLBBN-UHFFFAOYSA-N	C22H34F13O9NS	735.175	5.48	3	M+HCO2-	C3F7	/	15	/	Liu_etal_2019		Xiao_etal_2017	dx.doi.org/10.1016/j.aca.2017.08.016
EtFHxSPEG, m=7	EtFHxSPEG, m=7	N-ethyl perfluorohexanesulfonamido polyethylene glycol, n=6, m=7					/	OCCOCCOCCOCCOCCOCCOCCOCCN(CC)S(=O)(=O)C(F)(F)C(F)(F)C(F)(F)C(F)(F)C(F)(F)C(F)(F)F	LHKVOTPYHHRKSY-UHFFFAOYSA-N	C24H38F13O10NS	779.201	5.48	3	M+HCO2-	C3F7	/	15	/	Liu_etal_2019		Xiao_etal_2017	dx.doi.org/10.1016/j.aca.2017.08.016
EtFHxSPEG, m=8	EtFHxSPEG, m=8	N-ethyl perfluorohexanesulfonamido polyethylene glycol, n=6, m=8					/	OCCOCCOCCOCCOCCOCCOCCOCCOCCN(CC)S(=O)(=O)C(F)(F)C(F)(F)C(F)(F)C(F)(F)C(F)(F)C(F)(F)F	AYGWPJRSUYTWQK-UHFFFAOYSA-N	C26H42F13O11NS	823.227	5.48	3	M+HCO2-	C3F7	/	15	/	Liu_etal_2019		Xiao_etal_2017	dx.doi.org/10.1016/j.aca.2017.08.016
EtFPeSPEG, m=1	EtFPeSPEG, m=1	N-ethyl perfluoropentanesulfonamido polyethylene glycol, n=5, m=1					/	OCCOCCN(CC)S(=O)(=O)C(F)(F)C(F)(F)C(F)(F)C(F)(F)C(F)(F)F	YDFSXFDSBWMWLO-UHFFFAOYSA-N	C11H14F11O4NS	465.047	5.27	3	M+HCO2-		/	/	/	Liu_etal_2019		Xiao_etal_2017	dx.doi.org/10.1016/j.aca.2017.08.016
EtFPeSPEG, m=2	EtFPeSPEG, m=2	N-ethyl perfluoropentanesulfonamido polyethylene glycol, n=5, m=2					/	OCCOCCOCCN(CC)S(=O)(=O)C(F)(F)C(F)(F)C(F)(F)C(F)(F)C(F)(F)F	BAKAUFCFBXDOIL-UHFFFAOYSA-N	C13H18F11O5NS	509.073	5.27	3	M+HCO2-		/	/	/	Liu_etal_2019		Xiao_etal_2017	dx.doi.org/10.1016/j.aca.2017.08.016
EtFPeSPEG, m=3	EtFPeSPEG, m=3	N-ethyl perfluoropentanesulfonamido polyethylene glycol, n=5, m=3					/	OCCOCCOCCOCCN(CC)S(=O)(=O)C(F)(F)C(F)(F)C(F)(F)C(F)(F)C(F)(F)F	BIQOASKSZAEAMP-UHFFFAOYSA-N	C15H22F11O6NS	553.099	5.27	3	M+HCO2-		/	/	/	Liu_etal_2019		Xiao_etal_2017	dx.doi.org/10.1016/j.aca.2017.08.016
EtFPeSPEG, m=4	EtFPeSPEG, m=4	N-ethyl perfluoropentanesulfonamido polyethylene glycol, n=5, m=4					/	OCCOCCOCCOCCOCCN(CC)S(=O)(=O)C(F)(F)C(F)(F)C(F)(F)C(F)(F)C(F)(F)F	NVZMMWHJJAVPIM-UHFFFAOYSA-N	C17H26F11O7NS	597.125	5.27	3	M+HCO2-		/	/	/	Liu_etal_2019		Xiao_etal_2017	dx.doi.org/10.1016/j.aca.2017.08.016
EtFPeSPEG, m=5	EtFPeSPEG, m=5	N-ethyl perfluoropentanesulfonamido polyethylene glycol, n=5, m=5					/	OCCOCCOCCOCCOCCOCCN(CC)S(=O)(=O)C(F)(F)C(F)(F)C(F)(F)C(F)(F)C(F)(F)F	MQQKTQILFYQAKB-UHFFFAOYSA-N	C19H30F11O8NS	641.152	5.27	3	M+HCO2-		/	/	/	Liu_etal_2019		Xiao_etal_2017	dx.doi.org/10.1016/j.aca.2017.08.016
EtFPeSPEG, m=6	EtFPeSPEG, m=6	N-ethyl perfluoropentanesulfonamido polyethylene glycol, n=5, m=6					/	OCCOCCOCCOCCOCCOCCOCCN(CC)S(=O)(=O)C(F)(F)C(F)(F)C(F)(F)C(F)(F)C(F)(F)F	RDTAYBUELAXHKP-UHFFFAOYSA-N	C21H34F11O9NS	685.178	5.27	3	M+HCO2-		/	/	/	Liu_etal_2019		Xiao_etal_2017	dx.doi.org/10.1016/j.aca.2017.08.016
EtFPeSPEG, m=7	EtFPeSPEG, m=7	N-ethyl perfluoropentanesulfonamido polyethylene glycol, n=5, m=7					/	OCCOCCOCCOCCOCCOCCOCCOCCN(CC)S(=O)(=O)C(F)(F)C(F)(F)C(F)(F)C(F)(F)C(F)(F)F	BCENPODTOPUPCS-UHFFFAOYSA-N	C23H38F11O10NS	729.204	5.27	3	M+HCO2-		/	/	/	Liu_etal_2019		Xiao_etal_2017	dx.doi.org/10.1016/j.aca.2017.08.016
EtFPeSPEG, m=8	EtFPeSPEG, m=8	N-ethyl perfluoropentanesulfonamido polyethylene glycol, n=5, m=8					/	OCCOCCOCCOCCOCCOCCOCCOCCOCCN(CC)S(=O)(=O)C(F)(F)C(F)(F)C(F)(F)C(F)(F)C(F)(F)F	JLDNSQBEBAIZDN-UHFFFAOYSA-N	C25H42F11O11NS	773.23	5.27	3	M+HCO2-		/	/	/	Liu_etal_2019		Xiao_etal_2017	dx.doi.org/10.1016/j.aca.2017.08.016
FASAA n=4	FBSAA	perfluorobutane sulfonamido acetic acid, n=4			1910057?70?3		/	S(NCC(O)=O)(=O)(=O)C(F)(F)C(F)(F)C(F)(F)C(F)(F)F	IIJKOWPVAXZAKE-UHFFFAOYSA-N	C6H4F9O4NS	356.972		3	M-H-					Liu_etal_2019		Newton_etal_2017	dx.doi.org/10.1021/acs.est.6b05330
FASAA n=4	FBSAA	perfluorobutane sulfonamido acetic acid, n=4			1910057?70?3		/	S(NCC(O)=O)(=O)(=O)C(F)(F)C(F)(F)C(F)(F)C(F)(F)F	IIJKOWPVAXZAKE-UHFFFAOYSA-N	C6H4F9O4NS	356.972		3	M-H-					Liu_etal_2019		Barzen-Hanson_etal_2017	dx.doi.org/10.1021/acs.est.6b05843
FASAA n=5	FPeSAA	perfluoropentane sulfonamido acetic acid, n=5					/	S(NCC(O)=O)(=O)(=O)C(F)(F)C(F)(F)C(F)(F)C(F)(F)C(F)(F)F	LQFCGTRMRYTKLO-UHFFFAOYSA-N	C7H4F11O4NS	406.969		3	M-H-					Liu_etal_2019		Barzen-Hanson_etal_2017	dx.doi.org/10.1021/acs.est.6b05843
FASAA n=6	FHxSAA	perfluorohexane sulfonamido acetic acid, n=6					/	S(NCC(O)=O)(=O)(=O)C(F)(F)C(F)(F)C(F)(F)C(F)(F)C(F)(F)C(F)(F)F	QMSAJIZZWDYZCW-UHFFFAOYSA-N	C8H4F13O4NS	456.965		3	M-H-					Liu_etal_2019		Barzen-Hanson_etal_2017	dx.doi.org/10.1021/acs.est.6b05843
MeFASAA n=3	MeFPrSAA	N-methyl perfluoropropane sulfonamido acetic acid, n=3					/	S(N(C)CC(O)=O)(=O)(=O)C(F)(F)C(F)(F)C(F)(F)F	QXQNEIFHTSUFRH-UHFFFAOYSA-N	C6H6F7O4NS	320.991		3	M-H-							Barzen-Hanson_etal_2017	dx.doi.org/10.1021/acs.est.6b05843
MeFASAA n=4	MeFBSAA	N-methyl perfluorobutane sulfonamido acetic acid, n=4			159381?10?9		/	S(N(C)CC(O)=O)(=O)(=O)C(F)(F)C(F)(F)C(F)(F)C(F)(F)F	SKGBGOQHXBAKKO-UHFFFAOYSA-N	C7H6F9O4NS	370.987		2b	M-H-	C4F9, C4F9SO2, C4F9SO2NCH3				Liu_etal_2019		Newton_etal_2017	dx.doi.org/10.1021/acs.est.6b05330
MeFASAA n=4	MeFBSAA	N-methyl perfluorobutane sulfonamido acetic acid, n=4			159381?10?9		/	S(N(C)CC(O)=O)(=O)(=O)C(F)(F)C(F)(F)C(F)(F)C(F)(F)F	SKGBGOQHXBAKKO-UHFFFAOYSA-N	C7H6F9O4NS	370.987		3	M-H-					Liu_etal_2019		Barzen-Hanson_etal_2017	dx.doi.org/10.1021/acs.est.6b05843
MeFASAA n=5	MeFPeSAA	N-methyl perfluoropentane sulfonamido acetic acid, n=5					/	S(N(C)CC(O)=O)(=O)(=O)C(F)(F)C(F)(F)C(F)(F)C(F)(F)C(F)(F)F	PCJKVWPGABCQGW-UHFFFAOYSA-N	C8H6F11O4NS	420.984		3	M-H-					Liu_etal_2019		Barzen-Hanson_etal_2017	dx.doi.org/10.1021/acs.est.6b05843
MeFASAA n=6	MeFHxSAA	N-methyl perfluorohexane sulfonamido acetic acid, n=6					/	S(N(C)CC(O)=O)(=O)(=O)C(F)(F)C(F)(F)C(F)(F)C(F)(F)C(F)(F)C(F)(F)F	YGKAWLSSJSOXNM-UHFFFAOYSA-N	C9H6F13O4NS	470.981		3	M-H-					Liu_etal_2019		Barzen-Hanson_etal_2017	dx.doi.org/10.1021/acs.est.6b05843
MeFASAA n=8	MeFOSAA	N-methyl perfluorooctane sulfonamido acetic acid, n=8				Wellington Laboratories	DTXSID10624392	S(N(C)CC(O)=O)(=O)(=O)C(F)(F)C(F)(F)C(F)(F)C(F)(F)C(F)(F)C(F)(F)C(F)(F)C(F)(F)F	QNDHIRFIMVNHBN-UHFFFAOYSA-N	C11H6F17O4NS	570.975		3	M-H-					Liu_etal_2019		Barzen-Hanson_etal_2017	dx.doi.org/10.1021/acs.est.6b05843
EtFASAA n=3	EtFPrSAA	N-ethyl perfluoropropane sulfonamido acetic acid, n=3					/	S(N(CC)CC(O)=O)(=O)(=O)C(F)(F)C(F)(F)C(F)(F)F	XIIFQUNTUAQHKS-UHFFFAOYSA-N	C7H8F7O4NS	335.006	3.8	2b	M-H-	C3F7		15		Liu_etal_2019		Xiao_etal_2017	dx.doi.org/10.1016/j.aca.2017.08.016
EtFASAA n=4	EtFBSAA	N-ethyl perfluorobutane sulfonamido acetic acid, n=4			68957?33?5		DTXSID9071890	S(N(CC)CC(O)=O)(=O)(=O)C(F)(F)C(F)(F)C(F)(F)C(F)(F)F	PAOHBPWWJXVFBM-UHFFFAOYSA-N	C8H8F9O4NS	385.003	4.3	2b	M-H-	C4F9		15		Liu_etal_2019		Xiao_etal_2017	dx.doi.org/10.1016/j.aca.2017.08.016
EtFASAA n=4	EtFBSAA	N-ethyl perfluorobutane sulfonamido acetic acid, n=4			68957?33?5		DTXSID9071890	S(N(CC)CC(O)=O)(=O)(=O)C(F)(F)C(F)(F)C(F)(F)C(F)(F)F	PAOHBPWWJXVFBM-UHFFFAOYSA-N	C8H8F9O4NS	385.003		2b	M-H-	/		/		Liu_etal_2019		Newton_etal_2017	dx.doi.org/10.1021/acs.est.6b05330
EtFASAA n=5	EtFPeSAA	N-ethyl perfluoropentane sulfonamido acetic acid, n=5					DTXSID5071888	S(N(CC)CC(O)=O)(=O)(=O)C(F)(F)C(F)(F)C(F)(F)C(F)(F)C(F)(F)F	MJELJHFNXRAPHF-UHFFFAOYSA-N	C9H8F11O4NS	435	4.7	2b	M-H-	C3F7, C4F9		15		Liu_etal_2019		Xiao_etal_2017	dx.doi.org/10.1016/j.aca.2017.08.016
EtFASAA n=6	EtFHxSAA	N-ethyl perfluorohexane sulfonamido acetic acid, n=6					DTXSID0071889	S(N(CC)CC(O)=O)(=O)(=O)C(F)(F)C(F)(F)C(F)(F)C(F)(F)C(F)(F)C(F)(F)F	ISFCQODURJEALJ-UHFFFAOYSA-N	C10H8F13O4NS	484.997	4.9	2b	M-H-	C3F7, C4F9		15		Liu_etal_2019		Xiao_etal_2017	dx.doi.org/10.1016/j.aca.2017.08.016
EtFASAA n=7	EtFHpSAA	N-ethyl perfluorheptane sulfonamido acetic acid, n=7					DTXSID6071908	S(N(CC)CC(O)=O)(=O)(=O)C(F)(F)C(F)(F)C(F)(F)C(F)(F)C(F)(F)C(F)(F)C(F)(F)F	IOQHTIQMCISFKB-UHFFFAOYSA-N	C11H8F15O4NS	534.993	5.2	2b	M-H-	C3F7, C4F9		15		Liu_etal_2019		Xiao_etal_2017	dx.doi.org/10.1016/j.aca.2017.08.016
EtFASAA n=8	EtFOSAA	N-ethyl perfluorooctane sulfonamido acetic acid, n=8				Wellington Laboratories	DTXSID5062760	S(N(CC)CC(O)=O)(=O)(=O)C(F)(F)C(F)(F)C(F)(F)C(F)(F)C(F)(F)C(F)(F)C(F)(F)C(F)(F)F	CKRXVVGETMYFIO-UHFFFAOYSA-N	C12H8F17O4NS	584.99	5.4	2b	M-H-	C3F7, C4F9,C5F11,C8F17,C8F17SO2,C10H5F17NO2S		15		Liu_etal_2019		Xiao_etal_2017	dx.doi.org/10.1016/j.aca.2017.08.016
EtFASAA n=2	EtFEtSAA	N-ethyl perfluoroethane sulfonamido acetic acid, n=2					/	S(N(CC)CC(O)=O)(=O)(=O)C(F)(F)C(F)(F)F	UGZSEVFDTINITD-UHFFFAOYSA-N	C6H8F5O4NS	285.009		3	M-H-					Liu_etal_2019		Barzen-Hanson_etal_2017	dx.doi.org/10.1021/acs.est.6b05843
EtFASAA n=3	EtFPrSAA	N-ethyl perfluoropropane sulfonamido acetic acid, n=3					/	S(N(CC)CC(O)=O)(=O)(=O)C(F)(F)C(F)(F)C(F)(F)F	XIIFQUNTUAQHKS-UHFFFAOYSA-N	C7H8F7O4NS	335.006		3	M-H-					Liu_etal_2019		Barzen-Hanson_etal_2017	dx.doi.org/10.1021/acs.est.6b05843
EtFASAA n=4	EtFBSAA	N-ethyl perfluorobutane sulfonamido acetic acid, n=4			68957?33?5		DTXSID9071890	S(N(CC)CC(O)=O)(=O)(=O)C(F)(F)C(F)(F)C(F)(F)C(F)(F)F	PAOHBPWWJXVFBM-UHFFFAOYSA-N	C8H8F9O4NS	385.003		3	M-H-					Liu_etal_2019		Barzen-Hanson_etal_2017	dx.doi.org/10.1021/acs.est.6b05843
EtFASAA n=5	EtFPeSAA	N-ethyl perfluoropentane sulfonamido acetic acid, n=5					DTXSID5071888	S(N(CC)CC(O)=O)(=O)(=O)C(F)(F)C(F)(F)C(F)(F)C(F)(F)C(F)(F)F	MJELJHFNXRAPHF-UHFFFAOYSA-N	C9H8F11O4NS	435		3	M-H-					Liu_etal_2019		Barzen-Hanson_etal_2017	dx.doi.org/10.1021/acs.est.6b05843
EtFASAA n=6	EtFHxSAA	N-ethyl perfluorohexane sulfonamido acetic acid, n=6					DTXSID0071889	S(N(CC)CC(O)=O)(=O)(=O)C(F)(F)C(F)(F)C(F)(F)C(F)(F)C(F)(F)C(F)(F)F	ISFCQODURJEALJ-UHFFFAOYSA-N	C10H8F13O4NS	484.997		3	M-H-					Liu_etal_2019		Barzen-Hanson_etal_2017	dx.doi.org/10.1021/acs.est.6b05843
EtFASAA n=7	EtFHpSAA	N-ethyl perfluorheptane sulfonamido acetic acid, n=7					DTXSID6071908	S(N(CC)CC(O)=O)(=O)(=O)C(F)(F)C(F)(F)C(F)(F)C(F)(F)C(F)(F)C(F)(F)C(F)(F)F	IOQHTIQMCISFKB-UHFFFAOYSA-N	C11H8F15O4NS	534.993		3	M-H-					Liu_etal_2019		Barzen-Hanson_etal_2017	dx.doi.org/10.1021/acs.est.6b05843
EtFASAA n=8	EtFOSAA	N-ethyl perfluorooctane sulfonamido acetic acid, n=8				Wellington Laboratories	DTXSID5062760	S(N(CC)CC(O)=O)(=O)(=O)C(F)(F)C(F)(F)C(F)(F)C(F)(F)C(F)(F)C(F)(F)C(F)(F)C(F)(F)F	CKRXVVGETMYFIO-UHFFFAOYSA-N	C12H8F17O4NS	584.99		3	M-H-					Liu_etal_2019		Barzen-Hanson_etal_2017	dx.doi.org/10.1021/acs.est.6b05843
EtFASAA n=9	EtFNSAA	N-ethyl perfluorononane sulfonamido acetic acid, n=9					/	S(N(CC)CC(O)=O)(=O)(=O)C(F)(F)C(F)(F)C(F)(F)C(F)(F)C(F)(F)C(F)(F)C(F)(F)C(F)(F)C(F)(F)F	PEORYHIJPVLYKF-UHFFFAOYSA-N	C13H8F19O4NS	634.987		3	M-H-					Liu_etal_2019		Barzen-Hanson_etal_2017	dx.doi.org/10.1021/acs.est.6b05843
EtFASAA n=10	EtFDSAA	N-ethyl perfluorodecane sulfonamido acetic acid, n=10					/	S(N(CC)CC(O)=O)(=O)(=O)C(F)(F)C(F)(F)C(F)(F)C(F)(F)C(F)(F)C(F)(F)C(F)(F)C(F)(F)C(F)(F)C(F)(F)F	JVFJQZWYIUNEHU-UHFFFAOYSA-N	C14H8F21O4NS	684.984		3	M-H-					Liu_etal_2019		Barzen-Hanson_etal_2017	dx.doi.org/10.1021/acs.est.6b05843
SA-PFSM n=3	SA-PFSM n=3	perfluoropropanesulfonamido sulfonic acid, n=3					/	S(NCCCS(=O)(O)=O)(=O)(=O)C(F)(F)C(F)(F)C(F)(F)F	IXWMYPLKYQPDCA-UHFFFAOYSA-N	C6H8F7O5NS2	370.973		2b	M-H-					Liu_etal_2019		Barzen-Hanson_etal_2017	dx.doi.org/10.1021/acs.est.6b05843
SA-PFSM n=4	SA-PFSM n=4	perfluoropropanesulfonamido sulfonic acid, n=4					/	S(NCCCS(=O)(O)=O)(=O)(=O)C(F)(F)C(F)(F)C(F)(F)C(F)(F)F	PNGHFDKTDSVOEV-UHFFFAOYSA-N	C7H8F9O5NS2	420.97		2b	M-H-					Liu_etal_2019		Barzen-Hanson_etal_2017	dx.doi.org/10.1021/acs.est.6b05843
SA-PFSM n=5	SA-PFSM n=5	perfluoropropanesulfonamido sulfonic acid, n=5					/	S(NCCCS(=O)(O)=O)(=O)(=O)C(F)(F)C(F)(F)C(F)(F)C(F)(F)C(F)(F)F	KPWCWLRLXJLHTE-UHFFFAOYSA-N	C8H8F11O5NS2	470.967		2b	M-H-					Liu_etal_2019		Barzen-Hanson_etal_2017	dx.doi.org/10.1021/acs.est.6b05843
SA-PFSM n=6	SA-PFSM n=6	perfluoropropanesulfonamido sulfonic acid, n=6					/	S(NCCCS(=O)(O)=O)(=O)(=O)C(F)(F)C(F)(F)C(F)(F)C(F)(F)C(F)(F)C(F)(F)F	IFYYQLFVVGOIPH-UHFFFAOYSA-N	C9H8F13O5NS2	520.964		2b	M-H-	SO2N,C6HF13NO2S		-60		Liu_etal_2019		Barzen-Hanson_etal_2017	dx.doi.org/10.1021/acs.est.6b05843
Am-PFSM n=4	Am-PFSM n=4	perfluorobutanesulfonamido amine, n =4					DTXSID1071666	S(NCCCN(C)C)(=O)(=O)C(F)(F)C(F)(F)C(F)(F)C(F)(F)F	XMRMVBVJGSKMEN-UHFFFAOYSA-N	C9H13F9O2N2S	384.055		3	M+H+					Liu_etal_2019		Place_Field_2012	dx.doi.org/10.1021/es301465n
Am-PFSM n=5	Am-PFSM n=5	perfluoropentanesulfonamido amine, n =5					DTXSID6071667	S(NCCCN(C)C)(=O)(=O)C(F)(F)C(F)(F)C(F)(F)C(F)(F)C(F)(F)F	VGJZPFMDBNZBTG-UHFFFAOYSA-N	C10H13F11O2N2S	434.052		3	M+H+					Liu_etal_2019		Place_Field_2012	dx.doi.org/10.1021/es301465n
Am-PFSM n=6	Am-PFSM n=6	perfluorohexanesulfonamido amine, n =6					DTXSID7068556	S(NCCCN(C)C)(=O)(=O)C(F)(F)C(F)(F)C(F)(F)C(F)(F)C(F)(F)C(F)(F)F	INDOGKYZYLAGEM-UHFFFAOYSA-N	C11H13F13O2N2S	484.049		3	M+H+					Liu_etal_2019		Place_Field_2012	dx.doi.org/10.1021/es301465n
Am-PFSM n=3	Am-PFSM n=3	perfluoropropanesulfonamido amine, n =3					/	S(NCCCN(C)C)(=O)(=O)C(F)(F)C(F)(F)C(F)(F)F	MHWKVXOZNXDWGM-UHFFFAOYSA-N	C8H13F7O2N2S	334.059	4.1	2b	M+H+					Liu_etal_2019		DAgostino_Mabury_2014	dx.doi.org/10.1021/es403729e
Am-PFSM n=4	Am-PFSM n=4	perfluorobutanesulfonamido amine, n =4					DTXSID1071666	S(NCCCN(C)C)(=O)(=O)C(F)(F)C(F)(F)C(F)(F)C(F)(F)F	XMRMVBVJGSKMEN-UHFFFAOYSA-N	C9H13F9O2N2S	384.055	5.2	2b	M+H+, M-H-					Liu_etal_2019		DAgostino_Mabury_2014	dx.doi.org/10.1021/es403729e
Am-PFSM n=5	Am-PFSM n=5	perfluoropentanesulfonamido amine, n =5					DTXSID6071667	S(NCCCN(C)C)(=O)(=O)C(F)(F)C(F)(F)C(F)(F)C(F)(F)C(F)(F)F	VGJZPFMDBNZBTG-UHFFFAOYSA-N	C10H13F11O2N2S	434.052	5.9	2b	M+H+, M-H-	C6F13-,C5H12O2N2SF-,C3F7-,C5H11O2N2S-,C2F5-;C7H3O2NSF13+,C7H3NF13+,C5H14N2+		-0.6		Liu_etal_2019		DAgostino_Mabury_2014	dx.doi.org/10.1021/es403729e
Am-PFSM n=6	Am-PFSM n=6	perfluorohexanesulfonamido amine, n =6					DTXSID7068556	S(NCCCN(C)C)(=O)(=O)C(F)(F)C(F)(F)C(F)(F)C(F)(F)C(F)(F)C(F)(F)F	INDOGKYZYLAGEM-UHFFFAOYSA-N	C11H13F13O2N2S	484.049	6.3	2b	M+H+, M-H-					Liu_etal_2019		DAgostino_Mabury_2014	dx.doi.org/10.1021/es403729e
Am-PFSM n=7	Am-PFSM n=7	perfluoroheptanesulfonamido amine, n =7					DTXSID2070506	S(NCCCN(C)C)(=O)(=O)C(F)(F)C(F)(F)C(F)(F)C(F)(F)C(F)(F)C(F)(F)C(F)(F)F	RFJQYRXZGNILIY-UHFFFAOYSA-N	C12H13F15O2N2S	534.046	6.9	2b	M+H+, M-H-					Liu_etal_2019		DAgostino_Mabury_2014	dx.doi.org/10.1021/es403729e
Am-PFSM n=8	Am-PFSM n=8	perfluorooctanesulfonamido amine, n =8					DTXSID9065443	S(NCCCN(C)C)(=O)(=O)C(F)(F)C(F)(F)C(F)(F)C(F)(F)C(F)(F)C(F)(F)C(F)(F)C(F)(F)F	MSJXTBMNRCTIDR-UHFFFAOYSA-N	C13H13F17O2N2S	584.043	7.2	2b	M+H+, M-H-					Liu_etal_2019		DAgostino_Mabury_2014	dx.doi.org/10.1021/es403729e
Am-PFSM n=6	Am-PFSM n=6	perfluorohexanesulfonamido amine, n =6					DTXSID7068556	S(NCCCN(C)C)(=O)(=O)C(F)(F)C(F)(F)C(F)(F)C(F)(F)C(F)(F)C(F)(F)F	INDOGKYZYLAGEM-UHFFFAOYSA-N	C11H13F13O2N2S	484.049	6.3	2b	M-H-	C2F5,C3F7,C5H11N2O2S,C5H12FN2O2S,C6F13,C11H12F13N2O2S		-10		Liu_etal_2019		Baduel_etal_2017	dx.doi.org/10.1016/j.chemosphere.2017.06.096
Am-PFSM n=8	Am-PFSM n=8	perfluorooctanesulfonamido amine, n =8					DTXSID9065443	S(NCCCN(C)C)(=O)(=O)C(F)(F)C(F)(F)C(F)(F)C(F)(F)C(F)(F)C(F)(F)C(F)(F)C(F)(F)F	MSJXTBMNRCTIDR-UHFFFAOYSA-N	C13H13F17O2N2S	584.043	7.2	2b	M-H-					Liu_etal_2019		Baduel_etal_2017	dx.doi.org/10.1016/j.chemosphere.2017.06.096
Am-SA-PFSM n=5	Am-SA-PFSM n=5	perfluoropentanesulfonamido amine sulfonic acid, n=5					/	S(N(CCCS(=O)(O)=O)C(CO)CCN(C)C)(=O)(=O)C(F)(F)C(F)(F)C(F)(F)C(F)(F)C(F)(F)F	IXSGTMGWSALGCD-UHFFFAOYSA-N	C14H20F11O6N2S	553.087		3	M-H-					Liu_etal_2019		Barzen-Hanson_etal_2017	dx.doi.org/10.1021/acs.est.6b05843
Am-SA-PFSM n=6	Am-SA-PFSM n=6	perfluorohexanesulfonamido amine sulfonic acid, n=6					/	S(N(CCCS(=O)(O)=O)C(CO)CCN(C)C)(=O)(=O)C(F)(F)C(F)(F)C(F)(F)C(F)(F)C(F)(F)C(F)(F)F	ZCSWVSUFIXNCPT-UHFFFAOYSA-N	C15H20F13O6N2S	603.083		3	M-H-	C12H14F13N2O3S,C6H14NO4S,C3F7,C4H9N2O2S		-60		Liu_etal_2019		Barzen-Hanson_etal_2017	dx.doi.org/10.1021/acs.est.6b05843
Am-CA-PFSMa n=4	Am-CA-PFSMa n=4	perfluorobutanesulfonamido amine carboxylic acid A, n=4					/	S(NC(C(O)=O)CCN(C)C)(=O)(=O)C(F)(F)C(F)(F)C(F)(F)C(F)(F)F	PQERBXWZEAWIKC-UHFFFAOYSA-N	C10H13F9O4N2S	428.045		3	M+H+					Liu_etal_2019		Barzen-Hanson_etal_2017	dx.doi.org/10.1021/acs.est.6b05843
Am-CA-PFSMa n=5	Am-CA-PFSMa n=5	perfluoropentanesulfonamido amine carboxylic acid A, n=5					/	S(NC(C(O)=O)CCN(C)C)(=O)(=O)C(F)(F)C(F)(F)C(F)(F)C(F)(F)C(F)(F)F	URGNYSYSQBGAJW-UHFFFAOYSA-N	C11H13F11O4N2S	478.042		3	M+H+					Liu_etal_2019		Barzen-Hanson_etal_2017	dx.doi.org/10.1021/acs.est.6b05843
Am-CA-PFSMa n=6	Am-CA-PFSMa n=6	perfluorohexanesulfonamido amine carboxylic acid A, n=6					/	S(NC(C(O)=O)CCN(C)C)(=O)(=O)C(F)(F)C(F)(F)C(F)(F)C(F)(F)C(F)(F)C(F)(F)F	QWXDLYUKIWTNBJ-UHFFFAOYSA-N	C12H13F13O4N2S	528.039		3	M+H+	C3H8N,C5H11N,C4H7FNO2,C7H3F13N,C9H7F13NO2S,C11H12F13N2O2S		60		Liu_etal_2019		Barzen-Hanson_etal_2017	dx.doi.org/10.1021/acs.est.6b05843
Am-CA-PFSMb n=3	Am-CA-PFSMb n=3	perfluoropropanesulfonamido amine carboxylic acid B, n=3					/	S(N(CCC(O)=O)CCCN(C)C)(=O)(=O)C(F)(F)C(F)(F)C(F)(F)F	LJJSIOCEXBIIPP-UHFFFAOYSA-N	C11H17F7O4N2S	406.08	2.8	2b	M+H+/M-H-					Liu_etal_2019		DAgostino_Mabury_2014	dx.doi.org/10.1021/es403729e
Am-CA-PFSMb n=4	Am-CA-PFSMb n=4	perfluorobutanesulfonamido amine carboxylic acid B, n=4					DTXSID20882022	S(N(CCC(O)=O)CCCN(C)C)(=O)(=O)C(F)(F)C(F)(F)C(F)(F)C(F)(F)F	GYXGVPIUSNEEIR-UHFFFAOYSA-N	C12H17F9O4N2S	456.077	3.9	2b	M+H+/M-H-					Liu_etal_2019		DAgostino_Mabury_2014	dx.doi.org/10.1021/es403729e
Am-CA-PFSMb n=5	Am-CA-PFSMb n=5	perfluoropentanesulfonamido amine carboxylic acid B, n=5					DTXSID10892554	S(N(CCC(O)=O)CCCN(C)C)(=O)(=O)C(F)(F)C(F)(F)C(F)(F)C(F)(F)C(F)(F)F	JCMFYPBVZPTDNQ-UHFFFAOYSA-N	C13H17F11O4N2S	506.073	4.8	2b	M+H+/M-H-					Liu_etal_2019		DAgostino_Mabury_2014	dx.doi.org/10.1021/es403729e
Am-CA-PFSMb n=6	Am-CA-PFSMb n=6	perfluorohexanesulfonamido amine carboxylic acid B, n=6					DTXSID00882020	S(N(CCC(O)=O)CCCN(C)C)(=O)(=O)C(F)(F)C(F)(F)C(F)(F)C(F)(F)C(F)(F)C(F)(F)F	VXOHBWROOXTGPC-UHFFFAOYSA-N	C14H17F13O4N2S	556.07	5.5	2b	M+H+/M-H-	C11H14O2N2SF13+,C8H18O2N2+,C6H11O2N+,C6H15N2+;C11H12O2N2SF13-		50/-20		Liu_etal_2019		DAgostino_Mabury_2014	dx.doi.org/10.1021/es403729e
Am-CA-PFSMb n=7	Am-CA-PFSMb n=7	perfluoroheptanesulfonamido amine carboxylic acid B, n=7					DTXSID40892547	S(N(CCC(O)=O)CCCN(C)C)(=O)(=O)C(F)(F)C(F)(F)C(F)(F)C(F)(F)C(F)(F)C(F)(F)C(F)(F)F	AFBMPICOPALERX-UHFFFAOYSA-N	C15H17F15O4N2S	606.067	/	2b	M+H+					Liu_etal_2019		DAgostino_Mabury_2014	dx.doi.org/10.1021/es403729e
Am-CA-PFSMb n=8	Am-CA-PFSMb n=8	perfluorooctanesulfonamido amine carboxylic acid B, n=8					DTXSID30892551	S(N(CCC(O)=O)CCCN(C)C)(=O)(=O)C(F)(F)C(F)(F)C(F)(F)C(F)(F)C(F)(F)C(F)(F)C(F)(F)C(F)(F)F	ZKEIYWCCEFPJMU-UHFFFAOYSA-N	C16H17F17O4N2S	656.064	/	2b	M+H+					Liu_etal_2019		DAgostino_Mabury_2014	dx.doi.org/10.1021/es403729e
Am-CA-PFSMb n=4	Am-CA-PFSMb n=4	perfluorobutanesulfonamido amine carboxylic acid B, n=4					DTXSID20882022	S(N(CCC(O)=O)CCCN(C)C)(=O)(=O)C(F)(F)C(F)(F)C(F)(F)C(F)(F)F	GYXGVPIUSNEEIR-UHFFFAOYSA-N	C12H17F9O4N2S	456.077		3	M+H+					Liu_etal_2019		Place_Field_2012	dx.doi.org/10.1021/es301465n
Am-CA-PFSMb n=5	Am-CA-PFSMb n=5	perfluoropentanesulfonamido amine carboxylic acid B, n=5					DTXSID10892554	S(N(CCC(O)=O)CCCN(C)C)(=O)(=O)C(F)(F)C(F)(F)C(F)(F)C(F)(F)C(F)(F)F	JCMFYPBVZPTDNQ-UHFFFAOYSA-N	C13H17F11O4N2S	506.073		3	M+H+					Liu_etal_2019		Place_Field_2012	dx.doi.org/10.1021/es301465n
Am-CA-PFSMb n=6	Am-CA-PFSMb n=6	perfluorohexanesulfonamido amine carboxylic acid B, n=6					DTXSID00882020	S(N(CCC(O)=O)CCCN(C)C)(=O)(=O)C(F)(F)C(F)(F)C(F)(F)C(F)(F)C(F)(F)C(F)(F)F	VXOHBWROOXTGPC-UHFFFAOYSA-N	C14H17F13O4N2S	556.07		3	M+H+					Liu_etal_2019		Place_Field_2012	dx.doi.org/10.1021/es301465n
qaPFSMa n=3	qaPFSMa n=3	perfluoroalkanesulfonamido quaternary ammonium, n=3					/	S(NCCC[N+](C)(C)C)(=O)(=O)C(F)(F)C(F)(F)C(F)(F)F	CASSAIPKJYYJHB-UHFFFAOYSA-N	C9H16F7O2N2S	349.082		3	M+					Liu_etal_2019		Barzen-Hanson_etal_2017	dx.doi.org/10.1021/acs.est.6b05843
qaPFSMa n=4	qaPFSMa n=4	perfluoroalkanesulfonamido quaternary ammonium, n=4					/	S(NCCC[N+](C)(C)C)(=O)(=O)C(F)(F)C(F)(F)C(F)(F)C(F)(F)F	VFXIIEQKSPWYPX-UHFFFAOYSA-N	C10H16F9O2N2S	399.079		3	M+					Liu_etal_2019		Barzen-Hanson_etal_2017	dx.doi.org/10.1021/acs.est.6b05843
qaPFSMa n=5	qaPFSMa n=5	perfluoroalkanesulfonamido quaternary ammonium, n=5					/	S(NCCC[N+](C)(C)C)(=O)(=O)C(F)(F)C(F)(F)C(F)(F)C(F)(F)C(F)(F)F	CFFXMGKYQIYDHJ-UHFFFAOYSA-N	C11H16F11O2N2S	449.076		3	M+					Liu_etal_2019		Barzen-Hanson_etal_2017	dx.doi.org/10.1021/acs.est.6b05843
qaPFSMa n=6	qaPFSMa n=6	perfluoroalkanesulfonamido quaternary ammonium, n=6					/	S(NCCC[N+](C)(C)C)(=O)(=O)C(F)(F)C(F)(F)C(F)(F)C(F)(F)C(F)(F)C(F)(F)F	OWBYGXNKMFLAMD-UHFFFAOYSA-N	C12H16F13O2N2S	499.072		3	M+	C3H10N,C3H9N,C3H8N,C4H11N,C5H12N,C6H16N2,C7H3F13N		60		Liu_etal_2019		Barzen-Hanson_etal_2017	dx.doi.org/10.1021/acs.est.6b05843
qaPFSMa n=7	qaPFSMa n=7	perfluoroalkanesulfonamido quaternary ammonium, n=7					/	S(NCCC[N+](C)(C)C)(=O)(=O)C(F)(F)C(F)(F)C(F)(F)C(F)(F)C(F)(F)C(F)(F)C(F)(F)F	QHNLSCKDDZDPTI-UHFFFAOYSA-N	C13H16F15O2N2S	549.069		3	M+					Liu_etal_2019		Barzen-Hanson_etal_2017	dx.doi.org/10.1021/acs.est.6b05843
qaPFSMa n=8	qaPFSMa n=8	perfluoroalkanesulfonamido quaternary ammonium, n=8					DTXSID10859667	S(NCCC[N+](C)(C)C)(=O)(=O)C(F)(F)C(F)(F)C(F)(F)C(F)(F)C(F)(F)C(F)(F)C(F)(F)C(F)(F)F	FGTDPZOJJFPWCB-UHFFFAOYSA-N	C14H16F17O2N2S	599.066		3	M+					Liu_etal_2019		Barzen-Hanson_etal_2017	dx.doi.org/10.1021/acs.est.6b05843
qaPFSMa n=3	qaPFSMa n=3	perfluoroalkanesulfonamido quaternary ammonium, n=3					/	S(NCCC[N+](C)(C)C)(=O)(=O)C(F)(F)C(F)(F)C(F)(F)F	CASSAIPKJYYJHB-UHFFFAOYSA-N	C9H16F7O2N2S	349.082	2.8	3	M+	C3H10N,C6H16N2		2024-10-25		Liu_etal_2019		Xiao_etal_2017	dx.doi.org/10.1016/j.aca.2017.08.016
qaPFSMa n=4	qaPFSMa n=4	perfluoroalkanesulfonamido quaternary ammonium, n=4					/	S(NCCC[N+](C)(C)C)(=O)(=O)C(F)(F)C(F)(F)C(F)(F)C(F)(F)F	VFXIIEQKSPWYPX-UHFFFAOYSA-N	C10H16F9O2N2S	399.079	3.5	3	M+	C3H10N,C6H16N2		2024-10-25		Liu_etal_2019		Xiao_etal_2017	dx.doi.org/10.1016/j.aca.2017.08.016
qaPFSMa n=5	qaPFSMa n=5	perfluoroalkanesulfonamido quaternary ammonium, n=5					/	S(NCCC[N+](C)(C)C)(=O)(=O)C(F)(F)C(F)(F)C(F)(F)C(F)(F)C(F)(F)F	CFFXMGKYQIYDHJ-UHFFFAOYSA-N	C11H16F11O2N2S	449.076	4.1	3	M+	C3H10N,C6H16N2		2024-10-25		Liu_etal_2019		Xiao_etal_2017	dx.doi.org/10.1016/j.aca.2017.08.016
qaPFSMa n=6	qaPFSMa n=6	perfluoroalkanesulfonamido quaternary ammonium, n=6					/	S(NCCC[N+](C)(C)C)(=O)(=O)C(F)(F)C(F)(F)C(F)(F)C(F)(F)C(F)(F)C(F)(F)F	OWBYGXNKMFLAMD-UHFFFAOYSA-N	C12H16F13O2N2S	499.072	4.5	3	M+	C3H10N,C6H16N2		2024-10-25		Liu_etal_2019		Xiao_etal_2017	dx.doi.org/10.1016/j.aca.2017.08.016
qaPFSMa n=7	qaPFSMa n=7	perfluoroalkanesulfonamido quaternary ammonium, n=7					/	S(NCCC[N+](C)(C)C)(=O)(=O)C(F)(F)C(F)(F)C(F)(F)C(F)(F)C(F)(F)C(F)(F)C(F)(F)F	QHNLSCKDDZDPTI-UHFFFAOYSA-N	C13H16F15O2N2S	549.069	4.8	3	M+	C3H10N,C6H16N2		2024-10-25		Liu_etal_2019		Xiao_etal_2017	dx.doi.org/10.1016/j.aca.2017.08.016
qaPFSMa n=8	qaPFSMa n=8	perfluoroalkanesulfonamido quaternary ammonium, n=8					DTXSID10859667	S(NCCC[N+](C)(C)C)(=O)(=O)C(F)(F)C(F)(F)C(F)(F)C(F)(F)C(F)(F)C(F)(F)C(F)(F)C(F)(F)F	FGTDPZOJJFPWCB-UHFFFAOYSA-N	C14H16F17O2N2S	599.066	5.1	3	M+	C3H8N,C3H10N,C4H11N,C5H11N,C7H18N2,C13H14F17N2O2S		2024-10-25		Liu_etal_2019		Xiao_etal_2017	dx.doi.org/10.1016/j.aca.2017.08.016
qaPFSMb n=2	qaPFSMb n=2	N-methyl perfluoroalkanesulfonamido quaternary ammonium, n=2					/	S(N(C)CCC[N+](C)(C)C)(=O)(=O)C(F)(F)C(F)(F)F	FKAAEAHUKRGMBQ-UHFFFAOYSA-N	C9H18F5O2N2S	313.101	2.2	3	M+	C3H10N,C7H18N2		2024-10-25		Liu_etal_2019		Xiao_etal_2017	dx.doi.org/10.1016/j.aca.2017.08.016
qaPFSMb n=3	qaPFSMb n=3	N-methyl perfluoroalkanesulfonamido quaternary ammonium, n=3					/	S(N(C)CCC[N+](C)(C)C)(=O)(=O)C(F)(F)C(F)(F)C(F)(F)F	MYOALHJBESBBPK-UHFFFAOYSA-N	C10H18F7O2N2S	363.098	3.1	3	M+	C3H10N,C7H18N2		2024-10-25		Liu_etal_2019		Xiao_etal_2017	dx.doi.org/10.1016/j.aca.2017.08.016
qaPFSMb n=4	qaPFSMb n=4	N-methyl perfluoroalkanesulfonamido quaternary ammonium, n=4					/	S(N(C)CCC[N+](C)(C)C)(=O)(=O)C(F)(F)C(F)(F)C(F)(F)C(F)(F)F	YKUMGPJJYWLQDX-UHFFFAOYSA-N	C11H18F9O2N2S	413.095	3.8	3	M+	C3H10N,C7H18N2		2024-10-25		Liu_etal_2019		Xiao_etal_2017	dx.doi.org/10.1016/j.aca.2017.08.016
qaPFSMb n=5	qaPFSMb n=5	N-methyl perfluoroalkanesulfonamido quaternary ammonium, n=5					/	S(N(C)CCC[N+](C)(C)C)(=O)(=O)C(F)(F)C(F)(F)C(F)(F)C(F)(F)C(F)(F)F	HLRMXWITAUKISG-UHFFFAOYSA-N	C12H18F11O2N2S	463.091	4.2	3	M+	C3H10N,C7H18N2		2024-10-25		Liu_etal_2019		Xiao_etal_2017	dx.doi.org/10.1016/j.aca.2017.08.016
qaPFSMb n=6	qaPFSMb n=6	N-methyl perfluoroalkanesulfonamido quaternary ammonium, n=6					/	S(N(C)CCC[N+](C)(C)C)(=O)(=O)C(F)(F)C(F)(F)C(F)(F)C(F)(F)C(F)(F)C(F)(F)F	HYAHDHHGDLTMOV-UHFFFAOYSA-N	C13H18F13O2N2S	513.088	4.6	3	M+	C3H10N,C7H18N2		2024-10-25		Liu_etal_2019		Xiao_etal_2017	dx.doi.org/10.1016/j.aca.2017.08.016
qaPFSMb n=7	qaPFSMb n=7	N-methyl perfluoroalkanesulfonamido quaternary ammonium, n=7					/	S(N(C)CCC[N+](C)(C)C)(=O)(=O)C(F)(F)C(F)(F)C(F)(F)C(F)(F)C(F)(F)C(F)(F)C(F)(F)F	IYBRQDTZWVOFKC-UHFFFAOYSA-N	C14H18F15O2N2S	563.085	4.9	3	M+	C3H10N,C7H18N2		2024-10-25		Liu_etal_2019		Xiao_etal_2017	dx.doi.org/10.1016/j.aca.2017.08.016
qaPFSMb n=8	qaPFSMb n=8	N-methyl perfluoroalkanesulfonamido quaternary ammonium, n=8					/	S(N(C)CCC[N+](C)(C)C)(=O)(=O)C(F)(F)C(F)(F)C(F)(F)C(F)(F)C(F)(F)C(F)(F)C(F)(F)C(F)(F)F	CZLOVMCKXAUUND-UHFFFAOYSA-N	C15H18F17O2N2S	613.082	5.2	3	M+	C3H8N,C3H10N,C4H8N,C5H11N,C7H18N2,C13H14F17N2O2S		2024-10-25		Liu_etal_2019		Xiao_etal_2017	dx.doi.org/10.1016/j.aca.2017.08.016
qaPFSMb n=4	qaPFSMb n=4	N-methyl perfluoroalkanesulfonamido quaternary ammonium, n=4					/	S(N(C)CCC[N+](C)(C)C)(=O)(=O)C(F)(F)C(F)(F)C(F)(F)C(F)(F)F	YKUMGPJJYWLQDX-UHFFFAOYSA-N	C11H18F9O2N2S	413.095		3	M+					Liu_etal_2019		Barzen-Hanson_etal_2017	dx.doi.org/10.1021/acs.est.6b05843
qaPFSMb n=5	qaPFSMb n=5	N-methyl perfluoroalkanesulfonamido quaternary ammonium, n=5					/	S(N(C)CCC[N+](C)(C)C)(=O)(=O)C(F)(F)C(F)(F)C(F)(F)C(F)(F)C(F)(F)F	HLRMXWITAUKISG-UHFFFAOYSA-N	C12H18F11O2N2S	463.091		3	M+					Liu_etal_2019		Barzen-Hanson_etal_2017	dx.doi.org/10.1021/acs.est.6b05843
qaPFSMb n=6	qaPFSMb n=6	N-methyl perfluoroalkanesulfonamido quaternary ammonium, n=6					/	S(N(C)CCC[N+](C)(C)C)(=O)(=O)C(F)(F)C(F)(F)C(F)(F)C(F)(F)C(F)(F)C(F)(F)F	HYAHDHHGDLTMOV-UHFFFAOYSA-N	C13H18F13O2N2S	513.088		3	M+	C3H8N,C4H10N,C4H11N,C4H12N,C7H18N2,C7H3F13NO2S,C7H3F13N,C9H7F13NO2S		60		Liu_etal_2019		Barzen-Hanson_etal_2017	dx.doi.org/10.1021/acs.est.6b05843
qaPFSMb n=7	qaPFSMb n=7	N-methyl perfluoroalkanesulfonamido quaternary ammonium, n=7					/	S(N(C)CCC[N+](C)(C)C)(=O)(=O)C(F)(F)C(F)(F)C(F)(F)C(F)(F)C(F)(F)C(F)(F)C(F)(F)F	IYBRQDTZWVOFKC-UHFFFAOYSA-N	C14H18F15O2N2S	563.085		3	M+					Liu_etal_2019		Barzen-Hanson_etal_2017	dx.doi.org/10.1021/acs.est.6b05843
qaPFSMb n=8	qaPFSMb n=8	N-methyl perfluoroalkanesulfonamido quaternary ammonium, n=8					/	S(N(C)CCC[N+](C)(C)C)(=O)(=O)C(F)(F)C(F)(F)C(F)(F)C(F)(F)C(F)(F)C(F)(F)C(F)(F)C(F)(F)F	CZLOVMCKXAUUND-UHFFFAOYSA-N	C15H18F17O2N2S	613.082		3	M+					Liu_etal_2019		Barzen-Hanson_etal_2017	dx.doi.org/10.1021/acs.est.6b05843
qaPFSMc n=3	qaPFSMc n=3	perfluoroalkanesulfonamido quaternary ammonium carboxylic acid, n=3					/	S(N(CCC(=O)O)CCC[N+](C)(C)C)(=O)(=O)C(F)(F)C(F)(F)C(F)(F)F	RBDJPHYLSZMXME-UHFFFAOYSA-O	C12H20F7O4N2S	421.103		3	M+					Liu_etal_2019		Barzen-Hanson_etal_2017	dx.doi.org/10.1021/acs.est.6b05843
qaPFSMc n=4	qaPFSMc n=4	perfluoroalkanesulfonamido quaternary ammonium carboxylic acid, n=4					/	S(N(CCC(=O)O)CCC[N+](C)(C)C)(=O)(=O)C(F)(F)C(F)(F)C(F)(F)C(F)(F)F	NKBJZWLANCTRAP-UHFFFAOYSA-O	C13H20F9O4N2S	471.1		3	M+					Liu_etal_2019		Barzen-Hanson_etal_2017	dx.doi.org/10.1021/acs.est.6b05843
qaPFSMc n=5	qaPFSMc n=5	perfluoroalkanesulfonamido quaternary ammonium carboxylic acid, n=5					/	S(N(CCC(=O)O)CCC[N+](C)(C)C)(=O)(=O)C(F)(F)C(F)(F)C(F)(F)C(F)(F)C(F)(F)F	YIXDWVZQHRVKRT-UHFFFAOYSA-O	C14H20F11O4N2S	521.097		3	M+					Liu_etal_2019		Barzen-Hanson_etal_2017	dx.doi.org/10.1021/acs.est.6b05843
qaPFSMc n=6	qaPFSMc n=6	perfluoroalkanesulfonamido quaternary ammonium carboxylic acid, n=6					/	S(N(CCC(=O)O)CCC[N+](C)(C)C)(=O)(=O)C(F)(F)C(F)(F)C(F)(F)C(F)(F)C(F)(F)C(F)(F)F	JUXSJDOYJDYZRI-UHFFFAOYSA-O	C15H20F13O4N2S	571.094		3	M+	C3H8N,C3H9N,C3H10N,C4H8N,C5H12N,C7H17N2,C9H19N2O2,C7H3F13N,C7H3F13NO2S		60		Liu_etal_2019		Barzen-Hanson_etal_2017	dx.doi.org/10.1021/acs.est.6b05843
qaOPFSM n=4	qaOPFSM n=4	perfluoroalkanesulfonamido quaternary ammonium oxide, n=4					DTXSID50893565	S(NCCC[N+]([O-])(C)C)(=O)(=O)C(F)(F)C(F)(F)C(F)(F)C(F)(F)F	HQIKMYJOLJOSOX-UHFFFAOYSA-N	C9H13F9O3N2S	400.05		3	M+H+					Liu_etal_2019		Barzen-Hanson_etal_2017	dx.doi.org/10.1021/acs.est.6b05843
qaOPFSM n=5	qaOPFSM n=5	perfluoroalkanesulfonamido quaternary ammonium oxide, n=5					/	S(NCCC[N+]([O-])(C)C)(=O)(=O)C(F)(F)C(F)(F)C(F)(F)C(F)(F)C(F)(F)F	MHGNTUMFVTYUDG-UHFFFAOYSA-N	C10H13F11O3N2S	450.047		3	M+H+					Liu_etal_2019		Barzen-Hanson_etal_2017	dx.doi.org/10.1021/acs.est.6b05843
qaOPFSM n=6	qaOPFSM n=6	perfluoroalkanesulfonamido quaternary ammonium oxide, n=6					DTXSID90892956	S(NCCC[N+]([O-])(C)C)(=O)(=O)C(F)(F)C(F)(F)C(F)(F)C(F)(F)C(F)(F)C(F)(F)F	AJHOIKIILYAOBA-UHFFFAOYSA-N	C11H13F13O3N2S	500.044		3	M+H+					Liu_etal_2019		Barzen-Hanson_etal_2017	dx.doi.org/10.1021/acs.est.6b05843
qaOPFSM n=6	qaOPFSM n=6	perfluoroalkanesulfonamido quaternary ammonium oxide, n=6					DTXSID90892956	S(NCCC[N+]([O-])(C)C)(=O)(=O)C(F)(F)C(F)(F)C(F)(F)C(F)(F)C(F)(F)C(F)(F)F	AJHOIKIILYAOBA-UHFFFAOYSA-N	C11H13F13O3N2S	500.044	6.2	2b	M+H+					Liu_etal_2019		DAgostino_Mabury_2014	dx.doi.org/10.1021/es403729e
qaOPFSM n=7	qaOPFSM n=7	perfluoroalkanesulfonamido quaternary ammonium oxide, n=7					DTXSID50892957	S(NCCC[N+]([O-])(C)C)(=O)(=O)C(F)(F)C(F)(F)C(F)(F)C(F)(F)C(F)(F)C(F)(F)C(F)(F)F	IKTYOVKWKVJAFP-UHFFFAOYSA-N	C12H13F15O3N2S	550.041	6.8	2b	M+H+					Liu_etal_2019		DAgostino_Mabury_2014	dx.doi.org/10.1021/es403729e
qaOPFSM n=8	qaOPFSM n=8	perfluoroalkanesulfonamido quaternary ammonium oxide, n=8					DTXSID30700460	S(NCCC[N+]([O-])(C)C)(=O)(=O)C(F)(F)C(F)(F)C(F)(F)C(F)(F)C(F)(F)C(F)(F)C(F)(F)C(F)(F)F	NPRHMPPFGZNNJX-UHFFFAOYSA-N	C13H13F17O3N2S	600.038	7.1	2b	M+H+/M-H-	C2F5+,C3F5+,C3F7+,C7F13+,C9H3F17N+,C9H3F17SO2N+,C13H12F17SO2N2+,C11H7F17SO2N+;CNSO2-,C4F9-,C8F17-,C8F17SO2-,C11H5F17O2NS-,C12H9F17O3N2S-		50/-30		Liu_etal_2019		DAgostino_Mabury_2014	dx.doi.org/10.1021/es403729e
qaOPFSM n=9	qaOPFSM n=9	perfluoroalkanesulfonamido quaternary ammonium oxide, n=9					DTXSID10892958	S(NCCC[N+]([O-])(C)C)(=O)(=O)C(F)(F)C(F)(F)C(F)(F)C(F)(F)C(F)(F)C(F)(F)C(F)(F)C(F)(F)C(F)(F)F	KKKSNOHNFSYZAP-UHFFFAOYSA-N	C14H13F19O3N2S	650.034	7.3	2b	M+H+					Liu_etal_2019		DAgostino_Mabury_2014	dx.doi.org/10.1021/es403729e
qaPFSMd n=2	qaPFSMd n=2	perfluoroalkanesulfonamido quaternary ammonium alcohol, n=2					/	S(NCCC[N+](CCO)(C)C)(=O)(=O)C(F)(F)C(F)(F)F	SCBRLSKRVSUCKH-UHFFFAOYSA-N	C9H18F5O3N2S	329.096		2b	M+					Liu_etal_2019		Barzen-Hanson_etal_2017	dx.doi.org/10.1021/acs.est.6b05843
qaPFSMd n=3	qaPFSMd n=3	perfluoroalkanesulfonamido quaternary ammonium alcohol, n=3					/	S(NCCC[N+](CCO)(C)C)(=O)(=O)C(F)(F)C(F)(F)C(F)(F)F	DEVSAHFFCXFJBS-UHFFFAOYSA-N	C10H18F7O3N2S	379.093		2b	M+					Liu_etal_2019		Barzen-Hanson_etal_2017	dx.doi.org/10.1021/acs.est.6b05843
qaPFSMd n=4	qaPFSMd n=4	perfluoroalkanesulfonamido quaternary ammonium alcohol, n=4					/	S(NCCC[N+](CCO)(C)C)(=O)(=O)C(F)(F)C(F)(F)C(F)(F)C(F)(F)F	NGEDIHQFESSIKU-UHFFFAOYSA-N	C11H18F9O3N2S	429.089		2b	M+					Liu_etal_2019		Barzen-Hanson_etal_2017	dx.doi.org/10.1021/acs.est.6b05843
qaPFSMd n=5	qaPFSMd n=5	perfluoroalkanesulfonamido quaternary ammonium alcohol, n=5					/	S(NCCC[N+](CCO)(C)C)(=O)(=O)C(F)(F)C(F)(F)C(F)(F)C(F)(F)C(F)(F)F	LEPYLBONWYXBOI-UHFFFAOYSA-N	C12H18F11O3N2S	479.086		2b	M+					Liu_etal_2019		Barzen-Hanson_etal_2017	dx.doi.org/10.1021/acs.est.6b05843
qaPFSMd n=6	qaPFSMd n=6	perfluoroalkanesulfonamido quaternary ammonium alcohol, n=6					/	S(NCCC[N+](CCO)(C)C)(=O)(=O)C(F)(F)C(F)(F)C(F)(F)C(F)(F)C(F)(F)C(F)(F)F	IPCCWNWHJVOPTJ-UHFFFAOYSA-N	C13H18F13O3N2S	529.083		2b	M+	C3H8N,C4H8N,C4H10N,C5H11N,C4H12NO,C6H14NO,C7H17N2O,C7H17N2O2S,C7H3F13N,C7H3F13NO2S,C9H7F13NO2S,C11H14F13N2O2S		60		Liu_etal_2019		Barzen-Hanson_etal_2017	dx.doi.org/10.1021/acs.est.6b05843
qaPFSMd n=7	qaPFSMd n=7	perfluoroalkanesulfonamido quaternary ammonium alcohol, n=7					/	S(NCCC[N+](CCO)(C)C)(=O)(=O)C(F)(F)C(F)(F)C(F)(F)C(F)(F)C(F)(F)C(F)(F)C(F)(F)F	MSWCXVZOAMQIMJ-UHFFFAOYSA-N	C14H18F15O3N2S	579.08		2b	M+					Liu_etal_2019		Barzen-Hanson_etal_2017	dx.doi.org/10.1021/acs.est.6b05843
qaPFSMd n=8	qaPFSMd n=8	perfluoroalkanesulfonamido quaternary ammonium alcohol, n=8					/	S(NCCC[N+](CCO)(C)C)(=O)(=O)C(F)(F)C(F)(F)C(F)(F)C(F)(F)C(F)(F)C(F)(F)C(F)(F)C(F)(F)F	SRLSHPKHTWDZSN-UHFFFAOYSA-N	C15H18F17O3N2S	629.077		2b	M+					Liu_etal_2019		Barzen-Hanson_etal_2017	dx.doi.org/10.1021/acs.est.6b05843
qaPFSMd n=2	qaPFSMd n=2	perfluoroalkanesulfonamido quaternary ammonium alcohol, n=2					/	S(NCCC[N+](CCO)(C)C)(=O)(=O)C(F)(F)C(F)(F)F	SCBRLSKRVSUCKH-UHFFFAOYSA-N	C9H18F5O3N2S	329.096	1.7	2b	M+	C3H8N,C3H10N		2024-10-25		Liu_etal_2019		Xiao_etal_2017	dx.doi.org/10.1016/j.aca.2017.08.016
qaPFSMd n=3	qaPFSMd n=3	perfluoroalkanesulfonamido quaternary ammonium alcohol, n=3					/	S(NCCC[N+](CCO)(C)C)(=O)(=O)C(F)(F)C(F)(F)C(F)(F)F	DEVSAHFFCXFJBS-UHFFFAOYSA-N	C10H18F7O3N2S	379.093	2.8	2b	M+	C3H8N,C3H10N		2024-10-25		Liu_etal_2019		Xiao_etal_2017	dx.doi.org/10.1016/j.aca.2017.08.016
qaPFSMd n=4	qaPFSMd n=4	perfluoroalkanesulfonamido quaternary ammonium alcohol, n=4					/	S(NCCC[N+](CCO)(C)C)(=O)(=O)C(F)(F)C(F)(F)C(F)(F)C(F)(F)F	NGEDIHQFESSIKU-UHFFFAOYSA-N	C11H18F9O3N2S	429.089	3.6	2b	M+	C3H8N,C3H9N,C3H10N,C4H11N,C5H11N,C5H13N2,C7H18N2,C5H3F9NO2S		2024-10-25		Liu_etal_2019		Xiao_etal_2017	dx.doi.org/10.1016/j.aca.2017.08.016
qaPFSMd n=5	qaPFSMd n=5	perfluoroalkanesulfonamido quaternary ammonium alcohol, n=5					/	S(NCCC[N+](CCO)(C)C)(=O)(=O)C(F)(F)C(F)(F)C(F)(F)C(F)(F)C(F)(F)F	LEPYLBONWYXBOI-UHFFFAOYSA-N	C12H18F11O3N2S	479.086	4.1	2b	M+	C3H8N,C3H10N		2024-10-25		Liu_etal_2019		Xiao_etal_2017	dx.doi.org/10.1016/j.aca.2017.08.016
qaPFSMd n=6	qaPFSMd n=6	perfluoroalkanesulfonamido quaternary ammonium alcohol, n=6					/	S(NCCC[N+](CCO)(C)C)(=O)(=O)C(F)(F)C(F)(F)C(F)(F)C(F)(F)C(F)(F)C(F)(F)F	IPCCWNWHJVOPTJ-UHFFFAOYSA-N	C13H18F13O3N2S	529.083	4.5	2b	M+	C3H8N,C3H10N		2024-10-25		Liu_etal_2019		Xiao_etal_2017	dx.doi.org/10.1016/j.aca.2017.08.016
qaPFSMd n=7	qaPFSMd n=7	perfluoroalkanesulfonamido quaternary ammonium alcohol, n=7					/	S(NCCC[N+](CCO)(C)C)(=O)(=O)C(F)(F)C(F)(F)C(F)(F)C(F)(F)C(F)(F)C(F)(F)C(F)(F)F	MSWCXVZOAMQIMJ-UHFFFAOYSA-N	C14H18F15O3N2S	579.08	4.8	2b	M+					Liu_etal_2019		Xiao_etal_2017	dx.doi.org/10.1016/j.aca.2017.08.016
qaPFSMd n=8	qaPFSMd n=8	perfluoroalkanesulfonamido quaternary ammonium alcohol, n=8					/	S(NCCC[N+](CCO)(C)C)(=O)(=O)C(F)(F)C(F)(F)C(F)(F)C(F)(F)C(F)(F)C(F)(F)C(F)(F)C(F)(F)F	SRLSHPKHTWDZSN-UHFFFAOYSA-N	C15H18F17O3N2S	629.077	5.1	2b	M+					Liu_etal_2019		Xiao_etal_2017	dx.doi.org/10.1016/j.aca.2017.08.016
qaPFSMe n=4	qaPFSMe n=4	perfluoroalkanesulfonamido quaternary ammonium diol A, n=4					/	S(NCC(O)C[N+](CCO)(C)C)(=O)(=O)C(F)(F)C(F)(F)C(F)(F)C(F)(F)F	TURDKCIJKOTGAN-UHFFFAOYSA-N	C11H18F9O4N2S	445.084		3	M+					Liu_etal_2019		Barzen-Hanson_etal_2017	dx.doi.org/10.1021/acs.est.6b05843
qaPFSMe n=5	qaPFSMe n=5	perfluoroalkanesulfonamido quaternary ammonium diol A, n=5					/	S(NCC(O)C[N+](CCO)(C)C)(=O)(=O)C(F)(F)C(F)(F)C(F)(F)C(F)(F)C(F)(F)F	LNLUFNCCCASEGP-UHFFFAOYSA-N	C12H18F11O4N2S	495.081		3	M+					Liu_etal_2019		Barzen-Hanson_etal_2017	dx.doi.org/10.1021/acs.est.6b05843
qaPFSMe n=6	qaPFSMe n=6	perfluoroalkanesulfonamido quaternary ammonium diol A, n=6					/	S(NCC(O)C[N+](CCO)(C)C)(=O)(=O)C(F)(F)C(F)(F)C(F)(F)C(F)(F)C(F)(F)C(F)(F)F	NEZVSQDIQCIHOO-UHFFFAOYSA-N	C13H18F13O4N2S	545.078		3	M+	C3H8N,C4H8N,C5H12NO,C6H15N2O,C7H3F13N,C9H7F13NO3S		60		Liu_etal_2019		Barzen-Hanson_etal_2017	dx.doi.org/10.1021/acs.est.6b05843
qaPFSMe n=4	qaPFSMe n=4	perfluoroalkanesulfonamido quaternary ammonium diol A, n=4					/	S(NCC(O)C[N+](CCO)(C)C)(=O)(=O)C(F)(F)C(F)(F)C(F)(F)C(F)(F)F	TURDKCIJKOTGAN-UHFFFAOYSA-N	C11H18F9O4N2S	445.084	4.1	3	M+	C3H8N,C4H8N,C4H12NO,C6H15N2O,C8H19N2O		2024-10-25		Liu_etal_2019		Xiao_etal_2017	dx.doi.org/10.1016/j.aca.2017.08.016
qaPFSMe n=5	qaPFSMe n=5	perfluoroalkanesulfonamido quaternary ammonium diol A, n=5					/	S(NCC(O)C[N+](CCO)(C)C)(=O)(=O)C(F)(F)C(F)(F)C(F)(F)C(F)(F)C(F)(F)F	LNLUFNCCCASEGP-UHFFFAOYSA-N	C12H18F11O4N2S	495.081	4.5	3	M+					Liu_etal_2019		Xiao_etal_2017	dx.doi.org/10.1016/j.aca.2017.08.016
qaPFSMe n=6	qaPFSMe n=6	perfluoroalkanesulfonamido quaternary ammonium diol A, n=6					/	S(NCC(O)C[N+](CCO)(C)C)(=O)(=O)C(F)(F)C(F)(F)C(F)(F)C(F)(F)C(F)(F)C(F)(F)F	NEZVSQDIQCIHOO-UHFFFAOYSA-N	C13H18F13O4N2S	545.078	4.9	3	M+					Liu_etal_2019		Xiao_etal_2017	dx.doi.org/10.1016/j.aca.2017.08.016
qaPFSMf n=2	qaPFSMf n=2	perfluoroalkanesulfonamido quaternary ammonium diol B, n=2					/	S(N(CCO)CCC[N+](CCO)(C)C)(=O)(=O)C(F)(F)C(F)(F)F	KGHHSGOWWRCKMM-UHFFFAOYSA-N	C11H22F5O4N2S	373.122		2b	M+					Liu_etal_2019		Barzen-Hanson_etal_2017	dx.doi.org/10.1021/acs.est.6b05843
qaPFSMf n=3	qaPFSMf n=3	perfluoroalkanesulfonamido quaternary ammonium diol B, n=3					/	S(N(CCO)CCC[N+](CCO)(C)C)(=O)(=O)C(F)(F)C(F)(F)C(F)(F)F	PLIUODCUGQMJPC-UHFFFAOYSA-N	C12H22F7O4N2S	423.119		2b	M+					Liu_etal_2019		Barzen-Hanson_etal_2017	dx.doi.org/10.1021/acs.est.6b05843
qaPFSMf n=4	qaPFSMf n=4	perfluoroalkanesulfonamido quaternary ammonium diol B, n=4					/	S(N(CCO)CCC[N+](CCO)(C)C)(=O)(=O)C(F)(F)C(F)(F)C(F)(F)C(F)(F)F	JWBCFCBYPBNIEC-UHFFFAOYSA-N	C13H22F9O4N2S	473.116		2b	M+					Liu_etal_2019		Barzen-Hanson_etal_2017	dx.doi.org/10.1021/acs.est.6b05843
qaPFSMf n=5	qaPFSMf n=5	perfluoroalkanesulfonamido quaternary ammonium diol B, n=5					/	S(N(CCO)CCC[N+](CCO)(C)C)(=O)(=O)C(F)(F)C(F)(F)C(F)(F)C(F)(F)C(F)(F)F	DPRKYPRZEPVBLC-UHFFFAOYSA-N	C14H22F11O4N2S	523.112		2b	M+					Liu_etal_2019		Barzen-Hanson_etal_2017	dx.doi.org/10.1021/acs.est.6b05843
qaPFSMf n=6	qaPFSMf n=6	perfluoroalkanesulfonamido quaternary ammonium diol B, n=6					/	S(N(CCO)CCC[N+](CCO)(C)C)(=O)(=O)C(F)(F)C(F)(F)C(F)(F)C(F)(F)C(F)(F)C(F)(F)F	QWCSJPDFPIQWOG-UHFFFAOYSA-N	C15H22F13O4N2S	573.109		2b	M+	C3H8N,C4H8N,C4H12NO,C8H19N2O,C7H3F13N,C9H7F13NO3S		60		Liu_etal_2019		Barzen-Hanson_etal_2017	dx.doi.org/10.1021/acs.est.6b05843
qaPFSMf n=7	qaPFSMf n=7	perfluoroalkanesulfonamido quaternary ammonium diol B, n=7					/	S(N(CCO)CCC[N+](CCO)(C)C)(=O)(=O)C(F)(F)C(F)(F)C(F)(F)C(F)(F)C(F)(F)C(F)(F)C(F)(F)F	HNEQXXSLGKCUAV-UHFFFAOYSA-N	C16H22F15O4N2S	623.106		2b	M+					Liu_etal_2019		Barzen-Hanson_etal_2017	dx.doi.org/10.1021/acs.est.6b05843
qaPFSMf n=8	qaPFSMf n=8	perfluoroalkanesulfonamido quaternary ammonium diol B, n=8					/	S(N(CCO)CCC[N+](CCO)(C)C)(=O)(=O)C(F)(F)C(F)(F)C(F)(F)C(F)(F)C(F)(F)C(F)(F)C(F)(F)C(F)(F)F	ZCNOOAHITXLTCG-UHFFFAOYSA-N	C17H22F17O4N2S	673.103		2b	M+					Liu_etal_2019		Barzen-Hanson_etal_2017	dx.doi.org/10.1021/acs.est.6b05843
qaPFSMf n=2	qaPFSMf n=2	perfluoroalkanesulfonamido quaternary ammonium diol B, n=2					/	S(N(CCO)CCC[N+](CCO)(C)C)(=O)(=O)C(F)(F)C(F)(F)F	KGHHSGOWWRCKMM-UHFFFAOYSA-N	C11H22F5O4N2S	373.122	2.1	2b	M+					Liu_etal_2019		Xiao_etal_2017	dx.doi.org/10.1016/j.aca.2017.08.016
qaPFSMf n=3	qaPFSMf n=3	perfluoroalkanesulfonamido quaternary ammonium diol B, n=3					/	S(N(CCO)CCC[N+](CCO)(C)C)(=O)(=O)C(F)(F)C(F)(F)C(F)(F)F	PLIUODCUGQMJPC-UHFFFAOYSA-N	C12H22F7O4N2S	423.119	3	2b	M+	C3H8N		2024-10-25		Liu_etal_2019		Xiao_etal_2017	dx.doi.org/10.1016/j.aca.2017.08.016
qaPFSMf n=4	qaPFSMf n=4	perfluoroalkanesulfonamido quaternary ammonium diol B, n=4					/	S(N(CCO)CCC[N+](CCO)(C)C)(=O)(=O)C(F)(F)C(F)(F)C(F)(F)C(F)(F)F	JWBCFCBYPBNIEC-UHFFFAOYSA-N	C13H22F9O4N2S	473.116	3.7	2b	M+	C3H8N,C4H8N,C4H9N,C5H11N,C4H12NO,C7H17N2,C8H19N2O		2024-10-25		Liu_etal_2019		Xiao_etal_2017	dx.doi.org/10.1016/j.aca.2017.08.016
qaPFSMf n=5	qaPFSMf n=5	perfluoroalkanesulfonamido quaternary ammonium diol B, n=5					/	S(N(CCO)CCC[N+](CCO)(C)C)(=O)(=O)C(F)(F)C(F)(F)C(F)(F)C(F)(F)C(F)(F)F	DPRKYPRZEPVBLC-UHFFFAOYSA-N	C14H22F11O4N2S	523.112	4.2	2b	M+	C3H8N		2024-10-25		Liu_etal_2019		Xiao_etal_2017	dx.doi.org/10.1016/j.aca.2017.08.016
qaPFSMf n=6	qaPFSMf n=6	perfluoroalkanesulfonamido quaternary ammonium diol B, n=6					/	S(N(CCO)CCC[N+](CCO)(C)C)(=O)(=O)C(F)(F)C(F)(F)C(F)(F)C(F)(F)C(F)(F)C(F)(F)F	QWCSJPDFPIQWOG-UHFFFAOYSA-N	C15H22F13O4N2S	573.109	4.6	2b	M+	C3H8N		2024-10-25		Liu_etal_2019		Xiao_etal_2017	dx.doi.org/10.1016/j.aca.2017.08.016
qaPFSMf n=7	qaPFSMf n=7	perfluoroalkanesulfonamido quaternary ammonium diol B, n=7					/	S(N(CCO)CCC[N+](CCO)(C)C)(=O)(=O)C(F)(F)C(F)(F)C(F)(F)C(F)(F)C(F)(F)C(F)(F)C(F)(F)F	HNEQXXSLGKCUAV-UHFFFAOYSA-N	C16H22F15O4N2S	623.106	4.9	2b	M+					Liu_etal_2019		Xiao_etal_2017	dx.doi.org/10.1016/j.aca.2017.08.016
qaPFSMf n=8	qaPFSMf n=8	perfluoroalkanesulfonamido quaternary ammonium diol B, n=8					/	S(N(CCO)CCC[N+](CCO)(C)C)(=O)(=O)C(F)(F)C(F)(F)C(F)(F)C(F)(F)C(F)(F)C(F)(F)C(F)(F)C(F)(F)F	ZCNOOAHITXLTCG-UHFFFAOYSA-N	C17H22F17O4N2S	673.103	5.1	2b	M+					Liu_etal_2019		Xiao_etal_2017	dx.doi.org/10.1016/j.aca.2017.08.016
qaPFSMg n=4	qaPFSMg n=4	perfluoroalkanesulfonamido quaternary ammonium diol C, n=4					/	S(NCCC[N+](CCC(O)CO)(C)C)(=O)(=O)C(F)(F)C(F)(F)C(F)(F)C(F)(F)F	JXEACTCDFVAVPV-UHFFFAOYSA-N	C13H22F9O4N2S	473.116		3	M+					Liu_etal_2019		Barzen-Hanson_etal_2017	dx.doi.org/10.1021/acs.est.6b05843
qaPFSMg n=5	qaPFSMg n=5	perfluoroalkanesulfonamido quaternary ammonium diol C, n=5					/	S(NCCC[N+](CCC(O)CO)(C)C)(=O)(=O)C(F)(F)C(F)(F)C(F)(F)C(F)(F)C(F)(F)F	WXVAPDQRFHNNTQ-UHFFFAOYSA-N	C14H22F11O4N2S	523.112		3	M+					Liu_etal_2019		Barzen-Hanson_etal_2017	dx.doi.org/10.1021/acs.est.6b05843
qaPFSMg n=6	qaPFSMg n=6	perfluoroalkanesulfonamido quaternary ammonium diol C, n=6					/	S(NCCC[N+](CCC(O)CO)(C)C)(=O)(=O)C(F)(F)C(F)(F)C(F)(F)C(F)(F)C(F)(F)C(F)(F)F	BUSJBANWKBNRQW-UHFFFAOYSA-N	C15H22F13O4N2S	573.109		3	M+	C2H3O2,C2F5,C5H11N2O2S,C3F7,C5H12FN2O2S,C6H14FN2O2S,C6F13,C12H14F13N2O2S,C11H12F13N2O2S		60		Liu_etal_2019		Barzen-Hanson_etal_2017	dx.doi.org/10.1021/acs.est.6b05843
qaPFSMh n=3	qaPFSMh n=3	perfluoroalkanesulfonamido quaternary ammonium triol, n=3					/	S(NC(CO)CC[N+](CC(O)CO)(C)C)(=O)(=O)C(F)(F)C(F)(F)C(F)(F)F	SAAUMNRGHWWJAY-UHFFFAOYSA-N	C12H22F7O5N2S	439.114		3	M-2H-					Liu_etal_2019		Barzen-Hanson_etal_2017	dx.doi.org/10.1021/acs.est.6b05843
qaPFSMh n=4	qaPFSMh n=4	perfluoroalkanesulfonamido quaternary ammonium triol, n=4					/	S(NC(CO)CC[N+](CC(O)CO)(C)C)(=O)(=O)C(F)(F)C(F)(F)C(F)(F)C(F)(F)F	ZUHZMUYSOWMRAJ-UHFFFAOYSA-N	C13H22F9O5N2S	489.111		3	M-2H-					Liu_etal_2019		Barzen-Hanson_etal_2017	dx.doi.org/10.1021/acs.est.6b05843
qaPFSMh n=5	qaPFSMh n=5	perfluoroalkanesulfonamido quaternary ammonium triol, n=5					/	S(NC(CO)CC[N+](CC(O)CO)(C)C)(=O)(=O)C(F)(F)C(F)(F)C(F)(F)C(F)(F)C(F)(F)F	OYVKWISFZJKPGB-UHFFFAOYSA-N	C14H22F11O5N2S	539.107		3	M-2H-					Liu_etal_2019		Barzen-Hanson_etal_2017	dx.doi.org/10.1021/acs.est.6b05843
qaPFSMh n=6	qaPFSMh n=6	perfluoroalkanesulfonamido quaternary ammonium triol, n=6					/	S(NC(CO)CC[N+](CC(O)CO)(C)C)(=O)(=O)C(F)(F)C(F)(F)C(F)(F)C(F)(F)C(F)(F)C(F)(F)F	BMIZIQDVFGXCOB-UHFFFAOYSA-N	C15H22F13O5N2S	589.104		3	M-2H-	C2F5,C3F7,C5H12FN2O2S,C6F13,C11H12F13N2O2S,C12H14F13N2O3S		-60		Liu_etal_2019		Barzen-Hanson_etal_2017	dx.doi.org/10.1021/acs.est.6b05843
qaPFSMi n=2	qaPFSMi n=2	perfluoroalkanesulfonamido quaternary ammonium alcohol sulfonic acid, n=2					/	S(N(CCCS(O)(=O)=O)CCC[N+](CCO)(C)C)(=O)(=O)C(F)(F)C(F)(F)F	GMCPYOZYFBZIFS-UHFFFAOYSA-O	C12H23F5O6N2S2	450.092		2b	M+H+					Liu_etal_2019		Barzen-Hanson_etal_2017	dx.doi.org/10.1021/acs.est.6b05843
qaPFSMi n=3	qaPFSMi n=3	perfluoroalkanesulfonamido quaternary ammonium alcohol sulfonic acid, n=3					/	S(N(CCCS(O)(=O)=O)CCC[N+](CCO)(C)C)(=O)(=O)C(F)(F)C(F)(F)C(F)(F)F	TXCJDGOAAYKATG-UHFFFAOYSA-O	C13H23F7O6N2S2	500.089		2b	M+H+					Liu_etal_2019		Barzen-Hanson_etal_2017	dx.doi.org/10.1021/acs.est.6b05843
qaPFSMi n=4	qaPFSMi n=4	perfluoroalkanesulfonamido quaternary ammonium alcohol sulfonic acid, n=4					/	S(N(CCCS(O)(=O)=O)CCC[N+](CCO)(C)C)(=O)(=O)C(F)(F)C(F)(F)C(F)(F)C(F)(F)F	UFLUYVACICEHCZ-UHFFFAOYSA-O	C14H23F9O6N2S2	550.085		2b	M+H+					Liu_etal_2019		Barzen-Hanson_etal_2017	dx.doi.org/10.1021/acs.est.6b05843
qaPFSMi n=5	qaPFSMi n=5	perfluoroalkanesulfonamido quaternary ammonium alcohol sulfonic acid, n=5					/	S(N(CCCS(O)(=O)=O)CCC[N+](CCO)(C)C)(=O)(=O)C(F)(F)C(F)(F)C(F)(F)C(F)(F)C(F)(F)F	QCCXYHHEWZOHKF-UHFFFAOYSA-O	C15H23F11O6N2S2	600.082		2b	M+H+					Liu_etal_2019		Barzen-Hanson_etal_2017	dx.doi.org/10.1021/acs.est.6b05843
qaPFSMi n=6	qaPFSMi n=6	perfluoroalkanesulfonamido quaternary ammonium alcohol sulfonic acid, n=6					/	S(N(CCCS(O)(=O)=O)CCC[N+](CCO)(C)C)(=O)(=O)C(F)(F)C(F)(F)C(F)(F)C(F)(F)C(F)(F)C(F)(F)F	WYFODDRZFDBDDF-UHFFFAOYSA-O	C16H23F13O6N2S2	650.079		2b	M+H+	C4H8N,C3H7O3S,C5H14NO3S,C7H16NO3S,C9H21N2O3S,C7H3F13N,C9H7F13NO3S,C13H18F13N2O3S		60		Liu_etal_2019		Barzen-Hanson_etal_2017	dx.doi.org/10.1021/acs.est.6b05843
qaPFSMi n=7	qaPFSMi n=7	perfluoroalkanesulfonamido quaternary ammonium alcohol sulfonic acid, n=7					/	S(N(CCCS(O)(=O)=O)CCC[N+](CCO)(C)C)(=O)(=O)C(F)(F)C(F)(F)C(F)(F)C(F)(F)C(F)(F)C(F)(F)C(F)(F)F	LGHFBKYMMQYVND-UHFFFAOYSA-O	C17H23F15O6N2S2	700.076		2b	M+H+					Liu_etal_2019		Barzen-Hanson_etal_2017	dx.doi.org/10.1021/acs.est.6b05843
qaPFSMi n=8	qaPFSMi n=8	perfluoroalkanesulfonamido quaternary ammonium alcohol sulfonic acid, n=8					/	S(N(CCCS(O)(=O)=O)CCC[N+](CCO)(C)C)(=O)(=O)C(F)(F)C(F)(F)C(F)(F)C(F)(F)C(F)(F)C(F)(F)C(F)(F)C(F)(F)F	FZCRAUGJBWCZQX-UHFFFAOYSA-O	C18H23F17O6N2S2	750.073		2b	M+H+					Liu_etal_2019		Barzen-Hanson_etal_2017	dx.doi.org/10.1021/acs.est.6b05843
qaPFSMj n=3	qaPFSMj n=3	perfluoroalkanesulfonamido quaternary diol sulfonic acid, n=3					/	S(N(CC(O)CS(O)(=O)=O)CCC[N+](CCO)(C)C)(=O)(=O)C(F)(F)C(F)(F)C(F)(F)F	WJDDHHNKVYTKQH-UHFFFAOYSA-O	C13H23F7O7N2S2	516.083	2.7	3	M+H+					Liu_etal_2019		Xiao_etal_2017	dx.doi.org/10.1016/j.aca.2017.08.016
qaPFSMj n=4	qaPFSMj n=4	perfluoroalkanesulfonamido quaternary diol sulfonic acid, n=4					/	S(N(CC(O)CS(O)(=O)=O)CCC[N+](CCO)(C)C)(=O)(=O)C(F)(F)C(F)(F)C(F)(F)C(F)(F)F	TUBYPRYDODWAGN-UHFFFAOYSA-O	C14H23F9O7N2S2	566.08	3.5	3	M+H+	C3H8N,C4H8N,C4H12NO,C6H14NO,C8H19N2O,C10H21N2O,C14H22F9N2O3S		2024-10-25		Liu_etal_2019		Xiao_etal_2017	dx.doi.org/10.1016/j.aca.2017.08.016
qaPFSMj n=5	qaPFSMj n=5	perfluoroalkanesulfonamido quaternary diol sulfonic acid, n=5					/	S(N(CC(O)CS(O)(=O)=O)CCC[N+](CCO)(C)C)(=O)(=O)C(F)(F)C(F)(F)C(F)(F)C(F)(F)C(F)(F)F	HGJWKHIULFVOFD-UHFFFAOYSA-O	C15H23F11O7N2S2	616.077	4	3	M+H+	C3H8N		2024-10-25		Liu_etal_2019		Xiao_etal_2017	dx.doi.org/10.1016/j.aca.2017.08.016
qaPFSMj n=6	qaPFSMj n=6	perfluoroalkanesulfonamido quaternary diol sulfonic acid, n=6					/	S(N(CC(O)CS(O)(=O)=O)CCC[N+](CCO)(C)C)(=O)(=O)C(F)(F)C(F)(F)C(F)(F)C(F)(F)C(F)(F)C(F)(F)F	QJSROAIHGCCBIH-UHFFFAOYSA-O	C16H23F13O7N2S2	666.074	4.4	3	M+H+	C3H8N		2024-10-25		Liu_etal_2019		Xiao_etal_2017	dx.doi.org/10.1016/j.aca.2017.08.016
qaPFSMj n=4	qaPFSMj n=4	perfluoroalkanesulfonamido quaternary diol sulfonic acid, n=4					/	S(N(CC(O)CS(O)(=O)=O)CCC[N+](CCO)(C)C)(=O)(=O)C(F)(F)C(F)(F)C(F)(F)C(F)(F)F	TUBYPRYDODWAGN-UHFFFAOYSA-O	C14H23F9O7N2S2	566.08		3	M+H+					Liu_etal_2019		Barzen-Hanson_etal_2017	dx.doi.org/10.1021/acs.est.6b05843
qaPFSMj n=5	qaPFSMj n=5	perfluoroalkanesulfonamido quaternary diol sulfonic acid, n=5					/	S(N(CC(O)CS(O)(=O)=O)CCC[N+](CCO)(C)C)(=O)(=O)C(F)(F)C(F)(F)C(F)(F)C(F)(F)C(F)(F)F	HGJWKHIULFVOFD-UHFFFAOYSA-O	C15H23F11O7N2S2	616.077		3	M+H+					Liu_etal_2019		Barzen-Hanson_etal_2017	dx.doi.org/10.1021/acs.est.6b05843
qaPFSMj n=6	qaPFSMj n=6	perfluoroalkanesulfonamido quaternary diol sulfonic acid, n=6					/	S(N(CC(O)CS(O)(=O)=O)CCC[N+](CCO)(C)C)(=O)(=O)C(F)(F)C(F)(F)C(F)(F)C(F)(F)C(F)(F)C(F)(F)F	QJSROAIHGCCBIH-UHFFFAOYSA-O	C16H23F13O7N2S2	666.074		3	M+H+	C3H8N,C4H8N,C4H12NO,C6H14NO,C8H19N2O,C10H21N2O,C16H22F13N2O3S		60		Liu_etal_2019		Barzen-Hanson_etal_2017	dx.doi.org/10.1021/acs.est.6b05843
qaPFSMk n=2	qaPFSMk n=2	perfluoroalkanesulfonamido quaternary ammonium triol sulfonic acid, n=2					/	S(N(CCCS(O)(=O)=O)C(CO)CC[N+](CC(CO)O)(C)C)(=O)(=O)C(F)(F)C(F)(F)F	MKABTQXTRQQXEW-UHFFFAOYSA-O	C14H27F5O8N2S2	510.113		3	M-H-					Liu_etal_2019		Barzen-Hanson_etal_2017	dx.doi.org/10.1021/acs.est.6b05843
qaPFSMk n=3	qaPFSMk n=3	perfluoroalkanesulfonamido quaternary ammonium triol sulfonic acid, n=3					/	S(N(CCCS(O)(=O)=O)C(CO)CC[N+](CC(CO)O)(C)C)(=O)(=O)C(F)(F)C(F)(F)C(F)(F)F	DVHYUBJUFWBZJS-UHFFFAOYSA-O	C15H27F7O8N2S2	560.11		3	M-H-					Liu_etal_2019		Barzen-Hanson_etal_2017	dx.doi.org/10.1021/acs.est.6b05843
qaPFSMk n=4	qaPFSMk n=4	perfluoroalkanesulfonamido quaternary ammonium triol sulfonic acid, n=4					/	S(N(CCCS(O)(=O)=O)C(CO)CC[N+](CC(CO)O)(C)C)(=O)(=O)C(F)(F)C(F)(F)C(F)(F)C(F)(F)F	OZDOVAUURBRYOC-UHFFFAOYSA-O	C16H27F9O8N2S2	610.107		3	M-H-					Liu_etal_2019		Barzen-Hanson_etal_2017	dx.doi.org/10.1021/acs.est.6b05843
qaPFSMk n=5	qaPFSMk n=5	perfluoroalkanesulfonamido quaternary ammonium triol sulfonic acid, n=5					/	S(N(CCCS(O)(=O)=O)C(CO)CC[N+](CC(CO)O)(C)C)(=O)(=O)C(F)(F)C(F)(F)C(F)(F)C(F)(F)C(F)(F)F	RVVWOEGMAPPRRS-UHFFFAOYSA-O	C17H27F11O8N2S2	660.103		3	M-H-					Liu_etal_2019		Barzen-Hanson_etal_2017	dx.doi.org/10.1021/acs.est.6b05843
qaPFSMk n=6	qaPFSMk n=6	perfluoroalkanesulfonamido quaternary ammonium triol sulfonic acid, n=6					/	S(N(CCCS(O)(=O)=O)C(CO)CC[N+](CC(CO)O)(C)C)(=O)(=O)C(F)(F)C(F)(F)C(F)(F)C(F)(F)C(F)(F)C(F)(F)F	TYXFDFHNVFUWGU-UHFFFAOYSA-O	C18H27F13O8N2S2	710.1		3	M-H-	C2F5,C3F7,C6F13,C7H3F13NO2S,C9H5F13NO2S,C11H12F13N2O2S,C12H14F13N2O3S,C12H11F13NO5S2,C14H18F13N2O5S2,C15H20F13N2O6S2		-60		Liu_etal_2019		Barzen-Hanson_etal_2017	dx.doi.org/10.1021/acs.est.6b05843
PFSMbtA n=3	PFSMbtA n=3	perfluoroalkanesulfonamido betaine A, n =3					/	S(NCCC[N+](CC(O)=O)(C)C)(=O)(=O)C(F)(F)C(F)(F)C(F)(F)F	PJKLKBPCLORBPF-UHFFFAOYSA-O	C10H15F7O4N2S	392.064		2b	M-H-/M+H+					Liu_etal_2019		Barzen-Hanson_etal_2017	dx.doi.org/10.1021/acs.est.6b05843
PFSMbtA n=4	PFSMbtA n=4	perfluoroalkanesulfonamido betaine A, n =4					/	S(NCCC[N+](CC(O)=O)(C)C)(=O)(=O)C(F)(F)C(F)(F)C(F)(F)C(F)(F)F	RMKCRAOZAOYBKQ-UHFFFAOYSA-O	C11H15F9O4N2S	442.061		2b	M-H-/M+H+					Liu_etal_2019		Barzen-Hanson_etal_2017	dx.doi.org/10.1021/acs.est.6b05843
PFSMbtA n=5	PFSMbtA n=5	perfluoroalkanesulfonamido betaine A, n =5					/	S(NCCC[N+](CC(O)=O)(C)C)(=O)(=O)C(F)(F)C(F)(F)C(F)(F)C(F)(F)C(F)(F)F	SZVCFALUFWYFMZ-UHFFFAOYSA-O	C12H15F11O4N2S	492.058		2b	M-H-/M+H+					Liu_etal_2019		Barzen-Hanson_etal_2017	dx.doi.org/10.1021/acs.est.6b05843
PFSMbtA n=6	PFSMbtA n=6	perfluoroalkanesulfonamido betaine A, n =6					/	S(NCCC[N+](CC(O)=O)(C)C)(=O)(=O)C(F)(F)C(F)(F)C(F)(F)C(F)(F)C(F)(F)C(F)(F)F	SALFKFAUHVWLMP-UHFFFAOYSA-O	C13H15F13O4N2S	542.054		2b	M-H-/M+H+	HO2S-,CH2NO2S-,C5H11N2O2S-,C4F9-,C7H5F9NO2S-,C4F9SO2-,C8H8F9N2O2S-,C9H12F9N2O2S-;C3H8N+,C4H10NO2+,C7H3F13N+,C9H7F13NO2S+,C7H3F13NO2S+		-1		Liu_etal_2019		Barzen-Hanson_etal_2017	dx.doi.org/10.1021/acs.est.6b05843
qaPFSMl n=3	qaPFSMl n=3	perfluoroalkanesulfonamido quaternary ammonium dicarboxylate A, n=3					/	S(N(CC(O)=O)CCC[N+](CC(O)=O)(C)C)(=O)(=O)C(F)(F)C(F)(F)C(F)(F)F	MONIJQFNNNDUEZ-UHFFFAOYSA-O	C12H17F7O6N2S	450.07		2b	M+H+					Liu_etal_2019		Barzen-Hanson_etal_2017	dx.doi.org/10.1021/acs.est.6b05843
qaPFSMl n=4	qaPFSMl n=4	perfluoroalkanesulfonamido quaternary ammonium dicarboxylate A, n=4					/	S(N(CC(O)=O)CCC[N+](CC(O)=O)(C)C)(=O)(=O)C(F)(F)C(F)(F)C(F)(F)C(F)(F)F	DGXSKNFQKVNKMH-UHFFFAOYSA-O	C13H17F9O6N2S	500.066		2b	M+H+	C3H8N,C4H8N,C4H10NO2,C8H17N2O2,C5H3F9,NO2S,C7H5F9NO4S,C8H7F9NO2S		60		Liu_etal_2019		Barzen-Hanson_etal_2017	dx.doi.org/10.1021/acs.est.6b05843
qaPFSMl n=5	qaPFSMl n=5	perfluoroalkanesulfonamido quaternary ammonium dicarboxylate A, n=5					/	S(N(CC(O)=O)CCC[N+](CC(O)=O)(C)C)(=O)(=O)C(F)(F)C(F)(F)C(F)(F)C(F)(F)C(F)(F)F	VTPGUYDGPUCAEA-UHFFFAOYSA-O	C14H17F11O6N2S	550.063		2b	M+H+					Liu_etal_2019		Barzen-Hanson_etal_2017	dx.doi.org/10.1021/acs.est.6b05843
qaPFSMl n=6	qaPFSMl n=6	perfluoroalkanesulfonamido quaternary ammonium dicarboxylate A, n=6					/	S(N(CC(O)=O)CCC[N+](CC(O)=O)(C)C)(=O)(=O)C(F)(F)C(F)(F)C(F)(F)C(F)(F)C(F)(F)C(F)(F)F	ACZNXOANYNRCGB-UHFFFAOYSA-O	C15H17F13O6N2S	600.06		2b	M+H+					Liu_etal_2019		Barzen-Hanson_etal_2017	dx.doi.org/10.1021/acs.est.6b05843
qaPFSMm n=4	qaPFSMm n=4	perfluoroalkanesulfonamido quaternary ammonium dicarboxylate B, n=4					DTXSID40892966	S(N(CCC(O)=O)CCC[N+](CC(O)=O)(C)C)(=O)(=O)C(F)(F)C(F)(F)C(F)(F)C(F)(F)F	UHZQIGSIOSKJND-UHFFFAOYSA-O	C14H19F9O6N2S	514.082		2b	M+H+					Liu_etal_2019		Barzen-Hanson_etal_2017	dx.doi.org/10.1021/acs.est.6b05843
qaPFSMm n=5	qaPFSMm n=5	perfluoroalkanesulfonamido quaternary ammonium dicarboxylate B, n=5					/	S(N(CCC(O)=O)CCC[N+](CC(O)=O)(C)C)(=O)(=O)C(F)(F)C(F)(F)C(F)(F)C(F)(F)C(F)(F)F	MRVNAVPFCDGBMW-UHFFFAOYSA-O	C15H19F11O6N2S	564.079		2b	M+H+					Liu_etal_2019		Barzen-Hanson_etal_2017	dx.doi.org/10.1021/acs.est.6b05843
qaPFSMm n=6	qaPFSMm n=6	perfluoroalkanesulfonamido quaternary ammonium dicarboxylate B, n=6					/	S(N(CCC(O)=O)CCC[N+](CC(O)=O)(C)C)(=O)(=O)C(F)(F)C(F)(F)C(F)(F)C(F)(F)C(F)(F)C(F)(F)F	CEGZDKRLHFJHPK-UHFFFAOYSA-O	C16H19F13O6N2S	614.076		2b	M+H+	C3H8N,C5H10N,C6H11NO2,C7H12FN2,C7H3F13NO2S,C8H15N2O2,C13H16F13N2O4S,C11H12F13N2O2S,C10H7F13NO2S,C14H16F13N2O4S		60		Liu_etal_2019		Barzen-Hanson_etal_2017	dx.doi.org/10.1021/acs.est.6b05843
PFSMbtB n=3	PFSMbtB n=3	perfluoroalkanesulfonamido betaine B, n=3					/	S(NCCC[N+](CCC(O)=O)(C)C)(=O)(=O)C(F)(F)C(F)(F)C(F)(F)F	CTCVZYAGLGZONY-UHFFFAOYSA-O	C11H17F7O4N2S	406.08	2.2	2b	M+H+	C5H12NO2		50		Liu_etal_2019		DAgostino_Mabury_2014	dx.doi.org/10.1021/es403729e
PFSMbtB n=4	PFSMbtB n=4	perfluoroalkanesulfonamido betaine B, n=4					/	S(NCCC[N+](CCC(O)=O)(C)C)(=O)(=O)C(F)(F)C(F)(F)C(F)(F)C(F)(F)F	OJTPRDWFYBFBBB-UHFFFAOYSA-O	C12H17F9O4N2S	456.077	3.3	2b	M+H+	C5H12NO2		50		Liu_etal_2019		DAgostino_Mabury_2014	dx.doi.org/10.1021/es403729e
PFSMbtB n=5	PFSMbtB n=5	perfluoroalkanesulfonamido betaine B, n=5					/	S(NCCC[N+](CCC(O)=O)(C)C)(=O)(=O)C(F)(F)C(F)(F)C(F)(F)C(F)(F)C(F)(F)F	OJVQPNOEIBXLJJ-UHFFFAOYSA-O	C13H17F11O4N2S	506.073	4.3	2b	M+H+	C5H12NO2		50		Liu_etal_2019		DAgostino_Mabury_2014	dx.doi.org/10.1021/es403729e
PFSMbtB n=6	PFSMbtB n=6	perfluoroalkanesulfonamido betaine B, n=6					/	S(NCCC[N+](CCC(O)=O)(C)C)(=O)(=O)C(F)(F)C(F)(F)C(F)(F)C(F)(F)C(F)(F)C(F)(F)F	YMWSFPVNOMOHTB-UHFFFAOYSA-O	C14H17F13O4N2S	556.07	5.1	2b	M+H+	C5H12NO2		50		Liu_etal_2019		DAgostino_Mabury_2014	dx.doi.org/10.1021/es403729e
PFSMbtC n=5	PFSMbtC n=5	perfluoroalkanesulfonamido betaine C, n =5					/	S(N(CC)CCC[N+](CCC(O)=O)(C)C)(=O)(=O)C(F)(F)C(F)(F)C(F)(F)C(F)(F)C(F)(F)F	LBSPBWFYGOFCIQ-UHFFFAOYSA-O	C15H21F11O4N2S	534.105		3	M+H+					Liu_etal_2019		Barzen-Hanson_etal_2017	dx.doi.org/10.1021/acs.est.6b05843
PFSMbtC n=6	PFSMbtC n=6	perfluoroalkanesulfonamido betaine C, n =6					/	S(N(CC)CCC[N+](CCC(O)=O)(C)C)(=O)(=O)C(F)(F)C(F)(F)C(F)(F)C(F)(F)C(F)(F)C(F)(F)F	HHYCXWVDFSFVAB-UHFFFAOYSA-O	C16H21F13O4N2S	584.101		3	M+H+	C3H8N,C4H8N,C4H11N,C6H11NO2,C8H19N2		60		Liu_etal_2019		Barzen-Hanson_etal_2017	dx.doi.org/10.1021/acs.est.6b05843
qaPFSMn n=3	qaPFSMn n=3	perfluoroalkanesulfonamido quaternary ammonium dicarboxylate C, n=3					/	S(N(CCC(O)=O)CCC[N+](CCC(O)=O)(C)C)(=O)(=O)C(F)(F)C(F)(F)C(F)(F)F	ZWZORHDEAVPZCQ-UHFFFAOYSA-O	C14H21F7O6N2S	478.101	2.8	2b	M+H+					Liu_etal_2019		DAgostino_Mabury_2014	dx.doi.org/10.1021/es403729e
qaPFSMn n=4	qaPFSMn n=4	perfluoroalkanesulfonamido quaternary ammonium dicarboxylate C, n=4					/	S(N(CCC(O)=O)CCC[N+](CCC(O)=O)(C)C)(=O)(=O)C(F)(F)C(F)(F)C(F)(F)C(F)(F)F	MCEHNRJGXCTCKQ-UHFFFAOYSA-O	C15H21F9O6N2S	528.098	4	2b	M+H+					Liu_etal_2019		DAgostino_Mabury_2014	dx.doi.org/10.1021/es403729e
qaPFSMn n=5	qaPFSMn n=5	perfluoroalkanesulfonamido quaternary ammonium dicarboxylate C, n=5					DTXSID301009315	S(N(CCC(O)=O)CCC[N+](CCC(O)=O)(C)C)(=O)(=O)C(F)(F)C(F)(F)C(F)(F)C(F)(F)C(F)(F)F	QLIGAMYUVOZLHQ-UHFFFAOYSA-O	C16H21F11O6N2S	578.094	4.8	2b	M+H+					Liu_etal_2019		DAgostino_Mabury_2014	dx.doi.org/10.1021/es403729e
qaPFSMn n=6	qaPFSMn n=6	perfluoroalkanesulfonamido quaternary ammonium dicarboxylate C, n=6					DTXSID601009314	S(N(CCC(O)=O)CCC[N+](CCC(O)=O)(C)C)(=O)(=O)C(F)(F)C(F)(F)C(F)(F)C(F)(F)C(F)(F)C(F)(F)F	SFCBLTGKAPVNIN-UHFFFAOYSA-O	C17H21F13O6N2S	628.091	5.5	2b	M+H+	C5H11O2N,C5H12O2N,C6H11O2N,C7H14O2N,C9H19O2N2		60		Liu_etal_2019		DAgostino_Mabury_2014	dx.doi.org/10.1021/es403729e
qaPFSMn n=5	qaPFSMn n=5	perfluoroalkanesulfonamido quaternary ammonium dicarboxylate C, n=5					DTXSID301009315	S(N(CCC(O)=O)CCC[N+](CCC(O)=O)(C)C)(=O)(=O)C(F)(F)C(F)(F)C(F)(F)C(F)(F)C(F)(F)F	QLIGAMYUVOZLHQ-UHFFFAOYSA-O	C16H21F11O6N2S	578.094		3	M+H+					Liu_etal_2019		Place_Field_2012	dx.doi.org/10.1021/es301465n
qaPFSMn n=6	qaPFSMn n=6	perfluoroalkanesulfonamido quaternary ammonium dicarboxylate C, n=6					DTXSID601009314	S(N(CCC(O)=O)CCC[N+](CCC(O)=O)(C)C)(=O)(=O)C(F)(F)C(F)(F)C(F)(F)C(F)(F)C(F)(F)C(F)(F)F	SFCBLTGKAPVNIN-UHFFFAOYSA-O	C17H21F13O6N2S	628.091		3	M+H+					Liu_etal_2019		Place_Field_2012	dx.doi.org/10.1021/es301465n
PFSMSbtA n=3	PFSMSbtA n=3	perfluoroalkanesulfonamido sulfonate betaine A, n=3					/	S(NCCC[N+](CCCS(=O)(O)=O)(C)C)(=O)(=O)C(F)(F)C(F)(F)C(F)(F)F	YKNXTHVJGQBLAC-UHFFFAOYSA-O	C11H19F7O5N2S2	456.062		2b	M-H-/M+H+					Liu_etal_2019		Barzen-Hanson_etal_2017	dx.doi.org/10.1021/acs.est.6b05843
PFSMSbtA n=4	PFSMSbtA n=4	perfluoroalkanesulfonamido sulfonate betaine A, n=4					/	S(NCCC[N+](CCCS(=O)(O)=O)(C)C)(=O)(=O)C(F)(F)C(F)(F)C(F)(F)C(F)(F)F	OKJADBQCVYOGPD-UHFFFAOYSA-O	C12H19F9O5N2S2	506.059		2b	M-H-/M+H+					Liu_etal_2019		Barzen-Hanson_etal_2017	dx.doi.org/10.1021/acs.est.6b05843
PFSMSbtA n=5	PFSMSbtA n=5	perfluoroalkanesulfonamido sulfonate betaine A, n=5					/	S(NCCC[N+](CCCS(=O)(O)=O)(C)C)(=O)(=O)C(F)(F)C(F)(F)C(F)(F)C(F)(F)C(F)(F)F	DNQQNHMQRHDWLQ-UHFFFAOYSA-O	C13H19F11O5N2S2	556.056		2b	M-H-/M+H+					Liu_etal_2019		Barzen-Hanson_etal_2017	dx.doi.org/10.1021/acs.est.6b05843
PFSMSbtA n=6	PFSMSbtA n=6	perfluoroalkanesulfonamido sulfonate betaine A, n=6					/	S(NCCC[N+](CCCS(=O)(O)=O)(C)C)(=O)(=O)C(F)(F)C(F)(F)C(F)(F)C(F)(F)C(F)(F)C(F)(F)F	HQZMVHMXSNFQPY-UHFFFAOYSA-O	C14H19F13O5N2S2	606.053		2b	M-H-/M+H+	SO3-,C2F5-,C5H12NO3S-,C3F7-,C5H12FN2O2S-,C6F13-,C11H12F13N2O2S-;C3H8N+,C5H10N+,C5H12NO3S+,C5H14NO3S+,C8H19N2+,C3H7O3S+,C11H14F13N2O2S+		-1		Liu_etal_2019		Barzen-Hanson_etal_2017	dx.doi.org/10.1021/acs.est.6b05843
PFSMSbtA n=7	PFSMSbtA n=7	perfluoroalkanesulfonamido sulfonate betaine A, n=7					/	S(NCCC[N+](CCCS(=O)(O)=O)(C)C)(=O)(=O)C(F)(F)C(F)(F)C(F)(F)C(F)(F)C(F)(F)C(F)(F)C(F)(F)F	JBIBCIRUKQQRNB-UHFFFAOYSA-O	C15H19F15O5N2S2	656.05		2b	M-H-/M+H+					Liu_etal_2019		Barzen-Hanson_etal_2017	dx.doi.org/10.1021/acs.est.6b05843
PFSMSbtA n=8	PFSMSbtA n=8	perfluoroalkanesulfonamido sulfonate betaine A, n=8					/	S(NCCC[N+](CCCS(=O)(O)=O)(C)C)(=O)(=O)C(F)(F)C(F)(F)C(F)(F)C(F)(F)C(F)(F)C(F)(F)C(F)(F)C(F)(F)F	MCOWZVBRHLBAKI-UHFFFAOYSA-O	C16H19F17O5N2S2	706.046		2b	M-H-/M+H+					Liu_etal_2019		Barzen-Hanson_etal_2017	dx.doi.org/10.1021/acs.est.6b05843
PFSMSbtB n=3	PFSMSbtB n=3	perfluoroalkanesulfonamido sulfonate betaine B, n=3					/	S(NCCC[N+](CC(O)CS(=O)(O)=O)(C)C)(=O)(=O)C(F)(F)C(F)(F)C(F)(F)F	MXUUQVSLPWLSPB-UHFFFAOYSA-O	C11H19F7O6N2S2	472.057		3	M-H-/M+H+					Liu_etal_2019		Barzen-Hanson_etal_2017	dx.doi.org/10.1021/acs.est.6b05843
PFSMSbtB n=4	PFSMSbtB n=4	perfluoroalkanesulfonamido sulfonate betaine B, n=4					/	S(NCCC[N+](CC(O)CS(=O)(O)=O)(C)C)(=O)(=O)C(F)(F)C(F)(F)C(F)(F)C(F)(F)F	RFAWKHMSOKDKBP-UHFFFAOYSA-O	C12H19F9O6N2S2	522.054		3	M-H-/M+H+					Liu_etal_2019		Barzen-Hanson_etal_2017	dx.doi.org/10.1021/acs.est.6b05843
PFSMSbtB n=5	PFSMSbtB n=5	perfluoroalkanesulfonamido sulfonate betaine B, n=5					/	S(NCCC[N+](CC(O)CS(=O)(O)=O)(C)C)(=O)(=O)C(F)(F)C(F)(F)C(F)(F)C(F)(F)C(F)(F)F	HAXGEHTWBBRFFW-UHFFFAOYSA-O	C13H19F11O6N2S2	572.051		3	M-H-/M+H+					Liu_etal_2019		Barzen-Hanson_etal_2017	dx.doi.org/10.1021/acs.est.6b05843
PFSMSbtB n=6	PFSMSbtB n=6	perfluoroalkanesulfonamido sulfonate betaine B, n=6					/	S(NCCC[N+](CC(O)CS(=O)(O)=O)(C)C)(=O)(=O)C(F)(F)C(F)(F)C(F)(F)C(F)(F)C(F)(F)C(F)(F)F	MEXQEENXUFLERY-UHFFFAOYSA-O	C14H19F13O6N2S2	622.048		3	M-H-/M+H+	SO3-,CH3O3S-,C3F7-,C5H12NO4S-,C11H12F13N2O2S-;C3H8N+,C5H11N+,C5H12NO+,C8H19N2O+,C5H12NO3S+,C5H14NO4S+,C7H3F13N+,C7H3F13NO2S+,C11H14F13N2O2S+		-1		Liu_etal_2019		Barzen-Hanson_etal_2017	dx.doi.org/10.1021/acs.est.6b05843
PFSMSbtB n=7	PFSMSbtB n=7	perfluoroalkanesulfonamido sulfonate betaine B, n=7					/	S(NCCC[N+](CC(O)CS(=O)(O)=O)(C)C)(=O)(=O)C(F)(F)C(F)(F)C(F)(F)C(F)(F)C(F)(F)C(F)(F)C(F)(F)F	RGCDBPJRBNLCOC-UHFFFAOYSA-O	C15H19F15O6N2S2	672.045		3	M-H-/M+H+					Liu_etal_2019		Barzen-Hanson_etal_2017	dx.doi.org/10.1021/acs.est.6b05843
PFSMSbtB n=8	PFSMSbtB n=8	perfluoroalkanesulfonamido sulfonate betaine B, n=8					/	S(NCCC[N+](CC(O)CS(=O)(O)=O)(C)C)(=O)(=O)C(F)(F)C(F)(F)C(F)(F)C(F)(F)C(F)(F)C(F)(F)C(F)(F)C(F)(F)F	ZKDHLDZZGVKZIS-UHFFFAOYSA-O	C16H19F17O6N2S2	722.041		3	M-H-/M+H+					Liu_etal_2019		Barzen-Hanson_etal_2017	dx.doi.org/10.1021/acs.est.6b05843
PFSMSbtB n=9	PFSMSbtB n=9	perfluoroalkanesulfonamido sulfonate betaine B, n=9					/	S(NCCC[N+](CC(O)CS(=O)(O)=O)(C)C)(=O)(=O)C(F)(F)C(F)(F)C(F)(F)C(F)(F)C(F)(F)C(F)(F)C(F)(F)C(F)(F)C(F)(F)F	QSYMQOTXNVSRCF-UHFFFAOYSA-O	C17H19F19O6N2S2	772.038		3	M-H-/M+H+					Liu_etal_2019		Barzen-Hanson_etal_2017	dx.doi.org/10.1021/acs.est.6b05843
PFSMSbtB n=3	PFSMSbtB n=3	perfluoroalkanesulfonamido sulfonate betaine B, n=3					/	S(NCCC[N+](CC(O)CS(=O)(O)=O)(C)C)(=O)(=O)C(F)(F)C(F)(F)C(F)(F)F	MXUUQVSLPWLSPB-UHFFFAOYSA-O	C11H19F7O6N2S2	472.057	2.9	3	M+H+	C8H19N2O		2024-10-25		Liu_etal_2019		Xiao_etal_2017	dx.doi.org/10.1016/j.aca.2017.08.016
PFSMSbtB n=4	PFSMSbtB n=4	perfluoroalkanesulfonamido sulfonate betaine B, n=4					/	S(NCCC[N+](CC(O)CS(=O)(O)=O)(C)C)(=O)(=O)C(F)(F)C(F)(F)C(F)(F)C(F)(F)F	RFAWKHMSOKDKBP-UHFFFAOYSA-O	C12H19F9O6N2S2	522.054	3.7	3	M+H+	C3H8N,C5H11N,C4H12NO,C8H19N2O,C5H14NO4S		2024-10-25		Liu_etal_2019		Xiao_etal_2017	dx.doi.org/10.1016/j.aca.2017.08.016
PFSMSbtB n=5	PFSMSbtB n=5	perfluoroalkanesulfonamido sulfonate betaine B, n=5					/	S(NCCC[N+](CC(O)CS(=O)(O)=O)(C)C)(=O)(=O)C(F)(F)C(F)(F)C(F)(F)C(F)(F)C(F)(F)F	HAXGEHTWBBRFFW-UHFFFAOYSA-O	C13H19F11O6N2S2	572.051	4.2	3	M+H+	C8H19N2O		2024-10-25		Liu_etal_2019		Xiao_etal_2017	dx.doi.org/10.1016/j.aca.2017.08.016
PFSMSbtB n=6	PFSMSbtB n=6	perfluoroalkanesulfonamido sulfonate betaine B, n=6					/	S(NCCC[N+](CC(O)CS(=O)(O)=O)(C)C)(=O)(=O)C(F)(F)C(F)(F)C(F)(F)C(F)(F)C(F)(F)C(F)(F)F	MEXQEENXUFLERY-UHFFFAOYSA-O	C14H19F13O6N2S2	622.048	4.6	3	M+H+	C8H19N2O		2024-10-25		Liu_etal_2019		Xiao_etal_2017	dx.doi.org/10.1016/j.aca.2017.08.016
PFSMSbtC n=4	PFSMSbtC n=4	perfluoroalkanesulfonamido sulfonate betaine C, n=4					/	S(NCCC[N+](CCCS(=O)(O)=O)(C)CCO)(=O)(=O)C(F)(F)C(F)(F)C(F)(F)C(F)(F)F	GSLAQWHDVRGCID-UHFFFAOYSA-O	C13H21F9O6N2S2	536.07		3	M+H+					Liu_etal_2019		Barzen-Hanson_etal_2017	dx.doi.org/10.1021/acs.est.6b05843
PFSMSbtC n=5	PFSMSbtC n=5	perfluoroalkanesulfonamido sulfonate betaine C, n=5					/	S(NCCC[N+](CCCS(=O)(O)=O)(C)CCO)(=O)(=O)C(F)(F)C(F)(F)C(F)(F)C(F)(F)C(F)(F)F	HLWUIPDYTTVITM-UHFFFAOYSA-O	C14H21F11O6N2S2	586.067		3	M+H+					Liu_etal_2019		Barzen-Hanson_etal_2017	dx.doi.org/10.1021/acs.est.6b05843
PFSMSbtC n=6	PFSMSbtC n=6	perfluoroalkanesulfonamido sulfonate betaine C, n=6					/	S(NCCC[N+](CCCS(=O)(O)=O)(C)CCO)(=O)(=O)C(F)(F)C(F)(F)C(F)(F)C(F)(F)C(F)(F)C(F)(F)F	PZPSGOXUBJAOCW-UHFFFAOYSA-O	C15H21F13O6N2S2	636.063		3	M+H+	C3H8N,C3H7O3S,C5H12NO3S,C6H16NO4S,C7H3F13N,C12H14F13N2O2S,C12H16F13N2O3S,C13H18F13N2O5S2		60		Liu_etal_2019		Barzen-Hanson_etal_2017	dx.doi.org/10.1021/acs.est.6b05843
PFSMSbtD n=3	PFSMSbtD n=3	perfluoroalkanesulfonamido sulfonate betaine D, n=3					/	S(N(C)CCC[N+](CCCS(=O)(O)=O)(C)C)(=O)(=O)C(F)(F)C(F)(F)C(F)(F)F	VMDLDGNHALSQHL-UHFFFAOYSA-O	C12H21F7O5N2S2	470.078		2b	M+H+					Liu_etal_2019		Barzen-Hanson_etal_2017	dx.doi.org/10.1021/acs.est.6b05843
PFSMSbtD n=4	PFSMSbtD n=4	perfluoroalkanesulfonamido sulfonate betaine D, n=4					/	S(N(C)CCC[N+](CCCS(=O)(O)=O)(C)C)(=O)(=O)C(F)(F)C(F)(F)C(F)(F)C(F)(F)F	ASTROXKUROKGII-UHFFFAOYSA-O	C13H21F9O5N2S2	520.075		2b	M+H+					Liu_etal_2019		Barzen-Hanson_etal_2017	dx.doi.org/10.1021/acs.est.6b05843
PFSMSbtD n=5	PFSMSbtD n=5	perfluoroalkanesulfonamido sulfonate betaine D, n=5					/	S(N(C)CCC[N+](CCCS(=O)(O)=O)(C)C)(=O)(=O)C(F)(F)C(F)(F)C(F)(F)C(F)(F)C(F)(F)F	FLZXDOGZXYXNOM-UHFFFAOYSA-O	C14H21F11O5N2S2	570.072		2b	M+H+					Liu_etal_2019		Barzen-Hanson_etal_2017	dx.doi.org/10.1021/acs.est.6b05843
PFSMSbtD n=6	PFSMSbtD n=6	perfluoroalkanesulfonamido sulfonate betaine D, n=6					/	S(N(C)CCC[N+](CCCS(=O)(O)=O)(C)C)(=O)(=O)C(F)(F)C(F)(F)C(F)(F)C(F)(F)C(F)(F)C(F)(F)F	MRKCUDDUFCQILC-UHFFFAOYSA-O	C15H21F13O5N2S2	620.068		2b	M+H+	C5H10N,C8H19N2,C6H13NO3S		60		Liu_etal_2019		Barzen-Hanson_etal_2017	dx.doi.org/10.1021/acs.est.6b05843
PFSMSbtE n=3	PFSMSbtE n=3	perfluoroalkanesulfonamido sulfonate betaine E, n=3					/	S(N(CCO)CCC[N+](CC(O)CS(=O)(O)=O)(C)C)(=O)(=O)C(F)(F)C(F)(F)C(F)(F)F	GNFMCTIWIVRVCI-UHFFFAOYSA-O	C13H23F7O7N2S2	516.083	3.2	3	M+H+	C5H14NO4		2024-10-25		Liu_etal_2019		Xiao_etal_2017	dx.doi.org/10.1016/j.aca.2017.08.016
PFSMSbtE n=4	PFSMSbtE n=4	perfluoroalkanesulfonamido sulfonate betaine E, n=4					/	S(N(CCO)CCC[N+](CC(O)CS(=O)(O)=O)(C)C)(=O)(=O)C(F)(F)C(F)(F)C(F)(F)C(F)(F)F	LZCFGHIYPLLDEX-UHFFFAOYSA-O	C14H23F9O7N2S2	566.08	3.8	3	M+H+	C5H14NO4S,C3H8N,C4H8N,C4H9N,C5H11N,C5H12N,C5H11N2,C8H19N2O,C9H21N2O4S,C4H14NO4S		2024-10-25		Liu_etal_2019		Xiao_etal_2017	dx.doi.org/10.1016/j.aca.2017.08.016
PFSMSbtE n=5	PFSMSbtE n=5	perfluoroalkanesulfonamido sulfonate betaine E, n=5					/	S(N(CCO)CCC[N+](CC(O)CS(=O)(O)=O)(C)C)(=O)(=O)C(F)(F)C(F)(F)C(F)(F)C(F)(F)C(F)(F)F	VJTAHORTNLQDOE-UHFFFAOYSA-O	C15H23F11O7N2S2	616.077	4.3	3	M+H+	C5H14NO4,C3H8N		2024-10-25		Liu_etal_2019		Xiao_etal_2017	dx.doi.org/10.1016/j.aca.2017.08.016
PFSMSbtE n=6	PFSMSbtE n=6	perfluoroalkanesulfonamido sulfonate betaine E, n=6					/	S(N(CCO)CCC[N+](CC(O)CS(=O)(O)=O)(C)C)(=O)(=O)C(F)(F)C(F)(F)C(F)(F)C(F)(F)C(F)(F)C(F)(F)F	CQCLWHUKRWZERH-UHFFFAOYSA-O	C16H23F13O7N2S2	666.074	4.7	3	M+H+	C5H14NO4,C3H8N		2024-10-25		Liu_etal_2019		Xiao_etal_2017	dx.doi.org/10.1016/j.aca.2017.08.016
qaPFSMp n=3	qaPFSMp n=3	perfluoroalkanesulfonamido quaternary ammonium sulfonate carboxylate A, n=3					/	S(N(CC(O)=O)CCC[N+](CCCS(=O)(O)=O)(C)C)(=O)(=O)C(F)(F)C(F)(F)C(F)(F)F	FAQGNSRUIJUXAQ-UHFFFAOYSA-O	C13H21F7O7N2S2	514.068		2b	M-H-/M+H+					Liu_etal_2019		Barzen-Hanson_etal_2017	dx.doi.org/10.1021/acs.est.6b05843
qaPFSMp n=4	qaPFSMp n=4	perfluoroalkanesulfonamido quaternary ammonium sulfonate carboxylate A, n=4					/	S(N(CC(O)=O)CCC[N+](CCCS(=O)(O)=O)(C)C)(=O)(=O)C(F)(F)C(F)(F)C(F)(F)C(F)(F)F	WIDPNIMIITUSNQ-UHFFFAOYSA-O	C14H21F9O7N2S2	564.065		2b	M-H-/M+H+					Liu_etal_2019		Barzen-Hanson_etal_2017	dx.doi.org/10.1021/acs.est.6b05843
qaPFSMp n=5	qaPFSMp n=5	perfluoroalkanesulfonamido quaternary ammonium sulfonate carboxylate A, n=5					/	S(N(CC(O)=O)CCC[N+](CCCS(=O)(O)=O)(C)C)(=O)(=O)C(F)(F)C(F)(F)C(F)(F)C(F)(F)C(F)(F)F	MEMWBAFWGGFXDJ-UHFFFAOYSA-O	C15H21F11O7N2S2	614.061		2b	M-H-/M+H+					Liu_etal_2019		Barzen-Hanson_etal_2017	dx.doi.org/10.1021/acs.est.6b05843
qaPFSMp n=6	qaPFSMp n=6	perfluoroalkanesulfonamido quaternary ammonium sulfonate carboxylate A, n=6					/	S(N(CC(O)=O)CCC[N+](CCCS(=O)(O)=O)(C)C)(=O)(=O)C(F)(F)C(F)(F)C(F)(F)C(F)(F)C(F)(F)C(F)(F)F	ULXXTBSQAWPGEP-UHFFFAOYSA-O	C16H21F13O7N2S2	664.058		2b	M-H-/M+H+	SO3-,C3F7-,C5H12NO3S-,C6F13-,C6HF13NO2S-,C9H5F13NO2S-,C11H12F13N2O2S-;C5H14NO3S+,C9H21N2O3S+		-1		Liu_etal_2019		Barzen-Hanson_etal_2017	dx.doi.org/10.1021/acs.est.6b05843
qaPFSMq n=3	qaPFSMq n=3	perfluoroalkanesulfonamido quaternary ammonium sulfonate carboxylate B, n=3					/	S(N(CC(O)=O)CCC[N+](CC(O)CS(=O)(O)=O)(C)C)(=O)(=O)C(F)(F)C(F)(F)C(F)(F)F	LIDJEVBUWGYUHC-UHFFFAOYSA-O	C13H21F7O8N2S2	530.063		2b	M+H+					Liu_etal_2019		Barzen-Hanson_etal_2017	dx.doi.org/10.1021/acs.est.6b05843
qaPFSMq n=4	qaPFSMq n=4	perfluoroalkanesulfonamido quaternary ammonium sulfonate carboxylate B, n=4					/	S(N(CC(O)=O)CCC[N+](CC(O)CS(=O)(O)=O)(C)C)(=O)(=O)C(F)(F)C(F)(F)C(F)(F)C(F)(F)F	MSDRTNSYKMRDIE-UHFFFAOYSA-O	C14H21F9O8N2S2	580.06		2b	M+H+	C5H14NO4S,C9H21N2O4S		60		Liu_etal_2019		Barzen-Hanson_etal_2017	dx.doi.org/10.1021/acs.est.6b05843
qaPFSMq n=5	qaPFSMq n=5	perfluoroalkanesulfonamido quaternary ammonium sulfonate carboxylate B, n=5					/	S(N(CC(O)=O)CCC[N+](CC(O)CS(=O)(O)=O)(C)C)(=O)(=O)C(F)(F)C(F)(F)C(F)(F)C(F)(F)C(F)(F)F	NINMTDZMBDJKGM-UHFFFAOYSA-O	C15H21F11O8N2S2	630.056		2b	M+H+					Liu_etal_2019		Barzen-Hanson_etal_2017	dx.doi.org/10.1021/acs.est.6b05843
qaPFSMq n=6	qaPFSMq n=6	perfluoroalkanesulfonamido quaternary ammonium sulfonate carboxylate B, n=6					/	S(N(CC(O)=O)CCC[N+](CC(O)CS(=O)(O)=O)(C)C)(=O)(=O)C(F)(F)C(F)(F)C(F)(F)C(F)(F)C(F)(F)C(F)(F)F	UDMWVFHEBLOKGY-UHFFFAOYSA-O	C16H21F13O8N2S2	680.053		2b	M+H+					Liu_etal_2019		Barzen-Hanson_etal_2017	dx.doi.org/10.1021/acs.est.6b05843
qaPFSMr n=3	qaPFSMr n=3	perfluoroalkanesulfonamido quaternary ammonium disulfonate A, n=3					/	S(N(CCCS(=O)(O)=O)CCC[N+](CCCS(=O)(O)=O)(C)C)(=O)(=O)C(F)(F)C(F)(F)C(F)(F)F	LRXMWUGTUSKIRI-UHFFFAOYSA-O	C14H25F7O8N2S3	578.066		2b	M-H-/M+H+					Liu_etal_2019		Barzen-Hanson_etal_2017	dx.doi.org/10.1021/acs.est.6b05843
qaPFSMr n=4	qaPFSMr n=4	perfluoroalkanesulfonamido quaternary ammonium disulfonate A, n=4					/	S(N(CCCS(=O)(O)=O)CCC[N+](CCCS(=O)(O)=O)(C)C)(=O)(=O)C(F)(F)C(F)(F)C(F)(F)C(F)(F)F	SLCJWMLFYWRTEQ-UHFFFAOYSA-O	C15H25F9O8N2S3	628.063		2b	M-H-/M+H+					Liu_etal_2019		Barzen-Hanson_etal_2017	dx.doi.org/10.1021/acs.est.6b05843
qaPFSMr n=5	qaPFSMr n=5	perfluoroalkanesulfonamido quaternary ammonium disulfonate A, n=5					/	S(N(CCCS(=O)(O)=O)CCC[N+](CCCS(=O)(O)=O)(C)C)(=O)(=O)C(F)(F)C(F)(F)C(F)(F)C(F)(F)C(F)(F)F	FCYIOXJRCMYMIW-UHFFFAOYSA-O	C16H25F11O8N2S3	678.06		2b	M-H-/M+H+					Liu_etal_2019		Barzen-Hanson_etal_2017	dx.doi.org/10.1021/acs.est.6b05843
qaPFSMr n=6	qaPFSMr n=6	perfluoroalkanesulfonamido quaternary ammonium disulfonate A, n=6					/	S(N(CCCS(=O)(O)=O)CCC[N+](CCCS(=O)(O)=O)(C)C)(=O)(=O)C(F)(F)C(F)(F)C(F)(F)C(F)(F)C(F)(F)C(F)(F)F	XJWXHAVPVAKYGX-UHFFFAOYSA-O	C17H25F13O8N2S3	728.057		2b	M-H-/M+H+	C2F5-,C3F7-,C5H12FN2O2S-,C6F13-,C11H12F13N2O2S-,C14H18F13N2O5S2-;C3H8N+,C4H8N+,C6H12N+,C5H10N+,C3H7O3S+,C8H18N+,C5H14NO3S+,C10H23N2O3S+,C9H21N2O3S+		-1		Liu_etal_2019		Barzen-Hanson_etal_2017	dx.doi.org/10.1021/acs.est.6b05843
qaPFSMr n=7	qaPFSMr n=7	perfluoroalkanesulfonamido quaternary ammonium disulfonate A, n=7					/	S(N(CCCS(=O)(O)=O)CCC[N+](CCCS(=O)(O)=O)(C)C)(=O)(=O)C(F)(F)C(F)(F)C(F)(F)C(F)(F)C(F)(F)C(F)(F)C(F)(F)F	QXAJUGIKMOXNDF-UHFFFAOYSA-O	C18H25F15O8N2S3	778.053		2b	M-H-/M+H+					Liu_etal_2019		Barzen-Hanson_etal_2017	dx.doi.org/10.1021/acs.est.6b05843
qaPFSMr n=8	qaPFSMr n=8	perfluoroalkanesulfonamido quaternary ammonium disulfonate A, n=8					/	S(N(CCCS(=O)(O)=O)CCC[N+](CCCS(=O)(O)=O)(C)C)(=O)(=O)C(F)(F)C(F)(F)C(F)(F)C(F)(F)C(F)(F)C(F)(F)C(F)(F)C(F)(F)F	FHWPTNWVEZCJTE-UHFFFAOYSA-O	C19H25F17O8N2S3	828.05		2b	M-H-/M+H+					Liu_etal_2019		Barzen-Hanson_etal_2017	dx.doi.org/10.1021/acs.est.6b05843
qaPFSMs n=2	qaPFSMs n=2	perfluoroalkanesulfonamido quaternary ammonium disulfonate B, n=2					/	S(N(CC(O)CS(=O)(O)=O)CCC[N+](CC(O)CS(=O)(O)=O)(C)C)(=O)(=O)C(F)(F)C(F)(F)F	NJFRZAVEQXEECB-UHFFFAOYSA-O	C13H25F5O10N2S3	560.059		3	M-H-/M+H+					Liu_etal_2019		Barzen-Hanson_etal_2017	dx.doi.org/10.1021/acs.est.6b05843
qaPFSMs n=3	qaPFSMs n=3	perfluoroalkanesulfonamido quaternary ammonium disulfonate B, n=3					/	S(N(CC(O)CS(=O)(O)=O)CCC[N+](CC(O)CS(=O)(O)=O)(C)C)(=O)(=O)C(F)(F)C(F)(F)C(F)(F)F	ZRFZLMATEPZSPR-UHFFFAOYSA-O	C14H25F7O10N2S3	610.056		3	M-H-/M+H+					Liu_etal_2019		Barzen-Hanson_etal_2017	dx.doi.org/10.1021/acs.est.6b05843
qaPFSMs n=4	qaPFSMs n=4	perfluoroalkanesulfonamido quaternary ammonium disulfonate B, n=4					/	S(N(CC(O)CS(=O)(O)=O)CCC[N+](CC(O)CS(=O)(O)=O)(C)C)(=O)(=O)C(F)(F)C(F)(F)C(F)(F)C(F)(F)F	XOMGGYGQOOROBR-UHFFFAOYSA-O	C15H25F9O10N2S3	660.053		3	M-H-/M+H+					Liu_etal_2019		Barzen-Hanson_etal_2017	dx.doi.org/10.1021/acs.est.6b05843
qaPFSMs n=5	qaPFSMs n=5	perfluoroalkanesulfonamido quaternary ammonium disulfonate B, n=5					/	S(N(CC(O)CS(=O)(O)=O)CCC[N+](CC(O)CS(=O)(O)=O)(C)C)(=O)(=O)C(F)(F)C(F)(F)C(F)(F)C(F)(F)C(F)(F)F	AIMOKUHEHJVQRJ-UHFFFAOYSA-O	C16H25F11O10N2S3	710.05		3	M-H-/M+H+					Liu_etal_2019		Barzen-Hanson_etal_2017	dx.doi.org/10.1021/acs.est.6b05843
qaPFSMs n=6	qaPFSMs n=6	perfluoroalkanesulfonamido quaternary ammonium disulfonate B, n=6					/	S(N(CC(O)CS(=O)(O)=O)CCC[N+](CC(O)CS(=O)(O)=O)(C)C)(=O)(=O)C(F)(F)C(F)(F)C(F)(F)C(F)(F)C(F)(F)C(F)(F)F	HQILQIXAHVRCNF-UHFFFAOYSA-O	C17H25F13O10N2S3	760.046		3	M-H-/M+H+	C11H12F13N2O2S-,C14H18F13N2O6S2-;C4H8N+,C5H12NO3S+,C5H14NO4S+,C9H21N2O4S+,C11H23N2O4S+,C9H5F13NO2S+,C17H24F13N2O6S2+		-1		Liu_etal_2019		Barzen-Hanson_etal_2017	dx.doi.org/10.1021/acs.est.6b05843
qaPFSMs n=4	qaPFSMs n=4	perfluoroalkanesulfonamido quaternary ammonium disulfonate B, n=4					/	S(N(CC(O)CS(=O)(O)=O)CCC[N+](CC(O)CS(=O)(O)=O)(C)C)(=O)(=O)C(F)(F)C(F)(F)C(F)(F)C(F)(F)F	XOMGGYGQOOROBR-UHFFFAOYSA-O	C15H25F9O10N2S3	660.053	3.2	3	M+H+	C5H14NO4S,C9H21N2O4S,C11H23N2O4S		2024-10-25		Liu_etal_2019		Xiao_etal_2017	dx.doi.org/10.1016/j.aca.2017.08.016
qaPFSMs n=5	qaPFSMs n=5	perfluoroalkanesulfonamido quaternary ammonium disulfonate B, n=5					/	S(N(CC(O)CS(=O)(O)=O)CCC[N+](CC(O)CS(=O)(O)=O)(C)C)(=O)(=O)C(F)(F)C(F)(F)C(F)(F)C(F)(F)C(F)(F)F	AIMOKUHEHJVQRJ-UHFFFAOYSA-O	C16H25F11O10N2S3	710.05	3.8	3	M+H+	C5H14NO4S		2024-10-25		Liu_etal_2019		Xiao_etal_2017	dx.doi.org/10.1016/j.aca.2017.08.016
qaPFSMs n=6	qaPFSMs n=6	perfluoroalkanesulfonamido quaternary ammonium disulfonate B, n=6					/	S(N(CC(O)CS(=O)(O)=O)CCC[N+](CC(O)CS(=O)(O)=O)(C)C)(=O)(=O)C(F)(F)C(F)(F)C(F)(F)C(F)(F)C(F)(F)C(F)(F)F	HQILQIXAHVRCNF-UHFFFAOYSA-O	C17H25F13O10N2S3	760.046	4.2	3	M+H+	C5H14NO4S		2024-10-25		Liu_etal_2019		Xiao_etal_2017	dx.doi.org/10.1016/j.aca.2017.08.016
PAPs m+n=6	PAPs m+n=6	mono-, di- or tri-perfluoroalkyl phosphates, m+n=6		search product patent	/	/	/	/	/	/	/	0-20	/	M-one branch-	/	/	/	/	Liu_etal_2019	dx.doi.org/10.1016/j.trac.2019.02.021	Trier_etal_2011	dx.doi.org/10.1007/s11356-010-0439-3
PAPs m+n=7	PAPs m+n=7	mono-, di- or tri-perfluoroalkyl phosphates, m+n=7			/	/	/	/	/	/	/	0-20	/	M-one branch-	/	/	/	/	Liu_etal_2019	dx.doi.org/10.1016/j.trac.2019.02.021	Trier_etal_2011	dx.doi.org/10.1007/s11356-010-0439-3
PAPs m+n=8	PAPs m+n=8	mono-, di- or tri-perfluoroalkyl phosphates, m+n=8			/	/	/	/	/	/	/	0-20	/	M-one branch-	/	/	/	/	Liu_etal_2019	dx.doi.org/10.1016/j.trac.2019.02.021	Trier_etal_2011	dx.doi.org/10.1007/s11356-010-0439-3
PAPs m+n=9	PAPs m+n=9	mono-, di- or tri-perfluoroalkyl phosphates, m+n=9			/	/	/	/	/	/	/	0-20	/	M-one branch-	/	/	/	/	Liu_etal_2019	dx.doi.org/10.1016/j.trac.2019.02.021	Trier_etal_2011	dx.doi.org/10.1007/s11356-010-0439-3
PAPs m+n=10	PAPs m+n=10	mono-, di- or tri-perfluoroalkyl phosphates, m+n=10			/	/	/	/	/	/	/	0-20	/	M-one branch-	/	/	/	/	Liu_etal_2019	dx.doi.org/10.1016/j.trac.2019.02.021	Trier_etal_2011	dx.doi.org/10.1007/s11356-010-0439-3
FTOHPAPs n=2	FTOHPAPs n=2	n:2 FTOH mono-substituted phosphates, n=2			/	/	/	OP(OCCC(F)(F)C(F)(F)C(F)(F)C(F)(F)F)(O)=O	BBLFCNLVILKUEU-UHFFFAOYSA-N	C6H6F9O4P	343.986	/	/	M-H-	/	/	/	/	Liu_etal_2019	dx.doi.org/10.1016/j.trac.2019.02.021	Trier_etal_2011	dx.doi.org/10.1007/s11356-010-0439-3
FTOHPAPs n=3	FTOHPAPs n=3	n:2 FTOH mono-substituted phosphates, n=3			/	/	DTXSID90558000	OP(OCCC(F)(F)C(F)(F)C(F)(F)C(F)(F)C(F)(F)C(F)(F)F)(O)=O	FZTRDYSPWWJCOF-UHFFFAOYSA-N	C8H6F13O4P	443.98	/	/	M-H-	/	/	/	/	Liu_etal_2019	dx.doi.org/10.1016/j.trac.2019.02.021	Trier_etal_2011	dx.doi.org/10.1007/s11356-010-0439-3
FTOHPAPs n=4	FTOHPAPs n=4	n:2 FTOH mono-substituted phosphates, n=4			/	/	DTXSID60874027	OP(OCCC(F)(F)C(F)(F)C(F)(F)C(F)(F)C(F)(F)C(F)(F)C(F)(F)C(F)(F)F)(O)=O	MIABSAQIFYEDJP-UHFFFAOYSA-N	C10H6F17O4P	543.973	/	/	M-H-	/	/	/	/	Liu_etal_2019	dx.doi.org/10.1016/j.trac.2019.02.021	Trier_etal_2011	dx.doi.org/10.1007/s11356-010-0439-3
FTOHPAPs n=5	FTOHPAPs n=5	n:2 FTOH mono-substituted phosphates, n=5			/	/	DTXSID20206380	OP(OCCC(F)(F)C(F)(F)C(F)(F)C(F)(F)C(F)(F)C(F)(F)C(F)(F)C(F)(F)C(F)(F)C(F)(F)F)(O)=O	MCYKSXMNSXNCIY-UHFFFAOYSA-N	C12H6F21O4P	643.967	/	/	M-H-	/	/	/	/	Liu_etal_2019	dx.doi.org/10.1016/j.trac.2019.02.021	Trier_etal_2011	dx.doi.org/10.1007/s11356-010-0439-3
4:2FTOHdiPAPs	4:2FTOHdiPAPs	m:2/n:2 FTOH di-substituted phosphates, m=n=4		search product patent	/	/	/	FC(F)(C(F)(F)C(F)(F)C(F)(F)F)CCOP(OCCC(F)(F)C(F)(F)C(F)(F)C(F)(F)F)(O)=O	VWCCNJKABGONRR-UHFFFAOYSA-N	C12H9F18O4P	589.995	/	/	M-H-	/	/	/	/	Liu_etal_2019	dx.doi.org/10.1016/j.trac.2019.02.021	Trier_etal_2011	dx.doi.org/10.1007/s11356-010-0439-3
FTOHdiPAPs m+n=10	FTOHdiPAPs m+n=10	m:2/n:2 FTOH di-substituted phosphates, m+n=10			/	/	/	/	/	C14H9F22O4P	689.989	/	/	M-H-	/	/	/	/	Liu_etal_2019	dx.doi.org/10.1016/j.trac.2019.02.021	Trier_etal_2011	dx.doi.org/10.1007/s11356-010-0439-3
6:2FTOHdiPAPs	6:2FTOHdiPAPs	m:2/n:2 FTOH di-substituted phosphates, m=n=6			/	/	DTXSID50561590	FC(F)(C(F)(F)C(F)(F)C(F)(F)C(F)(F)C(F)(F)F)CCOP(OCCC(F)(F)C(F)(F)C(F)(F)C(F)(F)C(F)(F)C(F)(F)F)(O)=O	ZDYYWMSLMLTXDM-UHFFFAOYSA-N	C16H9F26O4P	789.982	2024-12-11	/	M-H-	/	/	/	/	Liu_etal_2019	dx.doi.org/10.1016/j.trac.2019.02.021	Trier_etal_2011	dx.doi.org/10.1007/s11356-010-0439-3
FTOHdiPAPs m+n=14	FTOHdiPAPs m+n=14	m:2/n:2 FTOH di-substituted phosphates, m+n=14			/	/	/	/	/	C18H9F30O4P	889.976	13-14	/	M-H-	/	/	/	/	Liu_etal_2019	dx.doi.org/10.1016/j.trac.2019.02.021	Trier_etal_2011	dx.doi.org/10.1007/s11356-010-0439-3
8:2FTOHdiPAPs	8:2FTOHdiPAPs	m:2/n:2 FTOH di-substituted phosphates, m=n=8			/	/	DTXSID90218051	FC(F)(C(F)(F)C(F)(F)C(F)(F)C(F)(F)C(F)(F)C(F)(F)C(F)(F)F)CCOP(OCCC(F)(F)C(F)(F)C(F)(F)C(F)(F)C(F)(F)C(F)(C(F)(F)C(F)(F)F)F)(O)=O	AFWOYEYXUDHGHF-UHFFFAOYSA-N	C20H9F34O4P	989.97	15-16	/	M-H-	/	/	/	/	Liu_etal_2019	dx.doi.org/10.1016/j.trac.2019.02.021	Trier_etal_2011	dx.doi.org/10.1007/s11356-010-0439-3
FTOHdiPAPs m+n=18	FTOHdiPAPs m+n=18	m:2/n:2 FTOH di-substituted phosphates, m+n=18			/	/	/	/	/	C22H9F38O4P	1089.96	17-18	/	M-H-	/	/	/	/	Liu_etal_2019	dx.doi.org/10.1016/j.trac.2019.02.021	Trier_etal_2011	dx.doi.org/10.1007/s11356-010-0439-3
10:2FTOHdiPAPs	10:2FTOHdiPAPs	m:2/n:2 FTOH di-substituted phosphates, m=n=10			/	/	DTXSID30172360	FC(F)(C(F)(F)C(F)(F)C(F)(F)C(F)(F)C(F)(F)C(F)(F)C(F)(F)C(F)(F)C(F)(F)F)CCOP(OCCC(F)(F)C(F)(F)C(F)(F)C(F)(F)C(F)(F)C(F)(C(F)(F)C(F)(F)C(F)(F)C(F)(F)F)F)(O)=O	FHENBBPEACDTCF-UHFFFAOYSA-N	C24H9F42O4P	1189.96	18-19	/	M-H-	/	/	/	/	Liu_etal_2019	dx.doi.org/10.1016/j.trac.2019.02.021	Trier_etal_2011	dx.doi.org/10.1007/s11356-010-0439-3
FTOHdiPAPs m+n=22	FTOHdiPAPs m+n=22	m:2/n:2 FTOH di-substituted phosphates, m+n=22			/	/	/	/	/	C26H9F46O4P	1289.95	19-20	/	M-H-	/	/	/	/	Liu_etal_2019	dx.doi.org/10.1016/j.trac.2019.02.021	Trier_etal_2011	dx.doi.org/10.1007/s11356-010-0439-3
FTOHdiPAPs m+n=24	FTOHdiPAPs m+n=24	m:2/n:2 FTOH di-substituted phosphates, m+n=24			/	/	/	/	/	C28H9F50O4P	1389.94	/	/	M-H-	/	/	/	/	Liu_etal_2019	dx.doi.org/10.1016/j.trac.2019.02.021	Trier_etal_2011	dx.doi.org/10.1007/s11356-010-0439-3
FTOHdiPAPs m+n=26	FTOHdiPAPs m+n=26	m:2/n:2 FTOH di-substituted phosphates, m+n=26			/	/	/	/	/	C30H9F54O4P	1489.94	/	/	M-H-	/	/	/	/	Liu_etal_2019	dx.doi.org/10.1016/j.trac.2019.02.021	Trier_etal_2011	dx.doi.org/10.1007/s11356-010-0439-3
FTOHdiPAPs m+n=28	FTOHdiPAPs m+n=28	m:2/n:2 FTOH di-substituted phosphates, m+n=28			/	/	/	/	/	C32H9F58O4P	1589.93	/	/	M-H-	/	/	/	/	Liu_etal_2019	dx.doi.org/10.1016/j.trac.2019.02.021	Trier_etal_2011	dx.doi.org/10.1007/s11356-010-0439-3
FTOHdiPAPs m+n=30	FTOHdiPAPs m+n=30	m:2/n:2 FTOH di-substituted phosphates, m+n=30			/	/	/	/	/	C34H9F62O4P	1689.92	/	/	M-H-	/	/	/	/	Liu_etal_2019	dx.doi.org/10.1016/j.trac.2019.02.021	Trier_etal_2011	dx.doi.org/10.1007/s11356-010-0439-3
FTOHdiPAPs m+n=32	FTOHdiPAPs m+n=32	m:2/n:2 FTOH di-substituted phosphates, m+n=32			/	/	/	/	/	C36H9F66O4P	1789.92	/	/	M-H-	/	/	/	/	Liu_etal_2019	dx.doi.org/10.1016/j.trac.2019.02.021	Trier_etal_2011	dx.doi.org/10.1007/s11356-010-0439-3
FTOHdiPAPs m+n=34	FTOHdiPAPs m+n=34	m:2/n:2 FTOH di-substituted phosphates, m+n=34			/	/	/	/	/	C38H9F70O4P	1889.91	/	/	M-H-	/	/	/	/	Liu_etal_2019	dx.doi.org/10.1016/j.trac.2019.02.021	Trier_etal_2011	dx.doi.org/10.1007/s11356-010-0439-3
6:2FTOHdiPAPs	6:2FTOHdiPAPs m+n=12	m:2/n:2 FTOH di-substituted phosphates, m=n=6			57677-95-9	Wellington Laboratories	DTXSID50561590	FC(F)(C(F)(F)C(F)(F)C(F)(F)C(F)(F)C(F)(F)F)CCOP(OCCC(F)(F)C(F)(F)C(F)(F)C(F)(F)C(F)(F)C(F)(F)F)(O)=O	ZDYYWMSLMLTXDM-UHFFFAOYSA-N	C16H9F26O4P	789.982	31.3	1	M-H-	PO3:PO4H2:C8H4F12O4P:C8H5F13O4P:C16H8F26O4P	/	/	/	Liu_etal_2019	dx.doi.org/10.1016/j.trac.2019.02.021	Yu_etal_2018	dx.doi.org/10.1021/acs.est.8b02492
FTOHTrIPAPs m+n=12	FTOHTrIPAPs m+n=12	m:2/n:2/p:2 FTOH tri-substituted phosphates, m+n=12		search product patent	/	/	/	/	/	/	/	/	/	M-one branch-	/	/	/	/	Liu_etal_2019	dx.doi.org/10.1016/j.trac.2019.02.021	Trier_etal_2011	dx.doi.org/10.1007/s11356-010-0439-3
FTOHTrIPAPs m+n=14	FTOHTrIPAPs m+n=14	m:2/n:2/p:2 FTOH tri-substituted phosphates, m+n=14			/	/	/	/	/	/	/	/	/	M-one branch-	/	/	/	/	Liu_etal_2019	dx.doi.org/10.1016/j.trac.2019.02.021	Trier_etal_2011	dx.doi.org/10.1007/s11356-010-0439-3
FTOHTrIPAPs m+n=16	FTOHTrIPAPs m+n=16	m:2/n:2/p:2 FTOH tri-substituted phosphates, m+n=16			/	/	/	/	/	/	/	/	/	M-one branch-	/	/	/	/	Liu_etal_2019	dx.doi.org/10.1016/j.trac.2019.02.021	Trier_etal_2011	dx.doi.org/10.1007/s11356-010-0439-3
FTOHTrIPAPs m+n=18	FTOHTrIPAPs m+n=18	m:2/n:2/p:2 FTOH tri-substituted phosphates, m+n=18			/	/	/	/	/	/	/	/	/	M-one branch-	/	/	/	/	Liu_etal_2019	dx.doi.org/10.1016/j.trac.2019.02.021	Trier_etal_2011	dx.doi.org/10.1007/s11356-010-0439-3
EtFOSEdiPAPs	EtFOSEdiPAPs	di(N-ethyl-2- perfluorooctane sulfonamido ethyl) phosphate		search product patent	2965-52-8	Danish Vet. and Food Adm.	DTXSID2062747	OP(OCCN(S(=O)(C(F)(F)C(F)(F)C(F)(F)C(F)(F)C(F)(F)C(F)(F)C(F)(F)C(F)(F)F)=O)CC)(OCCN(S(=O)(C(F)(F)C(F)(F)C(F)(F)C(F)(F)C(F)(F)C(F)(F)C(F)(F)C(F)(F)F)=O)CC)=O	BZZAKKWGRKFWJJ-UHFFFAOYSA-N	C24H19F34O8N2PS2	1203.98	/	/	M-H-	/	/	/	/	Liu_etal_2019	dx.doi.org/10.1016/j.trac.2019.02.021	Trier_etal_2011	dx.doi.org/10.1007/s11356-010-0439-3
SdiPAPs m+n=12	SdiPAPs m+n=12	m:2/n:2 FTOH di-substituted thioether phosphates, m+n=12		search product patent	/	/	/	/	/	C21H17F26O4PS2	921.989	15-15.4	/	M-H-	/	/	/	/	Liu_etal_2019	dx.doi.org/10.1016/j.trac.2019.02.021	Trier_etal_2011	dx.doi.org/10.1007/s11356-010-0439-3
SdiPAPs m+n=14	SdiPAPs m+n=14	m:2/n:2 FTOH di-substituted thioether phosphates, m+n=14			/	/	/	/	/	C23H17F30O4PS2	1021.98	15.8-16	/	M-H-	/	/	/	/	Liu_etal_2019	dx.doi.org/10.1016/j.trac.2019.02.021	Trier_etal_2011	dx.doi.org/10.1007/s11356-010-0439-3
SdiPAPs m+n=16	SdiPAPs m+n=16	m:2/n:2 FTOH di-substituted thioether phosphates, m+n=16			/	/	/	/	/	C25H17F34O4PS2	1121.98	18-18.8	/	M-H-	/	/	/	/	Liu_etal_2019	dx.doi.org/10.1016/j.trac.2019.02.021	Trier_etal_2011	dx.doi.org/10.1007/s11356-010-0439-3
SdiPAPs m+n=18	SdiPAPs m+n=18	m:2/n:2 FTOH di-substituted thioether phosphates, m+n=18			/	/	/	/	/	C27H19F38O4PS2	1223.99	19.4-20	/	M-H-	/	/	/	/	Liu_etal_2019	dx.doi.org/10.1016/j.trac.2019.02.021	Trier_etal_2011	dx.doi.org/10.1007/s11356-010-0439-3
SdiPAPs m+n=20	SdiPAPs m+n=20	m:2/n:2 FTOH di-substituted thioether phosphates, m+n=20			/	/	/	/	/	C29H19F42O4PS2	1323.98	20.6-21	/	M-H-	/	/	/	/	Liu_etal_2019	dx.doi.org/10.1016/j.trac.2019.02.021	Trier_etal_2011	dx.doi.org/10.1007/s11356-010-0439-3
SdiPAPs m+n=22	SdiPAPs m+n=22	m:2/n:2 FTOH di-substituted thioether phosphates, m+n=22			/	/	/	/	/	C31H19F46O4PS2	1423.97	/	/	M-H-	/	/	/	/	Liu_etal_2019	dx.doi.org/10.1016/j.trac.2019.02.021	Trier_etal_2011	dx.doi.org/10.1007/s11356-010-0439-3
SdiPAPs m+n=24	SdiPAPs m+n=24	m:2/n:2 FTOH di-substituted thioether phosphates, m+n=24			/	/	/	/	/	C33H19F50O4PS2	1523.97	/	/	M-H-	/	/	/	/	Liu_etal_2019	dx.doi.org/10.1016/j.trac.2019.02.021	Trier_etal_2011	dx.doi.org/10.1007/s11356-010-0439-3
SdiPAPs m+n=26	SdiPAPs m+n=26	m:2/n:2 FTOH di-substituted thioether phosphates, m+n=26			/	/	/	/	/	C35H19F54O4PS2	1623.96	/	/	M-H-	/	/	/	/	Liu_etal_2019	dx.doi.org/10.1016/j.trac.2019.02.021	Trier_etal_2011	dx.doi.org/10.1007/s11356-010-0439-3
SdiPAPs m+n=28	SdiPAPs m+n=28	m:2/n:2 FTOH di-substituted thioether phosphates, m+n=28			/	/	/	/	/	C37H19F58O4PS2	1723.95	/	/	M-H-	/	/	/	/	Liu_etal_2019	dx.doi.org/10.1016/j.trac.2019.02.021	Trier_etal_2011	dx.doi.org/10.1007/s11356-010-0439-3
PAs n=3	PAs n=3	perfluoroalkyl alcohols, n=3			/	/	DTXSID60374714	OC(F)(F)C(F)(F)C(F)(F)F	WBXAHKZHOCTGLP-UHFFFAOYSA-N	C3HF7O	185.992	12.28	2b	M-H-	CF3:C2F5				Liu_etal_2019	dx.doi.org/10.1016/j.trac.2019.02.021	Wang_etal_2018	dx.doi.org/10.1021/acs.est.8b03030
PAs n=4	PAs n=4	perfluoroalkyl alcohols, n=4			/	/	DTXSID80562292	OC(F)(F)C(F)(F)C(F)(F)C(F)(F)F	QXJCOPITNGTALI-UHFFFAOYSA-N	C4HF9O	235.988	20.89	2b	M-H-	CF3:CF3O:C2F5O:C3F7O				Liu_etal_2019	dx.doi.org/10.1016/j.trac.2019.02.021	Wang_etal_2018	dx.doi.org/10.1021/acs.est.8b03030
HOPAs n=3 m=5	HOPAs n=3 m=5	multiple H-substituted, multiple ether-substituted perfluoroalkyl alcohols, n=3, m=5		search product patent	/	/	/	FC(F)(F)C(F)(F)C(F)(F)C(F)(F)C(F)(F)C(F)(F)CCOCCOCCOCCOCCO[H]	UYENJBXPKVMORF-UHFFFAOYSA-N	C16H21F13O5	540.118	/	/	M-H-	/	/	/	/	Liu_etal_2019	dx.doi.org/10.1016/j.trac.2019.02.021	Trier_etal_2011	dx.doi.org/10.1007/s11356-010-0439-3	keeps adding C2H4O unit
HOPAs n=3 m=6	HOPAs n=3 m=6	multiple H-substituted, multiple ether-substituted perfluoroalkyl alcohols, n=3, m=6			/	/	/	FC(F)(F)C(F)(F)C(F)(F)C(F)(F)C(F)(F)C(F)(F)CCOCCOCCOCCOCCOCCO[H]	KTDPKMBOTZPWIX-UHFFFAOYSA-N	C18H25F13O6	584.144	/	/	M-H-	/	/	/	/	Liu_etal_2019	dx.doi.org/10.1016/j.trac.2019.02.021	Trier_etal_2011	dx.doi.org/10.1007/s11356-010-0439-3
HOPAs n=3 m=7	HOPAs n=3 m=7	multiple H-substituted, multiple ether-substituted perfluoroalkyl alcohols, n=3, m=7			/	/	/	FC(F)(F)C(F)(F)C(F)(F)C(F)(F)C(F)(F)C(F)(F)CCOCCOCCOCCOCCOCCOCCO[H]	BQYGHXUAOMWKDB-UHFFFAOYSA-N	C20H29F13O7	628.171	/	/	M-H-	/	/	/	/	Liu_etal_2019	dx.doi.org/10.1016/j.trac.2019.02.021	Trier_etal_2011	dx.doi.org/10.1007/s11356-010-0439-3
HOPAs n=3 m=8	HOPAs n=3 m=8	multiple H-substituted, multiple ether-substituted perfluoroalkyl alcohols, n=3, m=8			/	/	/	FC(F)(F)C(F)(F)C(F)(F)C(F)(F)C(F)(F)C(F)(F)CCOCCOCCOCCOCCOCCOCCOCCO[H]	ARVXJZZEKLIKCL-UHFFFAOYSA-N	C22H33F13O8	672.197	/	/	M-H-	/	/	/	/	Liu_etal_2019	dx.doi.org/10.1016/j.trac.2019.02.021	Trier_etal_2011	dx.doi.org/10.1007/s11356-010-0439-3
HOPAs n=3 m=9	HOPAs n=3 m=9	multiple H-substituted, multiple ether-substituted perfluoroalkyl alcohols, n=3, m=9			/	/	/	FC(F)(F)C(F)(F)C(F)(F)C(F)(F)C(F)(F)C(F)(F)CCOCCOCCOCCOCCOCCOCCOCCOCCO[H]	SIRPGQGHBBIKGZ-UHFFFAOYSA-N	C24H37F13O9	716.223	/	/	M-H-	/	/	/	/	Liu_etal_2019	dx.doi.org/10.1016/j.trac.2019.02.021	Trier_etal_2011	dx.doi.org/10.1007/s11356-010-0439-3
HOPAs n=3 m=10	HOPAs n=3 m=10	multiple H-substituted, multiple ether-substituted perfluoroalkyl alcohols, n=3, m=10			/	/	/	FC(F)(F)C(F)(F)C(F)(F)C(F)(F)C(F)(F)C(F)(F)CCOCCOCCOCCOCCOCCOCCOCCOCCOCCO[H]	FXZSYNXDEDCXIS-UHFFFAOYSA-N	C26H41F13O10	760.249	/	/	M-H-	/	/	/	/	Liu_etal_2019	dx.doi.org/10.1016/j.trac.2019.02.021	Trier_etal_2011	dx.doi.org/10.1007/s11356-010-0439-3
HOPAs n=3 m=11	HOPAs n=3 m=11	multiple H-substituted, multiple ether-substituted perfluoroalkyl alcohols, n=3, m=11			/	/	/	FC(F)(F)C(F)(F)C(F)(F)C(F)(F)C(F)(F)C(F)(F)CCOCCOCCOCCOCCOCCOCCOCCOCCOCCOCCO[H]	FJVJXXCARPANEO-UHFFFAOYSA-N	C28H45F13O11	804.275	/	/	M-H-	/	/	/	/	Liu_etal_2019	dx.doi.org/10.1016/j.trac.2019.02.021	Trier_etal_2011	dx.doi.org/10.1007/s11356-010-0439-3
HOPAs n=3 m=12	HOPAs n=3 m=12	multiple H-substituted, multiple ether-substituted perfluoroalkyl alcohols, n=3, m=12			/	/	/	FC(F)(F)C(F)(F)C(F)(F)C(F)(F)C(F)(F)C(F)(F)CCOCCOCCOCCOCCOCCOCCOCCOCCOCCOCCOCCO[H]	SWOGHCSMAYFEBO-UHFFFAOYSA-N	C30H49F13O12	848.302	/	/	M-H-	/	/	/	/	Liu_etal_2019	dx.doi.org/10.1016/j.trac.2019.02.021	Trier_etal_2011	dx.doi.org/10.1007/s11356-010-0439-3
HOPAs n=3 m=13	HOPAs n=3 m=13	multiple H-substituted, multiple ether-substituted perfluoroalkyl alcohols, n=3, m=13			/	/	/	FC(F)(F)C(F)(F)C(F)(F)C(F)(F)C(F)(F)C(F)(F)CCOCCOCCOCCOCCOCCOCCOCCOCCOCCOCCOCCOCCO[H]	TYYJXXALPSRMOH-UHFFFAOYSA-N	C32H53F13O13	892.328	/	/	M-H-	/	/	/	/	Liu_etal_2019	dx.doi.org/10.1016/j.trac.2019.02.021	Trier_etal_2011	dx.doi.org/10.1007/s11356-010-0439-3
HOPAs n=3 m=14	HOPAs n=3 m=14	multiple H-substituted, multiple ether-substituted perfluoroalkyl alcohols, n=3, m=14			/	/	/	FC(F)(F)C(F)(F)C(F)(F)C(F)(F)C(F)(F)C(F)(F)CCOCCOCCOCCOCCOCCOCCOCCOCCOCCOCCOCCOCCOCCO[H]	QAWYEUBJWPLQHI-UHFFFAOYSA-N	C34H57F13O14	936.354	/	/	M-H-	/	/	/	/	Liu_etal_2019	dx.doi.org/10.1016/j.trac.2019.02.021	Trier_etal_2011	dx.doi.org/10.1007/s11356-010-0439-3
HOPAs n=3 m=15	HOPAs n=3 m=15	multiple H-substituted, multiple ether-substituted perfluoroalkyl alcohols, n=3, m=15			/	/	/	FC(F)(F)C(F)(F)C(F)(F)C(F)(F)C(F)(F)C(F)(F)CCOCCOCCOCCOCCOCCOCCOCCOCCOCCOCCOCCOCCOCCOCCO[H]	CNSCOBFDJJVZFM-UHFFFAOYSA-N	C36H61F13O15	980.38	/	/	M-H-	/	/	/	/	Liu_etal_2019	dx.doi.org/10.1016/j.trac.2019.02.021	Trier_etal_2011	dx.doi.org/10.1007/s11356-010-0439-3
HOPAs n=3 m=16	HOPAs n=3 m=16	multiple H-substituted, multiple ether-substituted perfluoroalkyl alcohols, n=3, m=16			/	/	/	FC(F)(F)C(F)(F)C(F)(F)C(F)(F)C(F)(F)C(F)(F)CCOCCOCCOCCOCCOCCOCCOCCOCCOCCOCCOCCOCCOCCOCCOCCO[H]	LBBDEVCVAXFCPU-UHFFFAOYSA-N	C38H65F13O16	1024.41	/	/	M-H-	/	/	/	/	Liu_etal_2019	dx.doi.org/10.1016/j.trac.2019.02.021	Trier_etal_2011	dx.doi.org/10.1007/s11356-010-0439-3
HOPAs n=3 m=17	HOPAs n=3 m=17	multiple H-substituted, multiple ether-substituted perfluoroalkyl alcohols, n=3, m=17			/	/	/	FC(F)(F)C(F)(F)C(F)(F)C(F)(F)C(F)(F)C(F)(F)CCOCCOCCOCCOCCOCCOCCOCCOCCOCCOCCOCCOCCOCCOCCOCCOCCO[H]	DCEIPYNIRPOEPC-UHFFFAOYSA-N	C40H69F13O17	1068.43	/	/	M-H-	/	/	/	/	Liu_etal_2019	dx.doi.org/10.1016/j.trac.2019.02.021	Trier_etal_2011	dx.doi.org/10.1007/s11356-010-0439-3
HOPAs n=3 m=18	HOPAs n=3 m=18	multiple H-substituted, multiple ether-substituted perfluoroalkyl alcohols, n=3, m=18			/	/	/	FC(F)(F)C(F)(F)C(F)(F)C(F)(F)C(F)(F)C(F)(F)CCOCCOCCOCCOCCOCCOCCOCCOCCOCCOCCOCCOCCOCCOCCOCCOCCOCCO[H]	CLLNGGGNJKBERF-UHFFFAOYSA-N	C42H73F13O18	1112.46	/	/	M-H-	/	/	/	/	Liu_etal_2019	dx.doi.org/10.1016/j.trac.2019.02.021	Trier_etal_2011	dx.doi.org/10.1007/s11356-010-0439-3
HOPAs n=3 m=19	HOPAs n=3 m=19	multiple H-substituted, multiple ether-substituted perfluoroalkyl alcohols, n=3, m=19			/	/	/	FC(F)(F)C(F)(F)C(F)(F)C(F)(F)C(F)(F)C(F)(F)CCOCCOCCOCCOCCOCCOCCOCCOCCOCCOCCOCCOCCOCCOCCOCCOCCOCCOCCO[H]	BLNODCPZFKZPNU-UHFFFAOYSA-N	C44H77F13O19	1156.49	/	/	M-H-	/	/	/	/	Liu_etal_2019	dx.doi.org/10.1016/j.trac.2019.02.021	Trier_etal_2011	dx.doi.org/10.1007/s11356-010-0439-3
HOPAs n=3 m=20	HOPAs n=3 m=20	multiple H-substituted, multiple ether-substituted perfluoroalkyl alcohols, n=3, m=20			/	/	/	FC(F)(F)C(F)(F)C(F)(F)C(F)(F)C(F)(F)C(F)(F)CCOCCOCCOCCOCCOCCOCCOCCOCCOCCOCCOCCOCCOCCOCCOCCOCCOCCOCCOCCO[H]	GZSNLUNXSIWLRQ-UHFFFAOYSA-N	C46H81F13O20	1200.51	/	/	M-H-	/	/	/	/	Liu_etal_2019	dx.doi.org/10.1016/j.trac.2019.02.021	Trier_etal_2011	dx.doi.org/10.1007/s11356-010-0439-3
HOPAs n=4 m=5	HOPAs n=4 m=5	multiple H-substituted, multiple ether-substituted perfluoroalkyl alcohols, n=4, m=5		search product patent	/	/	/	FC(F)(F)C(F)(F)C(F)(F)C(F)(F)C(F)(F)C(F)(F)C(F)(F)C(F)(F)CCOCCOCCOCCOCCO[H]	SBHNNEAUWILNGA-UHFFFAOYSA-N	C18H21F17O5	640.112	/	/	M-H-	/	/	/	/	Liu_etal_2019	dx.doi.org/10.1016/j.trac.2019.02.021	Trier_etal_2011	dx.doi.org/10.1007/s11356-010-0439-3	keeps adding C2H4O unit
HOPAs n=4 m=6	HOPAs n=4 m=6	multiple H-substituted, multiple ether-substituted perfluoroalkyl alcohols, n=4, m=6			/	/	/	FC(F)(F)C(F)(F)C(F)(F)C(F)(F)C(F)(F)C(F)(F)C(F)(F)C(F)(F)CCOCCOCCOCCOCCOCCO[H]	WQQKEMYYIRGCAX-UHFFFAOYSA-N	C20H25F17O6	684.138	/	/	M-H-	/	/	/	/	Liu_etal_2019	dx.doi.org/10.1016/j.trac.2019.02.021	Trier_etal_2011	dx.doi.org/10.1007/s11356-010-0439-3
HOPAs n=4 m=7	HOPAs n=4 m=7	multiple H-substituted, multiple ether-substituted perfluoroalkyl alcohols, n=4, m=7			/	/	/	FC(F)(F)C(F)(F)C(F)(F)C(F)(F)C(F)(F)C(F)(F)C(F)(F)C(F)(F)CCOCCOCCOCCOCCOCCOCCO[H]	WIQZMKFUBSSZSR-UHFFFAOYSA-N	C22H29F17O7	728.164	/	/	M-H-	/	/	/	/	Liu_etal_2019	dx.doi.org/10.1016/j.trac.2019.02.021	Trier_etal_2011	dx.doi.org/10.1007/s11356-010-0439-3
HOPAs n=4 m=8	HOPAs n=4 m=8	multiple H-substituted, multiple ether-substituted perfluoroalkyl alcohols, n=4, m=8			/	/	/	FC(F)(F)C(F)(F)C(F)(F)C(F)(F)C(F)(F)C(F)(F)C(F)(F)C(F)(F)CCOCCOCCOCCOCCOCCOCCOCCO[H]	JTPAFKBUCLDDHE-UHFFFAOYSA-N	C24H33F17O8	772.19	/	/	M-H-	/	/	/	/	Liu_etal_2019	dx.doi.org/10.1016/j.trac.2019.02.021	Trier_etal_2011	dx.doi.org/10.1007/s11356-010-0439-3
HOPAs n=4 m=9	HOPAs n=4 m=9	multiple H-substituted, multiple ether-substituted perfluoroalkyl alcohols, n=4, m=9			/	/	/	FC(F)(F)C(F)(F)C(F)(F)C(F)(F)C(F)(F)C(F)(F)C(F)(F)C(F)(F)CCOCCOCCOCCOCCOCCOCCOCCOCCO[H]	NANWJVSAIKDAJZ-UHFFFAOYSA-N	C26H37F17O9	816.217	/	/	M-H-	/	/	/	/	Liu_etal_2019	dx.doi.org/10.1016/j.trac.2019.02.021	Trier_etal_2011	dx.doi.org/10.1007/s11356-010-0439-3
HOPAs n=4 m=10	HOPAs n=4 m=10	multiple H-substituted, multiple ether-substituted perfluoroalkyl alcohols, n=4, m=10			/	/	/	FC(F)(F)C(F)(F)C(F)(F)C(F)(F)C(F)(F)C(F)(F)C(F)(F)C(F)(F)CCOCCOCCOCCOCCOCCOCCOCCOCCOCCO[H]	SVIXXRLFZUTHLK-UHFFFAOYSA-N	C28H41F17O10	860.243	/	/	M-H-	/	/	/	/	Liu_etal_2019	dx.doi.org/10.1016/j.trac.2019.02.021	Trier_etal_2011	dx.doi.org/10.1007/s11356-010-0439-3
HOPAs n=4 m=11	HOPAs n=4 m=11	multiple H-substituted, multiple ether-substituted perfluoroalkyl alcohols, n=4, m=11			/	/	/	FC(F)(F)C(F)(F)C(F)(F)C(F)(F)C(F)(F)C(F)(F)C(F)(F)C(F)(F)CCOCCOCCOCCOCCOCCOCCOCCOCCOCCOCCO[H]	AVSNYEDFTJDYHQ-UHFFFAOYSA-N	C30H45F17O11	904.269	/	/	M-H-	/	/	/	/	Liu_etal_2019	dx.doi.org/10.1016/j.trac.2019.02.021	Trier_etal_2011	dx.doi.org/10.1007/s11356-010-0439-3
HOPAs n=4 m=12	HOPAs n=4 m=12	multiple H-substituted, multiple ether-substituted perfluoroalkyl alcohols, n=4, m=12			/	/	/	FC(F)(F)C(F)(F)C(F)(F)C(F)(F)C(F)(F)C(F)(F)C(F)(F)C(F)(F)CCOCCOCCOCCOCCOCCOCCOCCOCCOCCOCCOCCO[H]	NVHCKHWFJQHMND-UHFFFAOYSA-N	C32H49F17O12	948.295	/	/	M-H-	/	/	/	/	Liu_etal_2019	dx.doi.org/10.1016/j.trac.2019.02.021	Trier_etal_2011	dx.doi.org/10.1007/s11356-010-0439-3
HOPAs n=4 m=13	HOPAs n=4 m=13	multiple H-substituted, multiple ether-substituted perfluoroalkyl alcohols, n=4, m=13			/	/	/	FC(F)(F)C(F)(F)C(F)(F)C(F)(F)C(F)(F)C(F)(F)C(F)(F)C(F)(F)CCOCCOCCOCCOCCOCCOCCOCCOCCOCCOCCOCCOCCO[H]	HWRIEKDYUSZEPJ-UHFFFAOYSA-N	C34H53F17O13	992.321	/	/	M-H-	/	/	/	/	Liu_etal_2019	dx.doi.org/10.1016/j.trac.2019.02.021	Trier_etal_2011	dx.doi.org/10.1007/s11356-010-0439-3
HOPAs n=4 m=14	HOPAs n=4 m=14	multiple H-substituted, multiple ether-substituted perfluoroalkyl alcohols, n=4, m=14			/	/	/	FC(F)(F)C(F)(F)C(F)(F)C(F)(F)C(F)(F)C(F)(F)C(F)(F)C(F)(F)CCOCCOCCOCCOCCOCCOCCOCCOCCOCCOCCOCCOCCOCCO[H]	QLATUWPAROLWFJ-UHFFFAOYSA-N	C36H57F17O14	1036.35	/	/	M-H-	/	/	/	/	Liu_etal_2019	dx.doi.org/10.1016/j.trac.2019.02.021	Trier_etal_2011	dx.doi.org/10.1007/s11356-010-0439-3
HOPAs n=4 m=15	HOPAs n=4 m=15	multiple H-substituted, multiple ether-substituted perfluoroalkyl alcohols, n=4, m=15			/	/	/	FC(F)(F)C(F)(F)C(F)(F)C(F)(F)C(F)(F)C(F)(F)C(F)(F)C(F)(F)CCOCCOCCOCCOCCOCCOCCOCCOCCOCCOCCOCCOCCOCCOCCO[H]	WWTRFJGFUSAQAQ-UHFFFAOYSA-N	C38H61F17O15	1080.37	/	/	M-H-	/	/	/	/	Liu_etal_2019	dx.doi.org/10.1016/j.trac.2019.02.021	Trier_etal_2011	dx.doi.org/10.1007/s11356-010-0439-3
HOPAs n=4 m=16	HOPAs n=4 m=16	multiple H-substituted, multiple ether-substituted perfluoroalkyl alcohols, n=4, m=16			/	/	/	FC(F)(F)C(F)(F)C(F)(F)C(F)(F)C(F)(F)C(F)(F)C(F)(F)C(F)(F)CCOCCOCCOCCOCCOCCOCCOCCOCCOCCOCCOCCOCCOCCOCCOCCO[H]	PWVLXPIXLNCHIN-UHFFFAOYSA-N	C40H65F17O16	1124.4	/	/	M-H-	/	/	/	/	Liu_etal_2019	dx.doi.org/10.1016/j.trac.2019.02.021	Trier_etal_2011	dx.doi.org/10.1007/s11356-010-0439-3
HOPAs n=4 m=17	HOPAs n=4 m=17	multiple H-substituted, multiple ether-substituted perfluoroalkyl alcohols, n=4, m=17			/	/	/	FC(F)(F)C(F)(F)C(F)(F)C(F)(F)C(F)(F)C(F)(F)C(F)(F)C(F)(F)CCOCCOCCOCCOCCOCCOCCOCCOCCOCCOCCOCCOCCOCCOCCOCCOCCO[H]	YYBPOEUXKGUGDB-UHFFFAOYSA-N	C42H69F17O17	1168.43	/	/	M-H-	/	/	/	/	Liu_etal_2019	dx.doi.org/10.1016/j.trac.2019.02.021	Trier_etal_2011	dx.doi.org/10.1007/s11356-010-0439-3
HOPAs n=4 m=18	HOPAs n=4 m=18	multiple H-substituted, multiple ether-substituted perfluoroalkyl alcohols, n=4, m=18			/	/	/	FC(F)(F)C(F)(F)C(F)(F)C(F)(F)C(F)(F)C(F)(F)C(F)(F)C(F)(F)CCOCCOCCOCCOCCOCCOCCOCCOCCOCCOCCOCCOCCOCCOCCOCCOCCOCCO[H]	HJWJRQMQUINMRR-UHFFFAOYSA-N	C44H73F17O18	1212.45	/	/	M-H-	/	/	/	/	Liu_etal_2019	dx.doi.org/10.1016/j.trac.2019.02.021	Trier_etal_2011	dx.doi.org/10.1007/s11356-010-0439-3
HOPAs n=4 m=19	HOPAs n=4 m=19	multiple H-substituted, multiple ether-substituted perfluoroalkyl alcohols, n=4, m=19			/	/	/	FC(F)(F)C(F)(F)C(F)(F)C(F)(F)C(F)(F)C(F)(F)C(F)(F)C(F)(F)CCOCCOCCOCCOCCOCCOCCOCCOCCOCCOCCOCCOCCOCCOCCOCCOCCOCCOCCO[H]	UMKOAWQOMGVMKT-UHFFFAOYSA-N	C46H77F17O19	1256.48	/	/	M-H-	/	/	/	/	Liu_etal_2019	dx.doi.org/10.1016/j.trac.2019.02.021	Trier_etal_2011	dx.doi.org/10.1007/s11356-010-0439-3
HOPAs n=4 m=20	HOPAs n=4 m=20	multiple H-substituted, multiple ether-substituted perfluoroalkyl alcohols, n=4, m=20			/	/	/	FC(F)(F)C(F)(F)C(F)(F)C(F)(F)C(F)(F)C(F)(F)C(F)(F)C(F)(F)CCOCCOCCOCCOCCOCCOCCOCCOCCOCCOCCOCCOCCOCCOCCOCCOCCOCCOCCOCCO[H]	JMJAPLLTRZCMBM-UHFFFAOYSA-N	C48H81F17O20	1300.5	/	/	M-H-	/	/	/	/	Liu_etal_2019	dx.doi.org/10.1016/j.trac.2019.02.021	Trier_etal_2011	dx.doi.org/10.1007/s11356-010-0439-3
HOPAs n=5 m=5	HOPAs n=5 m=5	multiple H-substituted, multiple ether-substituted perfluoroalkyl alcohols, n=5, m=5		search product patent	/	/	/	FC(F)(F)C(F)(F)C(F)(F)C(F)(F)C(F)(F)C(F)(F)C(F)(F)C(F)(F)C(F)(F)C(F)(F)CCOCCOCCOCCOCCO[H]	NRRNRSNNVISAKP-UHFFFAOYSA-N	C20H21F21O5	740.105	/	/	M-H-	/	/	/	/	Liu_etal_2019	dx.doi.org/10.1016/j.trac.2019.02.021	Trier_etal_2011	dx.doi.org/10.1007/s11356-010-0439-3	keeps adding C2H4O unit
HOPAs n=5 m=6	HOPAs n=5 m=6	multiple H-substituted, multiple ether-substituted perfluoroalkyl alcohols, n=5, m=6			/	/	/	FC(F)(F)C(F)(F)C(F)(F)C(F)(F)C(F)(F)C(F)(F)C(F)(F)C(F)(F)C(F)(F)C(F)(F)CCOCCOCCOCCOCCOCCO[H]	GJVPDDDLRXQQEE-UHFFFAOYSA-N	C22H25F21O6	784.132	/	/	M-H-	/	/	/	/	Liu_etal_2019	dx.doi.org/10.1016/j.trac.2019.02.021	Trier_etal_2011	dx.doi.org/10.1007/s11356-010-0439-3
HOPAs n=5 m=7	HOPAs n=5 m=7	multiple H-substituted, multiple ether-substituted perfluoroalkyl alcohols, n=5, m=7			/	/	/	FC(F)(F)C(F)(F)C(F)(F)C(F)(F)C(F)(F)C(F)(F)C(F)(F)C(F)(F)C(F)(F)C(F)(F)CCOCCOCCOCCOCCOCCOCCO[H]	NMBLBFBSECLQNE-UHFFFAOYSA-N	C24H29F21O7	828.158	/	/	M-H-	/	/	/	/	Liu_etal_2019	dx.doi.org/10.1016/j.trac.2019.02.021	Trier_etal_2011	dx.doi.org/10.1007/s11356-010-0439-3
HOPAs n=5 m=8	HOPAs n=5 m=8	multiple H-substituted, multiple ether-substituted perfluoroalkyl alcohols, n=5, m=8			/	/	/	FC(F)(F)C(F)(F)C(F)(F)C(F)(F)C(F)(F)C(F)(F)C(F)(F)C(F)(F)C(F)(F)C(F)(F)CCOCCOCCOCCOCCOCCOCCOCCO[H]	BZWHBGIPWKDCIO-UHFFFAOYSA-N	C26H33F21O8	872.184	/	/	M-H-	/	/	/	/	Liu_etal_2019	dx.doi.org/10.1016/j.trac.2019.02.021	Trier_etal_2011	dx.doi.org/10.1007/s11356-010-0439-3
HOPAs n=5 m=9	HOPAs n=5 m=9	multiple H-substituted, multiple ether-substituted perfluoroalkyl alcohols, n=5, m=9			/	/	/	FC(F)(F)C(F)(F)C(F)(F)C(F)(F)C(F)(F)C(F)(F)C(F)(F)C(F)(F)C(F)(F)C(F)(F)CCOCCOCCOCCOCCOCCOCCOCCOCCO[H]	TUGVKYMLZWZEBQ-UHFFFAOYSA-N	C28H37F21O9	916.21	/	/	M-H-	/	/	/	/	Liu_etal_2019	dx.doi.org/10.1016/j.trac.2019.02.021	Trier_etal_2011	dx.doi.org/10.1007/s11356-010-0439-3
HOPAs n=5 m=10	HOPAs n=5 m=10	multiple H-substituted, multiple ether-substituted perfluoroalkyl alcohols, n=5, m=10			/	/	/	FC(F)(F)C(F)(F)C(F)(F)C(F)(F)C(F)(F)C(F)(F)C(F)(F)C(F)(F)C(F)(F)C(F)(F)CCOCCOCCOCCOCCOCCOCCOCCOCCOCCO[H]	SIUDYMSAXNLUCW-UHFFFAOYSA-N	C30H41F21O10	960.236	/	/	M-H-	/	/	/	/	Liu_etal_2019	dx.doi.org/10.1016/j.trac.2019.02.021	Trier_etal_2011	dx.doi.org/10.1007/s11356-010-0439-3
HOPAs n=5 m=11	HOPAs n=5 m=11	multiple H-substituted, multiple ether-substituted perfluoroalkyl alcohols, n=5, m=11			/	/	/	FC(F)(F)C(F)(F)C(F)(F)C(F)(F)C(F)(F)C(F)(F)C(F)(F)C(F)(F)C(F)(F)C(F)(F)CCOCCOCCOCCOCCOCCOCCOCCOCCOCCOCCO[H]	RQUDEQDAMNFULP-UHFFFAOYSA-N	C32H45F21O11	1004.26	/	/	M-H-	/	/	/	/	Liu_etal_2019	dx.doi.org/10.1016/j.trac.2019.02.021	Trier_etal_2011	dx.doi.org/10.1007/s11356-010-0439-3
HOPAs n=5 m=12	HOPAs n=5 m=12	multiple H-substituted, multiple ether-substituted perfluoroalkyl alcohols, n=5, m=12			/	/	/	FC(F)(F)C(F)(F)C(F)(F)C(F)(F)C(F)(F)C(F)(F)C(F)(F)C(F)(F)C(F)(F)C(F)(F)CCOCCOCCOCCOCCOCCOCCOCCOCCOCCOCCOCCO[H]	FPDUFYFPDFGZIW-UHFFFAOYSA-N	C34H49F21O12	1048.29	/	/	M-H-	/	/	/	/	Liu_etal_2019	dx.doi.org/10.1016/j.trac.2019.02.021	Trier_etal_2011	dx.doi.org/10.1007/s11356-010-0439-3
HOPAs n=5 m=13	HOPAs n=5 m=13	multiple H-substituted, multiple ether-substituted perfluoroalkyl alcohols, n=5, m=13			/	/	/	FC(F)(F)C(F)(F)C(F)(F)C(F)(F)C(F)(F)C(F)(F)C(F)(F)C(F)(F)C(F)(F)C(F)(F)CCOCCOCCOCCOCCOCCOCCOCCOCCOCCOCCOCCOCCO[H]	ZUWYMTVJNOQSNG-UHFFFAOYSA-N	C36H53F21O13	1092.32	/	/	M-H-	/	/	/	/	Liu_etal_2019	dx.doi.org/10.1016/j.trac.2019.02.021	Trier_etal_2011	dx.doi.org/10.1007/s11356-010-0439-3
HOPAs n=5 m=14	HOPAs n=5 m=14	multiple H-substituted, multiple ether-substituted perfluoroalkyl alcohols, n=5, m=14			/	/	/	FC(F)(F)C(F)(F)C(F)(F)C(F)(F)C(F)(F)C(F)(F)C(F)(F)C(F)(F)C(F)(F)C(F)(F)CCOCCOCCOCCOCCOCCOCCOCCOCCOCCOCCOCCOCCOCCO[H]	ASHXBPGBCRLMLE-UHFFFAOYSA-N	C38H57F21O14	1136.34	/	/	M-H-	/	/	/	/	Liu_etal_2019	dx.doi.org/10.1016/j.trac.2019.02.021	Trier_etal_2011	dx.doi.org/10.1007/s11356-010-0439-3
HOPAs n=5 m=15	HOPAs n=5 m=15	multiple H-substituted, multiple ether-substituted perfluoroalkyl alcohols, n=5, m=15			/	/	/	FC(F)(F)C(F)(F)C(F)(F)C(F)(F)C(F)(F)C(F)(F)C(F)(F)C(F)(F)C(F)(F)C(F)(F)CCOCCOCCOCCOCCOCCOCCOCCOCCOCCOCCOCCOCCOCCOCCO[H]	RVHQHGGGLCXAAC-UHFFFAOYSA-N	C40H61F21O15	1180.37	/	/	M-H-	/	/	/	/	Liu_etal_2019	dx.doi.org/10.1016/j.trac.2019.02.021	Trier_etal_2011	dx.doi.org/10.1007/s11356-010-0439-3
HOPAs n=5 m=16	HOPAs n=5 m=16	multiple H-substituted, multiple ether-substituted perfluoroalkyl alcohols, n=5, m=16			/	/	/	FC(F)(F)C(F)(F)C(F)(F)C(F)(F)C(F)(F)C(F)(F)C(F)(F)C(F)(F)C(F)(F)C(F)(F)CCOCCOCCOCCOCCOCCOCCOCCOCCOCCOCCOCCOCCOCCOCCOCCO[H]	PFCMFULNKHLQDY-UHFFFAOYSA-N	C42H65F21O16	1224.39	/	/	M-H-	/	/	/	/	Liu_etal_2019	dx.doi.org/10.1016/j.trac.2019.02.021	Trier_etal_2011	dx.doi.org/10.1007/s11356-010-0439-3
HOPAs n=5 m=17	HOPAs n=5 m=17	multiple H-substituted, multiple ether-substituted perfluoroalkyl alcohols, n=5, m=17			/	/	/	FC(F)(F)C(F)(F)C(F)(F)C(F)(F)C(F)(F)C(F)(F)C(F)(F)C(F)(F)C(F)(F)C(F)(F)CCOCCOCCOCCOCCOCCOCCOCCOCCOCCOCCOCCOCCOCCOCCOCCOCCO[H]	MEBBBESWNUMHCH-UHFFFAOYSA-N	C44H69F21O17	1268.42	/	/	M-H-	/	/	/	/	Liu_etal_2019	dx.doi.org/10.1016/j.trac.2019.02.021	Trier_etal_2011	dx.doi.org/10.1007/s11356-010-0439-3
HOPAs n=5 m=18	HOPAs n=5 m=18	multiple H-substituted, multiple ether-substituted perfluoroalkyl alcohols, n=5, m=18			/	/	/	FC(F)(F)C(F)(F)C(F)(F)C(F)(F)C(F)(F)C(F)(F)C(F)(F)C(F)(F)C(F)(F)C(F)(F)CCOCCOCCOCCOCCOCCOCCOCCOCCOCCOCCOCCOCCOCCOCCOCCOCCOCCO[H]	PAMGXWGHWKJAJQ-UHFFFAOYSA-N	C46H73F21O18	1312.45	/	/	M-H-	/	/	/	/	Liu_etal_2019	dx.doi.org/10.1016/j.trac.2019.02.021	Trier_etal_2011	dx.doi.org/10.1007/s11356-010-0439-3
HOPAs n=5 m=19	HOPAs n=5 m=19	multiple H-substituted, multiple ether-substituted perfluoroalkyl alcohols, n=5, m=19			/	/	/	FC(F)(F)C(F)(F)C(F)(F)C(F)(F)C(F)(F)C(F)(F)C(F)(F)C(F)(F)C(F)(F)C(F)(F)CCOCCOCCOCCOCCOCCOCCOCCOCCOCCOCCOCCOCCOCCOCCOCCOCCOCCOCCO[H]	DVMOJWUXGMUXRI-UHFFFAOYSA-N	C48H77F21O19	1356.47	/	/	M-H-	/	/	/	/	Liu_etal_2019	dx.doi.org/10.1016/j.trac.2019.02.021	Trier_etal_2011	dx.doi.org/10.1007/s11356-010-0439-3
HOPAs n=5 m=20	HOPAs n=5 m=20	multiple H-substituted, multiple ether-substituted perfluoroalkyl alcohols, n=5, m=20			/	/	/	FC(F)(F)C(F)(F)C(F)(F)C(F)(F)C(F)(F)C(F)(F)C(F)(F)C(F)(F)C(F)(F)C(F)(F)CCOCCOCCOCCOCCOCCOCCOCCOCCOCCOCCOCCOCCOCCOCCOCCOCCOCCOCCOCCO[H]	BOWLCVGAHIOPLG-UHFFFAOYSA-N	C50H81F21O20	1400.5	/	/	M-H-	/	/	/	/	Liu_etal_2019	dx.doi.org/10.1016/j.trac.2019.02.021	Trier_etal_2011	dx.doi.org/10.1007/s11356-010-0439-3
HOPAs n=6 m=5	HOPAs n=6 m=5	multiple H-substituted, multiple ether-substituted perfluoroalkyl alcohols, n=6, m=5		search product patent	/	/	/	FC(F)(F)C(F)(F)C(F)(F)C(F)(F)C(F)(F)C(F)(F)C(F)(F)C(F)(F)C(F)(F)C(F)(F)C(F)(F)C(F)(F)CCOCCOCCOCCOCCO[H]	AJVBAWNQCQPSFI-UHFFFAOYSA-N	C22H21F25O5	840.099	/	/	M-H-	/	/	/	/	Liu_etal_2019	dx.doi.org/10.1016/j.trac.2019.02.021	Trier_etal_2011	dx.doi.org/10.1007/s11356-010-0439-3	keeps adding C2H4O unit
HOPAs n=6 m=6	HOPAs n=6 m=6	multiple H-substituted, multiple ether-substituted perfluoroalkyl alcohols, n=6, m=6			/	/	/	FC(F)(F)C(F)(F)C(F)(F)C(F)(F)C(F)(F)C(F)(F)C(F)(F)C(F)(F)C(F)(F)C(F)(F)C(F)(F)C(F)(F)CCOCCOCCOCCOCCOCCO[H]	QOFIMJXOYVYACI-UHFFFAOYSA-N	C24H25F25O6	884.125	/	/	M-H-	/	/	/	/	Liu_etal_2019	dx.doi.org/10.1016/j.trac.2019.02.021	Trier_etal_2011	dx.doi.org/10.1007/s11356-010-0439-3
HOPAs n=6 m=7	HOPAs n=6 m=7	multiple H-substituted, multiple ether-substituted perfluoroalkyl alcohols, n=6, m=7			/	/	/	FC(F)(F)C(F)(F)C(F)(F)C(F)(F)C(F)(F)C(F)(F)C(F)(F)C(F)(F)C(F)(F)C(F)(F)C(F)(F)C(F)(F)CCOCCOCCOCCOCCOCCOCCO[H]	BENAOEVNTVFYFD-UHFFFAOYSA-N	C26H29F25O7	928.151	/	/	M-H-	/	/	/	/	Liu_etal_2019	dx.doi.org/10.1016/j.trac.2019.02.021	Trier_etal_2011	dx.doi.org/10.1007/s11356-010-0439-3
HOPAs n=6 m=8	HOPAs n=6 m=8	multiple H-substituted, multiple ether-substituted perfluoroalkyl alcohols, n=6, m=8			/	/	/	FC(F)(F)C(F)(F)C(F)(F)C(F)(F)C(F)(F)C(F)(F)C(F)(F)C(F)(F)C(F)(F)C(F)(F)C(F)(F)C(F)(F)CCOCCOCCOCCOCCOCCOCCOCCO[H]	LTSHZCMCJHTCHC-UHFFFAOYSA-N	C28H33F25O8	972.178	/	/	M-H-	/	/	/	/	Liu_etal_2019	dx.doi.org/10.1016/j.trac.2019.02.021	Trier_etal_2011	dx.doi.org/10.1007/s11356-010-0439-3
HOPAs n=6 m=9	HOPAs n=6 m=9	multiple H-substituted, multiple ether-substituted perfluoroalkyl alcohols, n=6, m=9			/	/	/	FC(F)(F)C(F)(F)C(F)(F)C(F)(F)C(F)(F)C(F)(F)C(F)(F)C(F)(F)C(F)(F)C(F)(F)C(F)(F)C(F)(F)CCOCCOCCOCCOCCOCCOCCOCCOCCO[H]	WLNHDMHXIKVPSC-UHFFFAOYSA-N	C30H37F25O9	1016.2	/	/	M-H-	/	/	/	/	Liu_etal_2019	dx.doi.org/10.1016/j.trac.2019.02.021	Trier_etal_2011	dx.doi.org/10.1007/s11356-010-0439-3
HOPAs n=6 m=10	HOPAs n=6 m=10	multiple H-substituted, multiple ether-substituted perfluoroalkyl alcohols, n=6, m=10			/	/	/	FC(F)(F)C(F)(F)C(F)(F)C(F)(F)C(F)(F)C(F)(F)C(F)(F)C(F)(F)C(F)(F)C(F)(F)C(F)(F)C(F)(F)CCOCCOCCOCCOCCOCCOCCOCCOCCOCCO[H]	NEGIBKCHKDYAIW-UHFFFAOYSA-N	C32H41F25O10	1060.23	/	/	M-H-	/	/	/	/	Liu_etal_2019	dx.doi.org/10.1016/j.trac.2019.02.021	Trier_etal_2011	dx.doi.org/10.1007/s11356-010-0439-3
HOPAs n=6 m=11	HOPAs n=6 m=11	multiple H-substituted, multiple ether-substituted perfluoroalkyl alcohols, n=6, m=11			/	/	/	FC(F)(F)C(F)(F)C(F)(F)C(F)(F)C(F)(F)C(F)(F)C(F)(F)C(F)(F)C(F)(F)C(F)(F)C(F)(F)C(F)(F)CCOCCOCCOCCOCCOCCOCCOCCOCCOCCOCCO[H]	YKEIGVKWOMTKSG-UHFFFAOYSA-N	C34H45F25O11	1104.26	/	/	M-H-	/	/	/	/	Liu_etal_2019	dx.doi.org/10.1016/j.trac.2019.02.021	Trier_etal_2011	dx.doi.org/10.1007/s11356-010-0439-3
HOPAs n=6 m=12	HOPAs n=6 m=12	multiple H-substituted, multiple ether-substituted perfluoroalkyl alcohols, n=6, m=12			/	/	/	FC(F)(F)C(F)(F)C(F)(F)C(F)(F)C(F)(F)C(F)(F)C(F)(F)C(F)(F)C(F)(F)C(F)(F)C(F)(F)C(F)(F)CCOCCOCCOCCOCCOCCOCCOCCOCCOCCOCCOCCO[H]	BDBOAAMFDWNWQJ-UHFFFAOYSA-N	C36H49F25O12	1148.28	/	/	M-H-	/	/	/	/	Liu_etal_2019	dx.doi.org/10.1016/j.trac.2019.02.021	Trier_etal_2011	dx.doi.org/10.1007/s11356-010-0439-3
HOPAs n=6 m=13	HOPAs n=6 m=13	multiple H-substituted, multiple ether-substituted perfluoroalkyl alcohols, n=6, m=13			/	/	/	FC(F)(F)C(F)(F)C(F)(F)C(F)(F)C(F)(F)C(F)(F)C(F)(F)C(F)(F)C(F)(F)C(F)(F)C(F)(F)C(F)(F)CCOCCOCCOCCOCCOCCOCCOCCOCCOCCOCCOCCOCCO[H]	SGSISWCGFHJZFG-UHFFFAOYSA-N	C38H53F25O13	1192.31	/	/	M-H-	/	/	/	/	Liu_etal_2019	dx.doi.org/10.1016/j.trac.2019.02.021	Trier_etal_2011	dx.doi.org/10.1007/s11356-010-0439-3
HOPAs n=6 m=14	HOPAs n=6 m=14	multiple H-substituted, multiple ether-substituted perfluoroalkyl alcohols, n=6, m=14			/	/	/	FC(F)(F)C(F)(F)C(F)(F)C(F)(F)C(F)(F)C(F)(F)C(F)(F)C(F)(F)C(F)(F)C(F)(F)C(F)(F)C(F)(F)CCOCCOCCOCCOCCOCCOCCOCCOCCOCCOCCOCCOCCOCCO[H]	APNCUEWWJFJVNV-UHFFFAOYSA-N	C40H57F25O14	1236.33	/	/	M-H-	/	/	/	/	Liu_etal_2019	dx.doi.org/10.1016/j.trac.2019.02.021	Trier_etal_2011	dx.doi.org/10.1007/s11356-010-0439-3
HOPAs n=6 m=15	HOPAs n=6 m=15	multiple H-substituted, multiple ether-substituted perfluoroalkyl alcohols, n=6, m=15			/	/	/	FC(F)(F)C(F)(F)C(F)(F)C(F)(F)C(F)(F)C(F)(F)C(F)(F)C(F)(F)C(F)(F)C(F)(F)C(F)(F)C(F)(F)CCOCCOCCOCCOCCOCCOCCOCCOCCOCCOCCOCCOCCOCCOCCO[H]	WIBLOZAOMPRJJA-UHFFFAOYSA-N	C42H61F25O15	1280.36	/	/	M-H-	/	/	/	/	Liu_etal_2019	dx.doi.org/10.1016/j.trac.2019.02.021	Trier_etal_2011	dx.doi.org/10.1007/s11356-010-0439-3
HOPAs n=6 m=16	HOPAs n=6 m=16	multiple H-substituted, multiple ether-substituted perfluoroalkyl alcohols, n=6, m=16			/	/	/	FC(F)(F)C(F)(F)C(F)(F)C(F)(F)C(F)(F)C(F)(F)C(F)(F)C(F)(F)C(F)(F)C(F)(F)C(F)(F)C(F)(F)CCOCCOCCOCCOCCOCCOCCOCCOCCOCCOCCOCCOCCOCCOCCOCCO[H]	XLMNLXGYCUVUJW-UHFFFAOYSA-N	C44H65F25O16	1324.39	/	/	M-H-	/	/	/	/	Liu_etal_2019	dx.doi.org/10.1016/j.trac.2019.02.021	Trier_etal_2011	dx.doi.org/10.1007/s11356-010-0439-3
HOPAs n=6 m=17	HOPAs n=6 m=17	multiple H-substituted, multiple ether-substituted perfluoroalkyl alcohols, n=6, m=17			/	/	/	FC(F)(F)C(F)(F)C(F)(F)C(F)(F)C(F)(F)C(F)(F)C(F)(F)C(F)(F)C(F)(F)C(F)(F)C(F)(F)C(F)(F)CCOCCOCCOCCOCCOCCOCCOCCOCCOCCOCCOCCOCCOCCOCCOCCOCCO[H]	MTMYAROGGYJRPW-UHFFFAOYSA-N	C46H69F25O17	1368.41	/	/	M-H-	/	/	/	/	Liu_etal_2019	dx.doi.org/10.1016/j.trac.2019.02.021	Trier_etal_2011	dx.doi.org/10.1007/s11356-010-0439-3
HOPAs n=6 m=18	HOPAs n=6 m=18	multiple H-substituted, multiple ether-substituted perfluoroalkyl alcohols, n=6, m=18			/	/	/	FC(F)(F)C(F)(F)C(F)(F)C(F)(F)C(F)(F)C(F)(F)C(F)(F)C(F)(F)C(F)(F)C(F)(F)C(F)(F)C(F)(F)CCOCCOCCOCCOCCOCCOCCOCCOCCOCCOCCOCCOCCOCCOCCOCCOCCOCCO[H]	SCWSSUIVHQCCSP-UHFFFAOYSA-N	C48H73F25O18	1412.44	/	/	M-H-	/	/	/	/	Liu_etal_2019	dx.doi.org/10.1016/j.trac.2019.02.021	Trier_etal_2011	dx.doi.org/10.1007/s11356-010-0439-3
HOPAs n=6 m=19	HOPAs n=6 m=19	multiple H-substituted, multiple ether-substituted perfluoroalkyl alcohols, n=6, m=19			/	/	/	FC(F)(F)C(F)(F)C(F)(F)C(F)(F)C(F)(F)C(F)(F)C(F)(F)C(F)(F)C(F)(F)C(F)(F)C(F)(F)C(F)(F)CCOCCOCCOCCOCCOCCOCCOCCOCCOCCOCCOCCOCCOCCOCCOCCOCCOCCOCCO[H]	CVZSDTFNNBKIIA-UHFFFAOYSA-N	C50H77F25O19	1456.47	/	/	M-H-	/	/	/	/	Liu_etal_2019	dx.doi.org/10.1016/j.trac.2019.02.021	Trier_etal_2011	dx.doi.org/10.1007/s11356-010-0439-3
HOPAs n=6 m=20	HOPAs n=6 m=20	multiple H-substituted, multiple ether-substituted perfluoroalkyl alcohols, n=6, m=20			/	/	/	FC(F)(F)C(F)(F)C(F)(F)C(F)(F)C(F)(F)C(F)(F)C(F)(F)C(F)(F)C(F)(F)C(F)(F)C(F)(F)C(F)(F)CCOCCOCCOCCOCCOCCOCCOCCOCCOCCOCCOCCOCCOCCOCCOCCOCCOCCOCCOCCO[H]	YHAONWZLTZOMKB-UHFFFAOYSA-N	C52H81F25O20	1500.49	/	/	M-H-	/	/	/	/	Liu_etal_2019	dx.doi.org/10.1016/j.trac.2019.02.021	Trier_etal_2011	dx.doi.org/10.1007/s11356-010-0439-3
HOPAs n=7 m=5	HOPAs n=7 m=5	multiple H-substituted, multiple ether-substituted perfluoroalkyl alcohols, n=7, m=5		search product patent	/	/	/	FC(F)(F)C(F)(F)C(F)(F)C(F)(F)C(F)(F)C(F)(F)C(F)(F)C(F)(F)C(F)(F)C(F)(F)C(F)(F)C(F)(F)C(F)(F)C(F)(F)CCOCCOCCOCCOCCO[H]	XOHFNSDEJRVXJY-UHFFFAOYSA-N	C24H21F29O5	940.093	/	/	M-H-	/	/	/	/	Liu_etal_2019	dx.doi.org/10.1016/j.trac.2019.02.021	Trier_etal_2011	dx.doi.org/10.1007/s11356-010-0439-3	keeps adding C2H4O unit
HOPAs n=7 m=6	HOPAs n=7 m=6	multiple H-substituted, multiple ether-substituted perfluoroalkyl alcohols, n=7, m=6			/	/	/	FC(F)(F)C(F)(F)C(F)(F)C(F)(F)C(F)(F)C(F)(F)C(F)(F)C(F)(F)C(F)(F)C(F)(F)C(F)(F)C(F)(F)C(F)(F)C(F)(F)CCOCCOCCOCCOCCOCCO[H]	MKTILPAUTHOCHR-UHFFFAOYSA-N	C26H25F29O6	984.119	/	/	M-H-	/	/	/	/	Liu_etal_2019	dx.doi.org/10.1016/j.trac.2019.02.021	Trier_etal_2011	dx.doi.org/10.1007/s11356-010-0439-3
HOPAs n=7 m=7	HOPAs n=7 m=7	multiple H-substituted, multiple ether-substituted perfluoroalkyl alcohols, n=7, m=7			/	/	/	FC(F)(F)C(F)(F)C(F)(F)C(F)(F)C(F)(F)C(F)(F)C(F)(F)C(F)(F)C(F)(F)C(F)(F)C(F)(F)C(F)(F)C(F)(F)C(F)(F)CCOCCOCCOCCOCCOCCOCCO[H]	OKPYXGVIHNSECZ-UHFFFAOYSA-N	C28H29F29O7	1028.15	/	/	M-H-	/	/	/	/	Liu_etal_2019	dx.doi.org/10.1016/j.trac.2019.02.021	Trier_etal_2011	dx.doi.org/10.1007/s11356-010-0439-3
HOPAs n=7 m=8	HOPAs n=7 m=8	multiple H-substituted, multiple ether-substituted perfluoroalkyl alcohols, n=7, m=8			/	/	/	FC(F)(F)C(F)(F)C(F)(F)C(F)(F)C(F)(F)C(F)(F)C(F)(F)C(F)(F)C(F)(F)C(F)(F)C(F)(F)C(F)(F)C(F)(F)C(F)(F)CCOCCOCCOCCOCCOCCOCCOCCO[H]	NKGDYCLBCLNLHS-UHFFFAOYSA-N	C30H33F29O8	1072.17	/	/	M-H-	/	/	/	/	Liu_etal_2019	dx.doi.org/10.1016/j.trac.2019.02.021	Trier_etal_2011	dx.doi.org/10.1007/s11356-010-0439-3
HOPAs n=7 m=9	HOPAs n=7 m=9	multiple H-substituted, multiple ether-substituted perfluoroalkyl alcohols, n=7, m=9			/	/	/	FC(F)(F)C(F)(F)C(F)(F)C(F)(F)C(F)(F)C(F)(F)C(F)(F)C(F)(F)C(F)(F)C(F)(F)C(F)(F)C(F)(F)C(F)(F)C(F)(F)CCOCCOCCOCCOCCOCCOCCOCCOCCO[H]	QXMOBQYRAVVFBK-UHFFFAOYSA-N	C32H37F29O9	1116.2	/	/	M-H-	/	/	/	/	Liu_etal_2019	dx.doi.org/10.1016/j.trac.2019.02.021	Trier_etal_2011	dx.doi.org/10.1007/s11356-010-0439-3
HOPAs n=7 m=10	HOPAs n=7 m=10	multiple H-substituted, multiple ether-substituted perfluoroalkyl alcohols, n=7, m=10			/	/	/	FC(F)(F)C(F)(F)C(F)(F)C(F)(F)C(F)(F)C(F)(F)C(F)(F)C(F)(F)C(F)(F)C(F)(F)C(F)(F)C(F)(F)C(F)(F)C(F)(F)CCOCCOCCOCCOCCOCCOCCOCCOCCOCCO[H]	MUJWZOXWZZALDQ-UHFFFAOYSA-N	C34H41F29O10	1160.22	/	/	M-H-	/	/	/	/	Liu_etal_2019	dx.doi.org/10.1016/j.trac.2019.02.021	Trier_etal_2011	dx.doi.org/10.1007/s11356-010-0439-3
HOPAs n=7 m=11	HOPAs n=7 m=11	multiple H-substituted, multiple ether-substituted perfluoroalkyl alcohols, n=7, m=11			/	/	/	FC(F)(F)C(F)(F)C(F)(F)C(F)(F)C(F)(F)C(F)(F)C(F)(F)C(F)(F)C(F)(F)C(F)(F)C(F)(F)C(F)(F)C(F)(F)C(F)(F)CCOCCOCCOCCOCCOCCOCCOCCOCCOCCOCCO[H]	KNRKEKXEZZRFKU-UHFFFAOYSA-N	C36H45F29O11	1204.25	/	/	M-H-	/	/	/	/	Liu_etal_2019	dx.doi.org/10.1016/j.trac.2019.02.021	Trier_etal_2011	dx.doi.org/10.1007/s11356-010-0439-3
HOPAs n=7 m=12	HOPAs n=7 m=12	multiple H-substituted, multiple ether-substituted perfluoroalkyl alcohols, n=7, m=12			/	/	/	FC(F)(F)C(F)(F)C(F)(F)C(F)(F)C(F)(F)C(F)(F)C(F)(F)C(F)(F)C(F)(F)C(F)(F)C(F)(F)C(F)(F)C(F)(F)C(F)(F)CCOCCOCCOCCOCCOCCOCCOCCOCCOCCOCCOCCO[H]	UYDPCPOKJJTBNR-UHFFFAOYSA-N	C38H49F29O12	1248.28	/	/	M-H-	/	/	/	/	Liu_etal_2019	dx.doi.org/10.1016/j.trac.2019.02.021	Trier_etal_2011	dx.doi.org/10.1007/s11356-010-0439-3
HOPAs n=7 m=13	HOPAs n=7 m=13	multiple H-substituted, multiple ether-substituted perfluoroalkyl alcohols, n=7, m=13			/	/	/	FC(F)(F)C(F)(F)C(F)(F)C(F)(F)C(F)(F)C(F)(F)C(F)(F)C(F)(F)C(F)(F)C(F)(F)C(F)(F)C(F)(F)C(F)(F)C(F)(F)CCOCCOCCOCCOCCOCCOCCOCCOCCOCCOCCOCCOCCO[H]	KIJBUGHQNIOQLL-UHFFFAOYSA-N	C40H53F29O13	1292.3	/	/	M-H-	/	/	/	/	Liu_etal_2019	dx.doi.org/10.1016/j.trac.2019.02.021	Trier_etal_2011	dx.doi.org/10.1007/s11356-010-0439-3
HOPAs n=7 m=14	HOPAs n=7 m=14	multiple H-substituted, multiple ether-substituted perfluoroalkyl alcohols, n=7, m=14			/	/	/	FC(F)(F)C(F)(F)C(F)(F)C(F)(F)C(F)(F)C(F)(F)C(F)(F)C(F)(F)C(F)(F)C(F)(F)C(F)(F)C(F)(F)C(F)(F)C(F)(F)CCOCCOCCOCCOCCOCCOCCOCCOCCOCCOCCOCCOCCOCCO[H]	MWQDKRVHHQTYRO-UHFFFAOYSA-N	C42H57F29O14	1336.33	/	/	M-H-	/	/	/	/	Liu_etal_2019	dx.doi.org/10.1016/j.trac.2019.02.021	Trier_etal_2011	dx.doi.org/10.1007/s11356-010-0439-3
HOPAs n=7 m=15	HOPAs n=7 m=15	multiple H-substituted, multiple ether-substituted perfluoroalkyl alcohols, n=7, m=15			/	/	/	FC(F)(F)C(F)(F)C(F)(F)C(F)(F)C(F)(F)C(F)(F)C(F)(F)C(F)(F)C(F)(F)C(F)(F)C(F)(F)C(F)(F)C(F)(F)C(F)(F)CCOCCOCCOCCOCCOCCOCCOCCOCCOCCOCCOCCOCCOCCOCCO[H]	HBILHDUANMBILH-UHFFFAOYSA-N	C44H61F29O15	1380.35	/	/	M-H-	/	/	/	/	Liu_etal_2019	dx.doi.org/10.1016/j.trac.2019.02.021	Trier_etal_2011	dx.doi.org/10.1007/s11356-010-0439-3
HOPAs n=7 m=16	HOPAs n=7 m=16	multiple H-substituted, multiple ether-substituted perfluoroalkyl alcohols, n=7, m=16			/	/	/	FC(F)(F)C(F)(F)C(F)(F)C(F)(F)C(F)(F)C(F)(F)C(F)(F)C(F)(F)C(F)(F)C(F)(F)C(F)(F)C(F)(F)C(F)(F)C(F)(F)CCOCCOCCOCCOCCOCCOCCOCCOCCOCCOCCOCCOCCOCCOCCOCCO[H]	ULWLMQBVISMWHM-UHFFFAOYSA-N	C46H65F29O16	1424.38	/	/	M-H-	/	/	/	/	Liu_etal_2019	dx.doi.org/10.1016/j.trac.2019.02.021	Trier_etal_2011	dx.doi.org/10.1007/s11356-010-0439-3
HOPAs n=7 m=17	HOPAs n=7 m=17	multiple H-substituted, multiple ether-substituted perfluoroalkyl alcohols, n=7, m=17			/	/	/	FC(F)(F)C(F)(F)C(F)(F)C(F)(F)C(F)(F)C(F)(F)C(F)(F)C(F)(F)C(F)(F)C(F)(F)C(F)(F)C(F)(F)C(F)(F)C(F)(F)CCOCCOCCOCCOCCOCCOCCOCCOCCOCCOCCOCCOCCOCCOCCOCCOCCO[H]	FASPSFZCQDMKTH-UHFFFAOYSA-N	C48H69F29O17	1468.41	/	/	M-H-	/	/	/	/	Liu_etal_2019	dx.doi.org/10.1016/j.trac.2019.02.021	Trier_etal_2011	dx.doi.org/10.1007/s11356-010-0439-3
HOPAs n=7 m=18	HOPAs n=7 m=18	multiple H-substituted, multiple ether-substituted perfluoroalkyl alcohols, n=7, m=18			/	/	/	FC(F)(F)C(F)(F)C(F)(F)C(F)(F)C(F)(F)C(F)(F)C(F)(F)C(F)(F)C(F)(F)C(F)(F)C(F)(F)C(F)(F)C(F)(F)C(F)(F)CCOCCOCCOCCOCCOCCOCCOCCOCCOCCOCCOCCOCCOCCOCCOCCOCCOCCO[H]	DLAJPYNVVLDTAA-UHFFFAOYSA-N	C50H73F29O18	1512.43	/	/	M-H-	/	/	/	/	Liu_etal_2019	dx.doi.org/10.1016/j.trac.2019.02.021	Trier_etal_2011	dx.doi.org/10.1007/s11356-010-0439-3
HOPAs n=7 m=19	HOPAs n=7 m=19	multiple H-substituted, multiple ether-substituted perfluoroalkyl alcohols, n=7, m=19			/	/	/	FC(F)(F)C(F)(F)C(F)(F)C(F)(F)C(F)(F)C(F)(F)C(F)(F)C(F)(F)C(F)(F)C(F)(F)C(F)(F)C(F)(F)C(F)(F)C(F)(F)CCOCCOCCOCCOCCOCCOCCOCCOCCOCCOCCOCCOCCOCCOCCOCCOCCOCCOCCO[H]	ZHDHJCZQXGMTTE-UHFFFAOYSA-N	C52H77F29O19	1556.46	/	/	M-H-	/	/	/	/	Liu_etal_2019	dx.doi.org/10.1016/j.trac.2019.02.021	Trier_etal_2011	dx.doi.org/10.1007/s11356-010-0439-3
HOPAs n=7 m=20	HOPAs n=7 m=20	multiple H-substituted, multiple ether-substituted perfluoroalkyl alcohols, n=7, m=20			/	/	/	FC(F)(F)C(F)(F)C(F)(F)C(F)(F)C(F)(F)C(F)(F)C(F)(F)C(F)(F)C(F)(F)C(F)(F)C(F)(F)C(F)(F)C(F)(F)C(F)(F)CCOCCOCCOCCOCCOCCOCCOCCOCCOCCOCCOCCOCCOCCOCCOCCOCCOCCOCCOCCO[H]	FEYZOUWYEAETDY-UHFFFAOYSA-N	C54H81F29O20	1600.49	/	/	M-H-	/	/	/	/	Liu_etal_2019	dx.doi.org/10.1016/j.trac.2019.02.021	Trier_etal_2011	dx.doi.org/10.1007/s11356-010-0439-3
dPAs n=0	dPAs n=0	double bond-perfluoroalkyl alcohols, n=0					/	O/C(F)=C(C(F)(F)F)\F	BMKMWAWALQURHH-UPHRSURJSA-N	C3HF5O	147.995	1.72	3	M-H-					Liu_etal_2019	dx.doi.org/10.1016/j.trac.2019.02.021	Wang_etal_2018	dx.doi.org/10.1021/acs.est.8b03030
dPAs n=1	dPAs n=1	double bond-perfluoroalkyl alcohols, n=1			/	/	/	OC(F)(F)/C(F)=C(C(F)(F)F)\F	BDKPQGHXQQEJBT-OWOJBTEDSA-N	C4HF7O	197.992	8.71	3	M-H-	/	/	/	/	Liu_etal_2019	dx.doi.org/10.1016/j.trac.2019.02.021	Wang_etal_2018	dx.doi.org/10.1021/acs.est.8b03030
dPAs n=2	dPAs n=2	double bond-perfluoroalkyl alcohols, n=2			/	/	/	OC(F)(F)C(F)(F)/C(F)=C(C(F)(F)F)\F	AEMIKYUDMNDMLZ-OWOJBTEDSA-N	C5HF9O	247.988	14.81	3	M-H-	/	/	/	/	Liu_etal_2019	dx.doi.org/10.1016/j.trac.2019.02.021	Wang_etal_2018	dx.doi.org/10.1021/acs.est.8b03030
dPAs n=3	dPAs n=3	double bond-perfluoroalkyl alcohols, n=3			/	/	/	OC(F)(F)C(F)(F)C(F)(F)/C(F)=C(C(F)(F)F)\F	ADFQWOLUKYLWCE-OWOJBTEDSA-N	C6HF11O	297.985	19.56	3	M-H-	/	/	/	/	Liu_etal_2019	dx.doi.org/10.1016/j.trac.2019.02.021	Wang_etal_2018	dx.doi.org/10.1021/acs.est.8b03030
dPAs n=4	dPAs n=4	double bond-perfluoroalkyl alcohols, n=4			/	/	/	OC(F)(F)C(F)(F)C(F)(F)C(F)(F)/C(F)=C(C(F)(F)F)\F	NFMZAQRWTUWWTQ-OWOJBTEDSA-N	C7HF13O	347.982	21.99	3	M-H-	C2F5:C3F5:C2F5O:C3F7:C4F7:C5F9:C6F11		/	/	Liu_etal_2019	dx.doi.org/10.1016/j.trac.2019.02.021	Wang_etal_2018	dx.doi.org/10.1021/acs.est.8b03030
dPAs n=5	dPAs n=5	double bond-perfluoroalkyl alcohols, n=5			/	/	/	OC(F)(F)C(F)(F)C(F)(F)C(F)(F)C(F)(F)/C(F)=C(C(F)(F)F)\F	VTNWPFDYJFVEDI-OWOJBTEDSA-N	C8HF15O	397.979	24.47	3	M-H-	/	/	/	/	Liu_etal_2019	dx.doi.org/10.1016/j.trac.2019.02.021	Wang_etal_2018	dx.doi.org/10.1021/acs.est.8b03030
dPAs n=4	dPAs n=4	double bond-perfluoroalkyl alcohols, n=4			/	/	/	OC(F)(F)C(F)(F)C(F)(F)C(F)(F)/C(F)=C(C(F)(F)F)\F	NFMZAQRWTUWWTQ-OWOJBTEDSA-N	C7HF13O	347.982	22.5	3	M-H-	/	/	/	/	Liu_etal_2019	dx.doi.org/10.1016/j.trac.2019.02.021	Yu_etal_2018	dx.doi.org/10.1021/acs.est.8b02492
dPAs n=5	dPAs n=5	double bond-perfluoroalkyl alcohols, n=5			/	/	/	OC(F)(F)C(F)(F)C(F)(F)C(F)(F)C(F)(F)/C(F)=C(C(F)(F)F)\F	VTNWPFDYJFVEDI-OWOJBTEDSA-N	C8HF15O	397.979	24.6	3	M-H-	/	/	/	/	Liu_etal_2019	dx.doi.org/10.1016/j.trac.2019.02.021	Yu_etal_2018	dx.doi.org/10.1021/acs.est.8b02492
dPAs n=6	dPAs n=6	double bond-perfluoroalkyl alcohols, n=6			/	/	/	OC(F)(F)C(F)(F)C(F)(F)C(F)(F)C(F)(F)C(F)(F)/C(F)=C(C(F)(F)F)\F	WRCGUAZSSNZDNP-OWOJBTEDSA-N	C9HF17O	447.976	26.4	4	M-H-	/	/	/	/	Liu_etal_2019	dx.doi.org/10.1016/j.trac.2019.02.021	Yu_etal_2018	dx.doi.org/10.1021/acs.est.8b02492
dPAs n=7	dPAs n=7	double bond-perfluoroalkyl alcohols, n=7			/	/	/	OC(F)(F)C(F)(F)C(F)(F)C(F)(F)C(F)(F)C(F)(F)C(F)(F)/C(F)=C(C(F)(F)F)\F	HLWGOBNFWHRCKQ-OWOJBTEDSA-N	C10HF19O	497.972	27.8	4	M-H-	/	/	/	/	Liu_etal_2019	dx.doi.org/10.1016/j.trac.2019.02.021	Yu_etal_2018	dx.doi.org/10.1021/acs.est.8b02492
dPAs n=8	dPAs n=8	double bond-perfluoroalkyl alcohols, n=8			/	/	/	OC(F)(F)C(F)(F)C(F)(F)C(F)(F)C(F)(F)C(F)(F)C(F)(F)C(F)(F)/C(F)=C(C(F)(F)F)\F	LFJGBBBVTPKGLE-OWOJBTEDSA-N	C11HF21O	547.969	29.2	3	M-H-	/	/	/	/	Liu_etal_2019	dx.doi.org/10.1016/j.trac.2019.02.021	Yu_etal_2018	dx.doi.org/10.1021/acs.est.8b02492
dPAs n=9	dPAs n=9	double bond-perfluoroalkyl alcohols, n=9			/	/	/	OC(F)(F)C(F)(F)C(F)(F)C(F)(F)C(F)(F)C(F)(F)C(F)(F)C(F)(F)C(F)(F)/C(F)=C(C(F)(F)F)\F	IRCBCQHSEHAVGL-OWOJBTEDSA-N	C12HF23O	597.966	30.4	3	M-H-	C2F5:C3F7:C5F9:C7F13:C11F21:C12F23O		/	/	Liu_etal_2019	dx.doi.org/10.1016/j.trac.2019.02.021	Yu_etal_2018	dx.doi.org/10.1021/acs.est.8b02492
dPAs n=10	dPAs n=10	double bond-perfluoroalkyl alcohols, n=10			/	/	/	OC(F)(F)C(F)(F)C(F)(F)C(F)(F)C(F)(F)C(F)(F)C(F)(F)C(F)(F)C(F)(F)C(F)(F)/C(F)=C(C(F)(F)F)\F	LXHRQQQITFNIOV-OWOJBTEDSA-N	C13HF25O	647.963	31.3	3	M-H-	/	/	/	/	Liu_etal_2019	dx.doi.org/10.1016/j.trac.2019.02.021	Yu_etal_2018	dx.doi.org/10.1021/acs.est.8b02492
dPAs n=11	dPAs n=11	double bond-perfluoroalkyl alcohols, n=11			/	/	/	OC(F)(F)C(F)(F)C(F)(F)C(F)(F)C(F)(F)C(F)(F)C(F)(F)C(F)(F)C(F)(F)C(F)(F)C(F)(F)/C(F)=C(C(F)(F)F)\F	DRDORMCNZLUQQO-OWOJBTEDSA-N	C14HF27O	697.96	32.3	3	M-H-	/	/	/	/	Liu_etal_2019	dx.doi.org/10.1016/j.trac.2019.02.021	Yu_etal_2018	dx.doi.org/10.1021/acs.est.8b02492
dPAs n=12	dPAs n=12	double bond-perfluoroalkyl alcohols, n=12			/	/	/	OC(F)(F)C(F)(F)C(F)(F)C(F)(F)C(F)(F)C(F)(F)C(F)(F)C(F)(F)C(F)(F)C(F)(F)C(F)(F)C(F)(F)/C(F)=C(C(F)(F)F)\F	OTGTXEZRTXPANW-OWOJBTEDSA-N	C15HF29O	747.956	33.1	3	M-H-	/	/	/	/	Liu_etal_2019	dx.doi.org/10.1016/j.trac.2019.02.021	Yu_etal_2018	dx.doi.org/10.1021/acs.est.8b02492
dPAs n=13	dPAs n=13	double bond-perfluoroalkyl alcohols, n=13			/	/	/	OC(F)(F)C(F)(F)C(F)(F)C(F)(F)C(F)(F)C(F)(F)C(F)(F)C(F)(F)C(F)(F)C(F)(F)C(F)(F)C(F)(F)C(F)(F)/C(F)=C(C(F)(F)F)\F	UJPHLTJQINHILM-OWOJBTEDSA-N	C16HF31O	797.953	33.8	3	M-H-	/	/	/	/	Liu_etal_2019	dx.doi.org/10.1016/j.trac.2019.02.021	Yu_etal_2018	dx.doi.org/10.1021/acs.est.8b02492
OBS	OBS	p-perfluorous nonenoxybenzenesulfonate			271794-15-1	/	/	O=S(O)(C(C=C1)=CC=C1O/C(C(F)(F)F)=C(C(C(F)(F)F)(C(F)(F)F)F)\C(C(F)(F)F)(C(F)(F)F)F)=O	QGTOYUMAYUVGTO-UHFFFAOYSA-N	C15H5F17O4S	603.964	26.8	2a	M-H-	C6H4O4S:C13H4F11O4S:C15H4F17O4S		/	/	Liu_etal_2019	dx.doi.org/10.1016/j.trac.2019.02.021	Yu_etal_2018	dx.doi.org/10.1021/acs.est.8b02492
OBS	OBS	p-perfluorous nonenoxybenzenesulfonate			271794-15-1	puri ?ed from the commercial product from Kaierfu New Material Co., Ltd.	/	O=S(O)(C(C=C1)=CC=C1O/C(C(F)(F)F)=C(C(C(F)(F)F)(C(F)(F)F)F)\C(C(F)(F)F)(C(F)(F)F)F)=O	QGTOYUMAYUVGTO-UHFFFAOYSA-N	C15H5F17O4S	603.964	4.62	1	M-H-	C6H4O4S:C13H4F11O4S:C15H4F17O4S		/	/	Xu_etal_2017	dx.doi.org/10.1021/acs.est.7b04332	Xu_etal_2017	dx.doi.org/10.1021/acs.est.7b04332
uHPAPEs n=7	uHPAPEs n=7	Unsaturated (double bond-/cyclic)-,H-substituted alcohols/ethers, n=7		CnHF2n-2O-	/	/	/	/	/	C7HF12O	328.984	17.29	4	M-	/	/	/	/	Liu_etal_2019	dx.doi.org/10.1016/j.trac.2019.02.021	Liu_etal_2015	dx.doi.org/10.1021/acs.analchem.5b00039
uHPAPEs n=8	uHPAPEs n=8	Unsaturated (double bond-/cyclic)-,H-substituted alcohols/ethers, n=8			/	/	/	/	/	C8HF14O	378.98	20.21	4	M-	/	/	/	/	Liu_etal_2019	dx.doi.org/10.1016/j.trac.2019.02.021	Liu_etal_2015	dx.doi.org/10.1021/acs.analchem.5b00039
uHPAPEs n=9	uHPAPEs n=9	Unsaturated (double bond-/cyclic)-,H-substituted alcohols/ethers, n=9			/	/	/	/	/	C9HF16O	428.977	22.49	4	M-	C3F5:C4F7:C5F7:C5F9:C6F9:CFF11:C8F13:C9F15O		HCD 60|80	/	Liu_etal_2019	dx.doi.org/10.1016/j.trac.2019.02.021	Liu_etal_2015	dx.doi.org/10.1021/acs.analchem.5b00039
uHPAPEs n=10	uHPAPEs n=10	Unsaturated (double bond-/cyclic)-,H-substituted alcohols/ethers, n=10			/	/	/	/	/	C10HF18O	478.974	24.15	4	M-	/	/	/	/	Liu_etal_2019	dx.doi.org/10.1016/j.trac.2019.02.021	Liu_etal_2015	dx.doi.org/10.1021/acs.analchem.5b00039
uHPAPEs n=11	uHPAPEs n=11	Unsaturated (double bond-/cyclic)-,H-substituted alcohols/ethers, n=11			/	/	/	/	/	C11HF20O	528.971	23.67	4	M-	/	/	/	/	Liu_etal_2019	dx.doi.org/10.1016/j.trac.2019.02.021	Liu_etal_2015	dx.doi.org/10.1021/acs.analchem.5b00039
uClPAPEs n=6	uClPAPEs n=6	Unsaturated (double bond-/cyclic-),Cl-substituted alcohols/ethers, n=6		CnF2n-2OCl-	/	/	/	/	/	C6F10OCl	312.948	13.9	4	M-	/	/	/	/	Liu_etal_2019	dx.doi.org/10.1016/j.trac.2019.02.021	Liu_etal_2015	dx.doi.org/10.1021/acs.analchem.5b00039
uClPAPEs n=7	uClPAPEs n=7	Unsaturated (double bond-/cyclic-),Cl-substituted alcohols/ethers, n=7			/	/	/	/	/	C7F12OCl	362.945	17.83	4	M-	/	/	/	/	Liu_etal_2019	dx.doi.org/10.1016/j.trac.2019.02.021	Liu_etal_2015	dx.doi.org/10.1021/acs.analchem.5b00039
uClPAPEs n=8	uClPAPEs n=8	Unsaturated (double bond-/cyclic-),Cl-substituted alcohols/ethers, n=8			/	/	/	/	/	C8F14OCl	412.941	20.59	4	M-	C2F5:C3F5:C3F7:C4F7:C4F6Cl:C5F9:C5F8Cl:C7F12Cl:C8F14OCl		HCD 80	/	Liu_etal_2019	dx.doi.org/10.1016/j.trac.2019.02.021	Liu_etal_2015	dx.doi.org/10.1021/acs.analchem.5b00039
uClPAPEs n=9	uClPAPEs n=9	Unsaturated (double bond-/cyclic-),Cl-substituted alcohols/ethers, n=9			/	/	/	/	/	C9F16OCl	462.938	22.63	4	M-	/	/	/	/	Liu_etal_2019	dx.doi.org/10.1016/j.trac.2019.02.021	Liu_etal_2015	dx.doi.org/10.1021/acs.analchem.5b00039
uClPAPEs n=10	uClPAPEs n=10	Unsaturated (double bond-/cyclic-),Cl-substituted alcohols/ethers, n=10			/	/	/	/	/	C10F18OCl	512.935	24.34	4	M-	/	/	/	/	Liu_etal_2019	dx.doi.org/10.1016/j.trac.2019.02.021	Liu_etal_2015	dx.doi.org/10.1021/acs.analchem.5b00039
PFAmCEs n=1	PFAmCEs n=1	perfluoroalkyl amine carboxyl esters, n=1		CnH6F2n-6O6N-	/	/	/	/	/	C13H6F20O6N	651.988	19.94	4	M-	/	/	/	/	Liu_etal_2019	dx.doi.org/10.1016/j.trac.2019.02.021	Liu_etal_2018a	dx.doi.org/10.1021/acs.est.8b00779
PFAmCEs n=2	PFAmCEs n=2	perfluoroalkyl amine carboxyl esters, n=2			/	/	/	/	/	C14H6F22O6N	701.984	22.4	4	M-	/	/	/	/	Liu_etal_2019	dx.doi.org/10.1016/j.trac.2019.02.021	Liu_etal_2018a	dx.doi.org/10.1021/acs.est.8b00779
PFAmCEs n=3	PFAmCEs n=3	perfluoroalkyl amine carboxyl esters, n=3			/	/	/	/	/	C15H6F24O6N	751.981	24.37,24.84	4	M-	/	/	/	/	Liu_etal_2019	dx.doi.org/10.1016/j.trac.2019.02.021	Liu_etal_2018a	dx.doi.org/10.1021/acs.est.8b00779	multiple RTs
PFAmCEs n=4	PFAmCEs n=4	perfluoroalkyl amine carboxyl esters, n=4			/	/	/	/	/	C16H6F26O6N	801.978	26.09,26.92	4	M-	/	/	/	/	Liu_etal_2019	dx.doi.org/10.1016/j.trac.2019.02.021	Liu_etal_2018a	dx.doi.org/10.1021/acs.est.8b00779
PFAmCEs n=5	PFAmCEs n=5	perfluoroalkyl amine carboxyl esters, n=5			/	/	/	/	/	C20H6F28O6N	887.975	/	4	M-	/	/	/	/	Liu_etal_2019	dx.doi.org/10.1016/j.trac.2019.02.021	Liu_etal_2018a	dx.doi.org/10.1021/acs.est.8b00779
PFAmCEs n=6	PFAmCEs n=6	perfluoroalkyl amine carboxyl esters, n=6			/	/	/	/	/	C18H6F30O6N	901.972	27.68	4	M-	/	/	/	/	Liu_etal_2019	dx.doi.org/10.1016/j.trac.2019.02.021	Liu_etal_2018a	dx.doi.org/10.1021/acs.est.8b00779
PFAmCEs_i, n=0	PFAmCEs_i, n=0	perfluoroalkyl amine carboxyl esters_i, n=0		CnH2F2n-2O5N-	/	/	/	/	/	C10H2F18O5N	557.965	17.35	4	M-	/	/	/	/	Liu_etal_2019	dx.doi.org/10.1016/j.trac.2019.02.021	Liu_etal_2018a	dx.doi.org/10.1021/acs.est.8b00779	multiple RTs
PFAmCEs_i, n=1	PFAmCEs_i, n=1	perfluoroalkyl amine carboxyl esters_i, n=1			/	/	/	/	/	C11H2F20O5N	607.961	19.5-22	4	M-	/	/	/	/	Liu_etal_2019	dx.doi.org/10.1016/j.trac.2019.02.021	Liu_etal_2018a	dx.doi.org/10.1021/acs.est.8b00779
PFAmCEs_i, n=2	PFAmCEs_i, n=2	perfluoroalkyl amine carboxyl esters_i, n=2			/	/	/	/	/	C12H2F22O5N	657.958	21.5-24	4	M-	/	/	/	/	Liu_etal_2019	dx.doi.org/10.1016/j.trac.2019.02.021	Liu_etal_2018a	dx.doi.org/10.1021/acs.est.8b00779
PFAmCEs_i, n=3	PFAmCEs_i, n=3	perfluoroalkyl amine carboxyl esters_i, n=3			/	/	/	/	/	C13H2F24O5N	707.955	23.5-25	4	M-	/	/	/	/	Liu_etal_2019	dx.doi.org/10.1016/j.trac.2019.02.021	Liu_etal_2018a	dx.doi.org/10.1021/acs.est.8b00779
PFAmCEs_i, n=4	PFAmCEs_i, n=4	perfluoroalkyl amine carboxyl esters_i, n=4			/	/	/	/	/	C14H2F26O5N	757.952	25-27	4	M-	/	/	/	/	Liu_etal_2019	dx.doi.org/10.1016/j.trac.2019.02.021	Liu_etal_2018a	dx.doi.org/10.1021/acs.est.8b00779
PFAmCEs_i, n=5	PFAmCEs_i, n=5	perfluoroalkyl amine carboxyl esters_i, n=5			/	/	/	/	/	C15H2F28O5N	807.949	27.5-31.5	4	M-	/	/	/	/	Liu_etal_2019	dx.doi.org/10.1016/j.trac.2019.02.021	Liu_etal_2018a	dx.doi.org/10.1021/acs.est.8b00779
PFAmCEs_i, n=6	PFAmCEs_i, n=6	perfluoroalkyl amine carboxyl esters_i, n=6			/	/	/	/	/	C16H2F30O5N	857.945	/	4	M-	/	/	/	/	Liu_etal_2019	dx.doi.org/10.1016/j.trac.2019.02.021	Liu_etal_2018a	dx.doi.org/10.1021/acs.est.8b00779
PFAmCEs_i, n=7	PFAmCEs_i, n=7	perfluoroalkyl amine carboxyl esters_i, n=7			/	/	/	/	/	C17H2F32O5N	907.942	31.16	4	M-	/	/	/	/	Liu_etal_2019	dx.doi.org/10.1016/j.trac.2019.02.021	Liu_etal_2018a	dx.doi.org/10.1021/acs.est.8b00779
PFAmCACEs n=9	PFAmCACEs n=9	perfluoroalkyl amine carboxylic acids/carboxyl esters, n=9		CnF2nO2N-	/	/	/	/	/	C9F18O2N	495.964	17-26	4	M-	/	/	/	/	Liu_etal_2019	dx.doi.org/10.1016/j.trac.2019.02.021	Liu_etal_2018a	dx.doi.org/10.1021/acs.est.8b00779	multiple RTs
PFAmCACEs n=10	PFAmCACEs n=10	perfluoroalkyl amine carboxylic acids/carboxyl esters, n=10			/	/	/	/	/	C10F20O2N	545.961	19.5-27	4	M-	C3F7:C5F12N	/	/	/	Liu_etal_2019	dx.doi.org/10.1016/j.trac.2019.02.021	Liu_etal_2018a	dx.doi.org/10.1021/acs.est.8b00779
PFAmCACEs n=11	PFAmCACEs n=11	perfluoroalkyl amine carboxylic acids/carboxyl esters, n=11			/	/	/	/	/	C11F22O2N	595.958	21.5-26.5	4	M-	C3F7:C5F12N	/	/	/	Liu_etal_2019	dx.doi.org/10.1016/j.trac.2019.02.021	Liu_etal_2018a	dx.doi.org/10.1021/acs.est.8b00779
PFAmCACEs n=12	PFAmCACEs n=12	perfluoroalkyl amine carboxylic acids/carboxyl esters, n=12			/	/	/	/	/	C12F24O2N	645.955	23-26	3	M-	C3F7:C5F12N:C8F18N:C12F24O2N		HCD 80|100	/	Liu_etal_2019	dx.doi.org/10.1016/j.trac.2019.02.021	Liu_etal_2018a	dx.doi.org/10.1021/acs.est.8b00779
PFAmCACEs n=13	PFAmCACEs n=13	perfluoroalkyl amine carboxylic acids/carboxyl esters, n=13			/	/	/	/	/	C13F26O2N	695.951	24-27	4	M-	C3F7:C5F12N:C8F18N	/	/	/	Liu_etal_2019	dx.doi.org/10.1016/j.trac.2019.02.021	Liu_etal_2018a	dx.doi.org/10.1021/acs.est.8b00779
PFAmCACEs n=14	PFAmCACEs n=14	perfluoroalkyl amine carboxylic acids/carboxyl esters, n=14			/	/	/	/	/	C14F28O2N	745.948	26.5-29	4	M-	/	/	/	/	Liu_etal_2019	dx.doi.org/10.1016/j.trac.2019.02.021	Liu_etal_2018a	dx.doi.org/10.1021/acs.est.8b00779
PFAmCACEs n=15	PFAmCACEs n=15	perfluoroalkyl amine carboxylic acids/carboxyl esters, n=15			/	/	/	/	/	C15F30O2N	795.945	25.5-30	4	M-	/	/	/	/	Liu_etal_2019	dx.doi.org/10.1016/j.trac.2019.02.021	Liu_etal_2018a	dx.doi.org/10.1021/acs.est.8b00779
PFAmCACEs n=16	PFAmCACEs n=16	perfluoroalkyl amine carboxylic acids/carboxyl esters, n=16			/	/	/	/	/	C16F32O2N	845.942	31.16	4	M-	/	/	/	/	Liu_etal_2019	dx.doi.org/10.1016/j.trac.2019.02.021	Liu_etal_2018a	dx.doi.org/10.1021/acs.est.8b00779
PFAm n=5	PFAm n=5	perfluoroalkyl amines, n=5		CnF2n+1N-	/	/	/	/	/	C5F12N	301.984	17-30	3	M-	C2F6N:C3F7:C5F12N		HCD 80	/	Liu_etal_2019	dx.doi.org/10.1016/j.trac.2019.02.021	Liu_etal_2018a	dx.doi.org/10.1021/acs.est.8b00779	multiple RTs
PFAm n=6	PFAm n=6	perfluoroalkyl amines, n=6			/	/	/	/	/	C6F14N	351.981	17-29	4	M-	/	/	/	/	Liu_etal_2019	dx.doi.org/10.1016/j.trac.2019.02.021	Liu_etal_2018a	dx.doi.org/10.1021/acs.est.8b00779
PFAm n=7	PFAm n=7	perfluoroalkyl amines, n=7			/	/	/	/	/	C7F16N	401.978	18.5-27.5	4	M-	/	/	/	/	Liu_etal_2019	dx.doi.org/10.1016/j.trac.2019.02.021	Liu_etal_2018a	dx.doi.org/10.1021/acs.est.8b00779
PFAm n=8	PFAm n=8	perfluoroalkyl amines, n=8			/	/	/	/	/	C8F18N	451.974	19-32	3	M-	C3F7:C5F12N:C8F18N		HCD 80	/	Liu_etal_2019	dx.doi.org/10.1016/j.trac.2019.02.021	Liu_etal_2018a	dx.doi.org/10.1021/acs.est.8b00779
PFAm n=9	PFAm n=9	perfluoroalkyl amines, n=9			/	/	/	/	/	C9F20N	501.971	22-28	4	M-	/	/	/	/	Liu_etal_2019	dx.doi.org/10.1016/j.trac.2019.02.021	Liu_etal_2018a	dx.doi.org/10.1021/acs.est.8b00779
PFAm n=10	PFAm n=10	perfluoroalkyl amines, n=10			/	/	/	/	/	C10F22N	551.968	21.5-28.5	4	M-	/	/	/	/	Liu_etal_2019	dx.doi.org/10.1016/j.trac.2019.02.021	Liu_etal_2018a	dx.doi.org/10.1021/acs.est.8b00779
PFAm n=11	PFAm n=11	perfluoroalkyl amines, n=11			/	/	/	/	/	C11F24N	601.965	23-30	4	M-	/	/	/	/	Liu_etal_2019	dx.doi.org/10.1016/j.trac.2019.02.021	Liu_etal_2018a	dx.doi.org/10.1021/acs.est.8b00779
PFAm n=12	PFAm n=12	perfluoroalkyl amines, n=12			/	/	/	/	/	C12F26N	651.962	25.5-31	4	M-	/	/	/	/	Liu_etal_2019	dx.doi.org/10.1016/j.trac.2019.02.021	Liu_etal_2018a	dx.doi.org/10.1021/acs.est.8b00779
dPFAmCACEs n=2	dPFAmCACEs n=2	double bond perfluoroalkyl amine carboxylic acids/carboxyl esters, n=2		CnF2n-2O2N-	/	/	/	/	/	C10F18O2N	507.964	22.53	4	M-	/	/	/	/	Liu_etal_2019	dx.doi.org/10.1016/j.trac.2019.02.021	Liu_etal_2018a	dx.doi.org/10.1021/acs.est.8b00779	multiple RTs
dPFAmCACEs n=3	dPFAmCACEs n=3	double bond perfluoroalkyl amine carboxylic acids/carboxyl esters, n=3			/	/	/	/	/	C11F20O2N	557.961	20.5-22.5	4	M-	/	/	/	/	Liu_etal_2019	dx.doi.org/10.1016/j.trac.2019.02.021	Liu_etal_2018a	dx.doi.org/10.1021/acs.est.8b00779
dPFAmCACEs n=4	dPFAmCACEs n=4	double bond perfluoroalkyl amine carboxylic acids/carboxyl esters, n=4			/	/	/	/	/	C12F22O2N	607.958	21-23.5	3	M-	C5F12N:C9F18N:C12F22O2N	/	CID 35	/	Liu_etal_2019	dx.doi.org/10.1016/j.trac.2019.02.021	Liu_etal_2018a	dx.doi.org/10.1021/acs.est.8b00779
dPFAmCACEs n=5	dPFAmCACEs n=5	double bond perfluoroalkyl amine carboxylic acids/carboxyl esters, n=5			/	/	/	/	/	C13F24O2N	657.955	22-26	4	M-	/	/	/	/	Liu_etal_2019	dx.doi.org/10.1016/j.trac.2019.02.021	Liu_etal_2018a	dx.doi.org/10.1021/acs.est.8b00779
dPFAmCACEs n=6	dPFAmCACEs n=6	double bond perfluoroalkyl amine carboxylic acids/carboxyl esters, n=6			/	/	/	/	/	C14F26O2N	707.951	25.5-27	4	M-	/	/	/	/	Liu_etal_2019	dx.doi.org/10.1016/j.trac.2019.02.021	Liu_etal_2018a	dx.doi.org/10.1021/acs.est.8b00779
dPFAmCACEs n=7	dPFAmCACEs n=7	double bond perfluoroalkyl amine carboxylic acids/carboxyl esters, n=7			/	/	/	/	/	C15F28O2N	757.948	25.5-29	4	M-	/	/	/	/	Liu_etal_2019	dx.doi.org/10.1016/j.trac.2019.02.021	Liu_etal_2018a	dx.doi.org/10.1021/acs.est.8b00779
dPFAm n=6	dPFAm n=6	double bond perfluoroalkyl amines, n=6		CnF2nN-	/	/	/	/	/	C6F12N	313.984	20.5-27	4	M-	/	/	/	/	Liu_etal_2019	dx.doi.org/10.1016/j.trac.2019.02.021	Liu_etal_2018a	dx.doi.org/10.1021/acs.est.8b00779	multiple RTs
dPFAm n=7	dPFAm n=7	double bond perfluoroalkyl amines, n=7			/	/	/	/	/	C7F14N	363.981	21-27	4	M-	/	/	/	/	Liu_etal_2019	dx.doi.org/10.1016/j.trac.2019.02.021	Liu_etal_2018a	dx.doi.org/10.1021/acs.est.8b00779
dPFAm n=8	dPFAm n=8	double bond perfluoroalkyl amines, n=8			/	/	/	/	/	C8F16N	413.978	19.5-29	3	M-	C3F7:C5F10N:C6F11:C8F16N		HCD 80	/	Liu_etal_2019	dx.doi.org/10.1016/j.trac.2019.02.021	Liu_etal_2018a	dx.doi.org/10.1021/acs.est.8b00779
dPFAm n=9	dPFAm n=9	double bond perfluoroalkyl amines, n=9			/	/	/	/	/	C9F18N	463.974	21.5-27	4	M-	/	/	/	/	Liu_etal_2019	dx.doi.org/10.1016/j.trac.2019.02.021	Liu_etal_2018a	dx.doi.org/10.1021/acs.est.8b00779
dPFAm n=10	dPFAm n=10	double bond perfluoroalkyl amines, n=10			/	/	/	/	/	C10F20N	513.971	20-29	4	M-	/	/	/	/	Liu_etal_2019	dx.doi.org/10.1016/j.trac.2019.02.021	Liu_etal_2018a	dx.doi.org/10.1021/acs.est.8b00779
dPFAm n=11	dPFAm n=11	double bond perfluoroalkyl amines, n=11			/	/	/	/	/	C11F22N	563.968	21-27	4	M-	/	/	/	/	Liu_etal_2019	dx.doi.org/10.1016/j.trac.2019.02.021	Liu_etal_2018a	dx.doi.org/10.1021/acs.est.8b00779
dPFAm n=12	dPFAm n=12	double bond perfluoroalkyl amines, n=12			/	/	/	/	/	C12F24N	613.965	23.5-26	4	M-	/	/	/	/	Liu_etal_2019	dx.doi.org/10.1016/j.trac.2019.02.021	Liu_etal_2018a	dx.doi.org/10.1021/acs.est.8b00779
dPFAm n=13	dPFAm n=13	double bond perfluoroalkyl amines, n=13			/	/	/	/	/	C13F26N	663.962	25-28.5	4	M-	/	/	/	/	Liu_etal_2019	dx.doi.org/10.1016/j.trac.2019.02.021	Liu_etal_2018a	dx.doi.org/10.1021/acs.est.8b00779
dPFAm n=14	dPFAm n=14	double bond perfluoroalkyl amines, n=14			/	/	/	/	/	C14F28N	713.958	27-28.5	4	M-	/	/	/	/	Liu_etal_2019	dx.doi.org/10.1016/j.trac.2019.02.021	Liu_etal_2018a	dx.doi.org/10.1021/acs.est.8b00779
dPFAm n=15	dPFAm n=15	double bond perfluoroalkyl amines, n=15			/	/	/	/	/	C15F30N	763.955	28-30	4	M-	/	/	/	/	Liu_etal_2019	dx.doi.org/10.1016/j.trac.2019.02.021	Liu_etal_2018a	dx.doi.org/10.1021/acs.est.8b00779
FTOHAm m+n=16	FTOHAm m+n=16	fluorotelomer amine, m+n=16			/	Danish Veterinary and Food Adm.	/	/	/	C23H13F34O2N	981.04	2.5-5.5	/	M-H-	/	/	/	/	Liu_etal_2019	dx.doi.org/10.1016/j.trac.2019.02.021	Trier_etal_2011	dx.doi.org/10.1007/s11356-010-0439-3
FTOHAm m+n=18	FTOHAm m+n=18	fluorotelomer amine, m+n=18			/	Danish Veterinary and Food Adm.	/	/	/	C25H13F38O2N	1081.03	2.5-5.5	/	M-H-	/	/	/	/	Liu_etal_2019	dx.doi.org/10.1016/j.trac.2019.02.021	Trier_etal_2011	dx.doi.org/10.1007/s11356-010-0439-3
FTOHAm m+n=20	FTOHAm m+n=20	fluorotelomer amine, m+n=20			/	Danish Veterinary and Food Adm.	/	/	/	C27H13F42O2N	1181.03	2.5-5.5	/	M-H-	/	/	/	/	Liu_etal_2019	dx.doi.org/10.1016/j.trac.2019.02.021	Trier_etal_2011	dx.doi.org/10.1007/s11356-010-0439-3
FTOHAm m+n=22	FTOHAm m+n=22	fluorotelomer amine, m+n=22			/	Danish Veterinary and Food Adm.	/	/	/	C29H13F46O2N	1281.02	2.5-5.5	/	M-H-	/	/	/	/	Liu_etal_2019	dx.doi.org/10.1016/j.trac.2019.02.021	Trier_etal_2011	dx.doi.org/10.1007/s11356-010-0439-3
FTOHAm m+n=24	FTOHAm m+n=24	fluorotelomer amine, m+n=24			/	Danish Veterinary and Food Adm.	/	/	/	C31H13F50O2N	1381.01	2.5-5.5	/	M-H-	/	/	/	/	Liu_etal_2019	dx.doi.org/10.1016/j.trac.2019.02.021	Trier_etal_2011	dx.doi.org/10.1007/s11356-010-0439-3
PFAAAms n=3	PFAAAms n=3	perfluoroalkylamido ammonium, n=3			/	/	DTXSID60895959	C(NCCCN(C)C)(=O)C(F)(F)C(F)(F)C(F)(F)F	ZWLUCJNJSFZMTB-UHFFFAOYSA-N	C9H13F7ON2	298.092	2024-03-02	3	M+H+	/	/	/	/	Liu_etal_2019	dx.doi.org/10.1016/j.trac.2019.02.021	D'Agostino_etal_2013	dx.doi.org/10.1021/es403729e
PFAAAms n=4	PFAAAms n=4	perfluoroalkylamido ammonium, n=4			/	/	DTXSID50896016	C(NCCCN(C)C)(=O)C(F)(F)C(F)(F)C(F)(F)C(F)(F)F	LSTORYFJUHQATM-UHFFFAOYSA-N	C10H13F9ON2	348.088	2024-04-03	3	M+H+	/	/	/	/	Liu_etal_2019	dx.doi.org/10.1016/j.trac.2019.02.021	D'Agostino_etal_2013	dx.doi.org/10.1021/es403729e
PFAAAms n=5	PFAAAms n=5	perfluoroalkylamido ammonium, n=5			/	/	/	C(NCCCN(C)C)(=O)C(F)(F)C(F)(F)C(F)(F)C(F)(F)C(F)(F)F	RKCBASOCGZNLGO-UHFFFAOYSA-N	C11H13F11ON2	398.085	2024-05-04	3	M+H+	/	/	/	/	Liu_etal_2019	dx.doi.org/10.1016/j.trac.2019.02.021	D'Agostino_etal_2013	dx.doi.org/10.1021/es403729e
PFAAAms n=6	PFAAAms n=6	perfluoroalkylamido ammonium, n=6			/	/	DTXSID70892959	C(NCCCN(C)C)(=O)C(F)(F)C(F)(F)C(F)(F)C(F)(F)C(F)(F)C(F)(F)F	HEFMHJGSLLYQSB-UHFFFAOYSA-N	C12H13F13ON2	448.082	5-5.5	3	M+H+	/	/	/	/	Liu_etal_2019	dx.doi.org/10.1016/j.trac.2019.02.021	D'Agostino_etal_2013	dx.doi.org/10.1021/es403729e
PFAAAms n=7	PFAAAms n=7	perfluoroalkylamido ammonium, n=7			/	/	DTXSID90892572	C(NCCCN(C)C)(=O)C(F)(F)C(F)(F)C(F)(F)C(F)(F)C(F)(F)C(F)(F)C(F)(F)F	STMOMAISLIDGHH-UHFFFAOYSA-N	C13H13F15ON2	498.079	5.5-6.2	3	M+H+	/	/	/	/	Liu_etal_2019	dx.doi.org/10.1016/j.trac.2019.02.021	D'Agostino_etal_2013	dx.doi.org/10.1021/es403729e
PFAAAms n=8	PFAAAms n=8	perfluoroalkylamido ammonium, n=8			/	/	DTXSID80892960	C(NCCCN(C)C)(=O)C(F)(F)C(F)(F)C(F)(F)C(F)(F)C(F)(F)C(F)(F)C(F)(F)C(F)(F)F	CMBODFNNJATQMX-UHFFFAOYSA-N	C14H13F17ON2	548.076	6-6.7	3	M+H+	C2F5:C3F5:C3F7:C9H3F17N:C10H3F17ON:C12H7F17ON:C14H14F17ON2		CE 50	/	Liu_etal_2019	dx.doi.org/10.1016/j.trac.2019.02.021	D'Agostino_etal_2013	dx.doi.org/10.1021/es403729e
PFAAAms n=9	PFAAAms n=9	perfluoroalkylamido ammonium, n=9			/	/	DTXSID40892961	C(NCCCN(C)C)(=O)C(F)(F)C(F)(F)C(F)(F)C(F)(F)C(F)(F)C(F)(F)C(F)(F)C(F)(F)C(F)(F)F	JWHQEYMLFOXGFH-UHFFFAOYSA-N	C15H13F19ON2	598.072	6.5-7	3	M+H+	/	/	/	/	Liu_etal_2019	dx.doi.org/10.1016/j.trac.2019.02.021	D'Agostino_etal_2013	dx.doi.org/10.1021/es403729e
PFAAAms n=10	PFAAAms n=10	perfluoroalkylamido ammonium, n=10			/	/	DTXSID00892962	C(NCCCN(C)C)(=O)C(F)(F)C(F)(F)C(F)(F)C(F)(F)C(F)(F)C(F)(F)C(F)(F)C(F)(F)C(F)(F)C(F)(F)F	OCNPDUCQWGCJRQ-UHFFFAOYSA-N	C16H13F21ON2	648.069	6.8-7.3	3	M+H+	/	/	/	/	Liu_etal_2019	dx.doi.org/10.1016/j.trac.2019.02.021	D'Agostino_etal_2013	dx.doi.org/10.1021/es403729e
PFAAAms n=11	PFAAAms n=11	perfluoroalkylamido ammonium, n=11			/	/	DTXSID60892963	C(NCCCN(C)C)(=O)C(F)(F)C(F)(F)C(F)(F)C(F)(F)C(F)(F)C(F)(F)C(F)(F)C(F)(F)C(F)(F)C(F)(F)C(F)(F)F	FPPMMZOESICKHH-UHFFFAOYSA-N	C17H13F23ON2	698.066	7.1-7.5	3	M+H+	/	/	/	/	Liu_etal_2019	dx.doi.org/10.1016/j.trac.2019.02.021	D'Agostino_etal_2013	dx.doi.org/10.1021/es403729e
PFAAAms n=12	PFAAAms n=12	perfluoroalkylamido ammonium, n=12			/	/	/	C(NCCCN(C)C)(=O)C(F)(F)C(F)(F)C(F)(F)C(F)(F)C(F)(F)C(F)(F)C(F)(F)C(F)(F)C(F)(F)C(F)(F)C(F)(F)C(F)(F)F	ZHYDCNCENVYPGO-UHFFFAOYSA-N	C18H13F25ON2	748.063	7.5-7.9	3	M+H+	/	/	/	/	Liu_etal_2019	dx.doi.org/10.1016/j.trac.2019.02.021	D'Agostino_etal_2013	dx.doi.org/10.1021/es403729e
PFAAAms n=14	PFAAAms n=14	perfluoroalkylamido ammonium, n=14			/	/	/	C(NCCCN(C)C)(=O)C(F)(F)C(F)(F)C(F)(F)C(F)(F)C(F)(F)C(F)(F)C(F)(F)C(F)(F)C(F)(F)C(F)(F)C(F)(F)C(F)(F)C(F)(F)C(F)(F)F	YNOFXSHQSDRKHC-UHFFFAOYSA-N	C20H13F29ON2	848.056	8-8.3	3	M+H+	/	/	/	/	Liu_etal_2019	dx.doi.org/10.1016/j.trac.2019.02.021	D'Agostino_etal_2013	dx.doi.org/10.1021/es403729e
PFAABs n=6_pos	PFAABs n=6_pos	perfluoroalkylamido betaine-related, n=6_pos			/	/	/	C(NCCC[N+](CC(O)=O)(C)C)(=O)C(F)(F)C(F)(F)C(F)(F)C(F)(F)C(F)(F)C(F)(F)F	ZLXHLIZSFKQSIT-UHFFFAOYSA-O	C14H16F13O3N2	507.095	4.3-5	3	M+	/	/	/	/	Liu_etal_2019	dx.doi.org/10.1016/j.trac.2019.02.021	D'Agostino_etal_2013	dx.doi.org/10.1021/es403729e
PFAABs n=7_pos	PFAABs n=7_pos	perfluoroalkylamido betaine-related, n=7_pos			/	/	/	C(NCCC[N+](CC(O)=O)(C)C)(=O)C(F)(F)C(F)(F)C(F)(F)C(F)(F)C(F)(F)C(F)(F)C(F)(F)F	FTAFFTSOJBRORR-UHFFFAOYSA-O	C15H16F15O3N2	557.092	5-5.5	3	M+	/	/	/	/	Liu_etal_2019	dx.doi.org/10.1016/j.trac.2019.02.021	D'Agostino_etal_2013	dx.doi.org/10.1021/es403729e
PFAABs n=8_pos	PFAABs n=8_pos	perfluoroalkylamido betaine-related, n=8_pos			/	/	/	C(NCCC[N+](CC(O)=O)(C)C)(=O)C(F)(F)C(F)(F)C(F)(F)C(F)(F)C(F)(F)C(F)(F)C(F)(F)C(F)(F)F	BVWINCKFYGZCTM-UHFFFAOYSA-O	C16H16F17O3N2	607.089	5.5-6	3	M+	C4H10O2N:C9H3F17N:C10H3F17ON:C12H7F17ON:C16H16F17O3N2		CE 40	/	Liu_etal_2019	dx.doi.org/10.1016/j.trac.2019.02.021	D'Agostino_etal_2013	dx.doi.org/10.1021/es403729e
PFAABs n=9_pos	PFAABs n=9_pos	perfluoroalkylamido betaine-related, n=9_pos			/	/	/	C(NCCC[N+](CC(O)=O)(C)C)(=O)C(F)(F)C(F)(F)C(F)(F)C(F)(F)C(F)(F)C(F)(F)C(F)(F)C(F)(F)C(F)(F)F	SIPZTYNQWUTWPT-UHFFFAOYSA-O	C17H16F19O3N2	657.086	6-6.4	3	M+	/	/	/	/	Liu_etal_2019	dx.doi.org/10.1016/j.trac.2019.02.021	D'Agostino_etal_2013	dx.doi.org/10.1021/es403729e
PFAABs n=10_pos	PFAABs n=10_pos	perfluoroalkylamido betaine-related, n=10_pos			/	/	/	C(NCCC[N+](CC(O)=O)(C)C)(=O)C(F)(F)C(F)(F)C(F)(F)C(F)(F)C(F)(F)C(F)(F)C(F)(F)C(F)(F)C(F)(F)C(F)(F)F	LKAALQCVMWYDMN-UHFFFAOYSA-O	C18H16F21O3N2	707.083	6.2-6.6	3	M+	/	/	/	/	Liu_etal_2019	dx.doi.org/10.1016/j.trac.2019.02.021	D'Agostino_etal_2013	dx.doi.org/10.1021/es403729e
PFAABs n=11_pos	PFAABs n=11_pos	perfluoroalkylamido betaine-related, n=11_pos			/	/	/	C(NCCC[N+](CC(O)=O)(C)C)(=O)C(F)(F)C(F)(F)C(F)(F)C(F)(F)C(F)(F)C(F)(F)C(F)(F)C(F)(F)C(F)(F)C(F)(F)C(F)(F)F	WLNBQAVMIDCSHA-UHFFFAOYSA-O	C19H16F23O3N2	757.079	6.5-6.8	3	M+	/	/	/	/	Liu_etal_2019	dx.doi.org/10.1016/j.trac.2019.02.021	D'Agostino_etal_2013	dx.doi.org/10.1021/es403729e
PFAABs n=12_pos	PFAABs n=12_pos	perfluoroalkylamido betaine-related, n=12_pos			/	/	/	C(NCCC[N+](CC(O)=O)(C)C)(=O)C(F)(F)C(F)(F)C(F)(F)C(F)(F)C(F)(F)C(F)(F)C(F)(F)C(F)(F)C(F)(F)C(F)(F)C(F)(F)C(F)(F)F	ABORRGDTJNGTLT-UHFFFAOYSA-O	C20H16F25O3N2	807.076	6.8-7.0	3	M+	/	/	/	/	Liu_etal_2019	dx.doi.org/10.1016/j.trac.2019.02.021	D'Agostino_etal_2013	dx.doi.org/10.1021/es403729e
PFAABs n=13_pos	PFAABs n=13_pos	perfluoroalkylamido betaine-related, n=13_pos			/	/	/	C(NCCC[N+](CC(O)=O)(C)C)(=O)C(F)(F)C(F)(F)C(F)(F)C(F)(F)C(F)(F)C(F)(F)C(F)(F)C(F)(F)C(F)(F)C(F)(F)C(F)(F)C(F)(F)C(F)(F)F	HZASZDXZILDXSX-UHFFFAOYSA-O	C21H16F27O3N2	857.073	7-7.3	3	M+	/	/	/	/	Liu_etal_2019	dx.doi.org/10.1016/j.trac.2019.02.021	D'Agostino_etal_2013	dx.doi.org/10.1021/es403729e	presented in the SI but not in the manuscript
PFAABs n=14_pos	PFAABs n=14_pos	perfluoroalkylamido betaine-related, n=14_pos			/	/	/	C(NCCC[N+](CC(O)=O)(C)C)(=O)C(F)(F)C(F)(F)C(F)(F)C(F)(F)C(F)(F)C(F)(F)C(F)(F)C(F)(F)C(F)(F)C(F)(F)C(F)(F)C(F)(F)C(F)(F)C(F)(F)F	SJRJLDYBLRALMF-UHFFFAOYSA-O	C22H16F29O3N2	907.07	7.1-7.5	3	M+	/	/	/	/	Liu_etal_2019	dx.doi.org/10.1016/j.trac.2019.02.021	D'Agostino_etal_2013	dx.doi.org/10.1021/es403729e
PFAABs n=6	PFAABs n=6	perfluoroalkylamido betaine-related, n=6			/	/	/	C(NCCC[N+](CC(O)=O)(C)C)(=O)C(F)(F)C(F)(F)C(F)(F)C(F)(F)C(F)(F)C(F)(F)F	ZLXHLIZSFKQSIT-UHFFFAOYSA-O	C14H16F13O3N2	507.095	/	3	M-2H-	/	/	/	/	Liu_etal_2019	dx.doi.org/10.1016/j.trac.2019.02.021	D'Agostino_etal_2013	dx.doi.org/10.1021/es403729e
PFAABs n=7	PFAABs n=7	perfluoroalkylamido betaine-related, n=7			/	/	/	C(NCCC[N+](CC(O)=O)(C)C)(=O)C(F)(F)C(F)(F)C(F)(F)C(F)(F)C(F)(F)C(F)(F)C(F)(F)F	FTAFFTSOJBRORR-UHFFFAOYSA-O	C15H16F15O3N2	557.092	/	3	M-2H-	/	/	/	/	Liu_etal_2019	dx.doi.org/10.1016/j.trac.2019.02.021	D'Agostino_etal_2013	dx.doi.org/10.1021/es403729e
PFAABs n=8	PFAABs n=8	perfluoroalkylamido betaine-related, n=8			/	/	/	C(NCCC[N+](CC(O)=O)(C)C)(=O)C(F)(F)C(F)(F)C(F)(F)C(F)(F)C(F)(F)C(F)(F)C(F)(F)C(F)(F)F	BVWINCKFYGZCTM-UHFFFAOYSA-O	C16H16F17O3N2	607.089	/	3	M-2H-	C4H8O2N:C3F7:C4F9:C5F11:C8F17:C9F16O:C10H2F17ON:C12H5F17ON:C10H2F17O3N:C13H8F17ON2:C14H11F17ON2:C16H14F17O3N2		CE 30	/	Liu_etal_2019	dx.doi.org/10.1016/j.trac.2019.02.021	D'Agostino_etal_2013	dx.doi.org/10.1021/es403729e
PFAABs n=10	PFAABs n=10	perfluoroalkylamido betaine-related, n=10			/	/	/	C(NCCC[N+](CC(O)=O)(C)C)(=O)C(F)(F)C(F)(F)C(F)(F)C(F)(F)C(F)(F)C(F)(F)C(F)(F)C(F)(F)C(F)(F)C(F)(F)F	LKAALQCVMWYDMN-UHFFFAOYSA-O	C18H16F21O3N2	707.083	/	3	M-2H-	/	/	/	/	Liu_etal_2019	dx.doi.org/10.1016/j.trac.2019.02.021	D'Agostino_etal_2013	dx.doi.org/10.1021/es403729e
PFAABs n=12	PFAABs n=12	perfluoroalkylamido betaine-related, n=12			/	/	/	C(NCCC[N+](CC(O)=O)(C)C)(=O)C(F)(F)C(F)(F)C(F)(F)C(F)(F)C(F)(F)C(F)(F)C(F)(F)C(F)(F)C(F)(F)C(F)(F)C(F)(F)C(F)(F)F	ABORRGDTJNGTLT-UHFFFAOYSA-O	C20H16F25O3N2	807.076	/	3	M-2H-	/	/	/	/	Liu_etal_2019	dx.doi.org/10.1016/j.trac.2019.02.021	D'Agostino_etal_2013	dx.doi.org/10.1021/es403729e
PFAABs_i n=8	PFAABs_i n=8	Perfluoroalkylamido betaine-related_i, n=8			/	/	/	C(NCCC[N+](CC(OC(C)C)=O)(C)C)(=O)C(F)(F)C(F)(F)C(F)(F)C(F)(F)C(F)(F)C(F)(F)C(F)(F)C(F)(F)F	DLKJKOKTLCHZLW-UHFFFAOYSA-O	C19H22F17O3N2	649.136	6-6.5	3	M+	/	/	/	/	Liu_etal_2019	dx.doi.org/10.1016/j.trac.2019.02.021	D'Agostino_etal_2013	dx.doi.org/10.1021/es403729e
PFAABs_i n=10	PFAABs_i n=10	Perfluoroalkylamido betaine-related_i, n=10			/	/	/	C(NCCC[N+](CC(OC(C)C)=O)(C)C)(=O)C(F)(F)C(F)(F)C(F)(F)C(F)(F)C(F)(F)C(F)(F)C(F)(F)C(F)(F)C(F)(F)C(F)(F)F	YMPFZDCUDSKEGU-UHFFFAOYSA-O	C21H22F21O3N2	749.13	6.5-7	3	M+	C4H10O2N:C7H16O2N:C12H7F17ON:C16H16F17O3N2:C19H22F17O3N2	/	CE 30	/	Liu_etal_2019	dx.doi.org/10.1016/j.trac.2019.02.021	D'Agostino_etal_2013	dx.doi.org/10.1021/es403729e
PFAABs_i n=12	PFAABs_i n=12	Perfluoroalkylamido betaine-related_i, n=12			/	/	/	C(NCCC[N+](CC(OC(C)C)=O)(C)C)(=O)C(F)(F)C(F)(F)C(F)(F)C(F)(F)C(F)(F)C(F)(F)C(F)(F)C(F)(F)C(F)(F)C(F)(F)C(F)(F)C(F)(F)F	RKYVKYKFHBDWJZ-UHFFFAOYSA-O	C23H22F25O3N2	849.123	7-7.5	3	M+	/	/	/	/	Liu_etal_2019	dx.doi.org/10.1016/j.trac.2019.02.021	D'Agostino_etal_2013	dx.doi.org/10.1021/es403729e
PFNhcs m+n+p=6	PFNhcs m+n+p=6	Perfluoroalkyl N-heterocycles, m+n+p=6			/	/	/	FC(F)(F)C1=C(OC(F)(F)F)N=C(C(F)(C(F)(F)F)C(F)(F)C(F)(F)F)[N-]1	GZMCRPVBUVHTQP-UHFFFAOYSA-N	C9F15N2O	436.977	11.01,17.08	3	M-	C3F3N2?:C4F3N2?:C4F3N2O:C5F5N2O:C5F6N2O?:C7F9N2O:C8F12N2O?:C9F15N2O		HCE 100	/	Liu_etal_2019	dx.doi.org/10.1016/j.trac.2019.02.021	Liu_etal_2018a	dx.doi.org/10.1021/acs.est.8b00779	Free radical fragments observed
PFNhcs m+n+p=7	PFNhcs m+n+p=7	Perfluoroalkyl N-heterocycles, m+n+p=7			/	/	/	/	/	C10F17N2O	486.974	12.68,13.45,19.58	3	M-	/	/	/	/	Liu_etal_2019	dx.doi.org/10.1016/j.trac.2019.02.021	Liu_etal_2018a	dx.doi.org/10.1021/acs.est.8b00779
PFNhcs m+n+p=8	PFNhcs m+n+p=8	Perfluoroalkyl N-heterocycles, m+n+p=8			/	/	/	/	/	C11F19N2O	536.971	14.78,16.17,21.49	3	M-	/	/	/	/	Liu_etal_2019	dx.doi.org/10.1016/j.trac.2019.02.021	Liu_etal_2018a	dx.doi.org/10.1021/acs.est.8b00779
PFNhcs m+n+p=9	PFNhcs m+n+p=9	Perfluoroalkyl N-heterocycles, m+n+p=9			/	/	/	/	/	C12F21N2O	586.968	16.98,17.58,18.13,18.68,19.85,22.87,23.47,24.43	3	M-	/	/	/	/	Liu_etal_2019	dx.doi.org/10.1016/j.trac.2019.02.021	Liu_etal_2018a	dx.doi.org/10.1021/acs.est.8b00779
PFNhcs m+n+p=10	PFNhcs m+n+p=10	Perfluoroalkyl N-heterocycles, m+n+p=10			/	/	/	/	/	C13F23N2O	636.964	19.04,19.58,20.17,21.03,25.22,25.56	3	M-	/	/	/	/	Liu_etal_2019	dx.doi.org/10.1016/j.trac.2019.02.021	Liu_etal_2018a	dx.doi.org/10.1021/acs.est.8b00779
PFNhcs m+n+p=11	PFNhcs m+n+p=11	Perfluoroalkyl N-heterocycles, m+n+p=11			/	/	/	/	/	C14F25N2O	686.961	20.26,20.77,21.78,22.08,23.29,26.62	3	M-	/	/	/	/	Liu_etal_2019	dx.doi.org/10.1016/j.trac.2019.02.021	Liu_etal_2018a	dx.doi.org/10.1021/acs.est.8b00779
PFNhcs m+n+p=12	PFNhcs m+n+p=12	Perfluoroalkyl N-heterocycles, m+n+p=12			/	/	/	/	/	C15F27N2O	736.958	22.08,22.75,23.34,23.83,25.36	3	M-	/	/	/	/	Liu_etal_2019	dx.doi.org/10.1016/j.trac.2019.02.021	Liu_etal_2018a	dx.doi.org/10.1021/acs.est.8b00779
PFNhcs m+n+p=13	PFNhcs m+n+p=13	Perfluoroalkyl N-heterocycles, m+n+p=13			/	/	/	/	/	C16F29N2O	786.955	23.97,24.47,24.82,27.53	3	M-	/	/	/	/	Liu_etal_2019	dx.doi.org/10.1016/j.trac.2019.02.021	Liu_etal_2018a	dx.doi.org/10.1021/acs.est.8b00779
PFNhcs m+n+p=14	PFNhcs m+n+p=14	Perfluoroalkyl N-heterocycles, m+n+p=14			/	/	/	/	/	C17F31N2O	836.952	26.17,27.17	3	M-	/	/	/	/	Liu_etal_2019	dx.doi.org/10.1016/j.trac.2019.02.021	Liu_etal_2018a	dx.doi.org/10.1021/acs.est.8b00779
mHPFSO4 n=2	mHPFSO4 n=2	multiple H-substituted perfluoroalkyl sulfates n=2			/	/	/	O=S(O)(=O)OCC(F)(F)CC(F)(F)[H]	JHRQSXIEKLLCPZ-UHFFFAOYSA-N	C4H6F4O4S	225.992	/	3	M-H-	SO3:SO4H:C4H3F2SO4:C4H4F3SO4:C4H5F4O4S		/	/	Liu_etal_2019	dx.doi.org/10.1016/j.trac.2019.02.021	Newton_etal_2017	dx.doi.org/10.1021/acs.est.6b05330
mHPFSO4 n=2	mHPFSO4 n=2	multiple H-substituted perfluoroalkyl sulfates n=2			/	/	/	O=S(O)(=O)OCC(F)(F)CC(F)(F)[H]	JHRQSXIEKLLCPZ-UHFFFAOYSA-N	C4H6F4O4S	225.992	6-6.5 or 6.5-7	3	M-H-	SO3:SO4H:C4H3F2SO4:C4H4F3SO4:C4H5F4O4S		/	/	Liu_etal_2019	dx.doi.org/10.1016/j.trac.2019.02.021	Gebbink_etal_2017	dx.doi.org/10.1021/acs.est.7b02488
mHPFSO4 n=3	mHPFSO4 n=3	multiple H-substituted perfluoroalkyl sulfates n=3			/	/	/	O=S(O)(=O)OCC(F)(F)CC(F)(F)CC(F)(F)[H]	FHLZBZHHJOUHOH-UHFFFAOYSA-N	C6H8F6O4S	290.005	7.3-7.6 or 7.6-8.0	3	M-H-	/	/	/	/	Liu_etal_2019	dx.doi.org/10.1016/j.trac.2019.02.021	Gebbink_etal_2017	dx.doi.org/10.1021/acs.est.7b02488
mHPFSO4_i n=2	mH-PFSO4_i n=2	multiple H-substituted perfluoroalkyl sulfates_i n=2			/	/	/	O=S(O)(=O)OC(F)(F)CC(F)(F)C[H]	PDQFNVCLLWEJNN-UHFFFAOYSA-N	C4H6F4O4S	225.992	/	3	M-H-	SO3:SO4H:C4H3F2SO4:C4H4F3SO4:C4H5F4O4S		/	/	Liu_etal_2019	dx.doi.org/10.1016/j.trac.2019.02.021	Newton_etal_2017	dx.doi.org/10.1021/acs.est.6b05330
mHPFSO4_i n=2	mHPFSO4_i n=2	multiple H-substituted perfluoroalkyl sulfates_i n=2			/	/	/	O=S(O)(=O)OC(F)(F)CC(F)(F)C[H]	PDQFNVCLLWEJNN-UHFFFAOYSA-N	C4H6F4O4S	225.992	6-6.5 or 6.5-7	3	M-H-	SO3:SO4H:C4H3F2SO4:C4H4F3SO4:C4H5F4O4S		/	/	Liu_etal_2019	dx.doi.org/10.1016/j.trac.2019.02.021	Gebbink_etal_2017	dx.doi.org/10.1021/acs.est.7b02488
mHPFSO4_i n=3	mHPFSO4_i n=3	multiple H-substituted perfluoroalkyl sulfates_i n=3			/	/	/	O=S(O)(=O)OC(F)(F)CC(F)(F)CC(F)(F)C[H]	WJUOJXIVXMYOER-UHFFFAOYSA-N	C6H8F6O4S	290.005	7.3-7.6 or 7.6-8.0	3	M-H-	/	/	/	/	Liu_etal_2019	dx.doi.org/10.1016/j.trac.2019.02.021	Gebbink_etal_2017	dx.doi.org/10.1021/acs.est.7b02488
mHPFSO4_ii n=5	mHPFSO4_ii n=5	multiple H-substituted perfluoroalkyl sulfates_ii_n=5		CnFn+3Hn-2SO4H	/	/	/	/	/	C5H4F8O4S	311.97	4.16	3	M-H-	/	/	/	/	Liu_etal_2019	dx.doi.org/10.1016/j.trac.2019.02.021	Liu_etal_2015	dx.doi.org/10.1021/acs.analchem.5b00039	multiple isomers observed
mHPFSO4_ii n=7	mHPFSO4_ii n=7	multiple H-substituted perfluoroalkyl sulfates_ii_n=7			/	/	/	/	/	C7H6F10O4S	375.983	11.67,12.72	3	M-H-	/	/	/	/	Liu_etal_2019	dx.doi.org/10.1016/j.trac.2019.02.021	Liu_etal_2015	dx.doi.org/10.1021/acs.analchem.5b00039
mHPFSO4_ii n=9	mHPFSO4_ii n=9	multiple H-substituted perfluoroalkyl sulfates_ii_n=9			/	/	/	/	/	C9H8F12O4S	439.995	15.40,16.47	3	M-H-	SO3:SO3H:SO4H:SO3F:C8F5:C8HF6:C9F5O:C8H2F7:C9HF6O:C8H3F8:C9H2F7O:C8H3F8O:C9H3F8O:C9H4F9O:C9H3F8O4S:C9H4F9O4S:C9H5F10O4S:C9H6F11O4S:C9H7F12O4S		HCD 100|120	/	Liu_etal_2019	dx.doi.org/10.1016/j.trac.2019.02.021	Liu_etal_2015	dx.doi.org/10.1021/acs.analchem.5b00039
mHPFSO4_ii n=11	mHPFSO4_ii n=11	multiple H-substituted perfluoroalkyl sulfates_ii_n=11			/	/	/	/	/	C11H10F14O4S	504.008	178.67,18.88	3	M-H-	/	/	/	/	Liu_etal_2019	dx.doi.org/10.1016/j.trac.2019.02.021	Liu_etal_2015	dx.doi.org/10.1021/acs.analchem.5b00039
mHPFSO4_ii n=13	mHPFSO4_ii n=13	multiple H-substituted perfluoroalkyl sulfates_ii_n=13			/	/	/	/	/	C13H12F16O4S	568.02	21.05	3	M-H-	/	/	/	/	Liu_etal_2019	dx.doi.org/10.1016/j.trac.2019.02.021	Liu_etal_2015	dx.doi.org/10.1021/acs.analchem.5b00039
mHPFSO4_ii n=15	mHPFSO4_ii n=15	multiple H-substituted perfluoroalkyl sulfates_ii_n=15			/	/	/	/	/	C15H14F18O4S	632.033	22.13	3	M-H-	/	/	/	/	Liu_etal_2019	dx.doi.org/10.1016/j.trac.2019.02.021	Liu_etal_2015	dx.doi.org/10.1021/acs.analchem.5b00039
mHPFSO4_ii n=5	mHPFSO4_ii n=5	multiple H-substituted perfluoroalkyl sulfates_ii_n=5		CnFn+3Hn-2SO4H	/	/	/	/	/	C5H4F8O4S	311.97	8.4-8.8	3	M-H-	/	/	/	/	Liu_etal_2019	dx.doi.org/10.1016/j.trac.2019.02.021	Gebbink_etal_2017	dx.doi.org/10.1021/acs.est.7b02488	multiple isomers observed
mHPFSO4_ii n=7	mHPFSO4_ii n=7	multiple H-substituted perfluoroalkyl sulfates_ii_n=7			/	/	/	/	/	C7H6F10O4S	375.983	8.8-9.3	3	M-H-	/	/	/	/	Liu_etal_2019	dx.doi.org/10.1016/j.trac.2019.02.021	Gebbink_etal_2017	dx.doi.org/10.1021/acs.est.7b02488
mHPFSO4_ii n=9	mHPFSO4_ii n=9	multiple H-substituted perfluoroalkyl sulfates_ii_n=9			/	/	/	/	/	C9H8F12O4S	439.995	9.4-10.2	3	M-H-	SO3:SO4H:C8F5:C8HF6:C9F5O:C9H7F12O4S		/	/	Liu_etal_2019	dx.doi.org/10.1016/j.trac.2019.02.021	Gebbink_etal_2017	dx.doi.org/10.1021/acs.est.7b02488

## Sheet: OrderedAccToOECDCategory
PFAS category	Class name (used in figure 2, harmonized)	Class name (used in respective publication)	Acronym (used in respective publication)	Number of CF2/CF3 units	Molecular formula	Confidence level	Authors, year	Reference - DOI	OECD category	Name
Carbonyl compounds	H,Cl-substituted PFCAs	chlorine and hydrosubstituted PFCAs	H/Cl-PFCAs	3	C6H2ClF9O2	3	Yao et al., 2022	10.1021/acs.est.2c00891	103	other perfluoroalkyl carbonyl-based nonpolymers
				4	C7H2ClF11O2	3	Yao et al., 2022	10.1021/acs.est.2c00891	103	other perfluoroalkyl carbonyl-based nonpolymers
				5	C8H2ClF13O2	3	Yao et al., 2022	10.1021/acs.est.2c00891	103	other perfluoroalkyl carbonyl-based nonpolymers
				6	C9H2ClF15O2	4	Yao et al., 2022	10.1021/acs.est.2c00891	103	other perfluoroalkyl carbonyl-based nonpolymers
				7	C10H2ClF17O2	3	Yao et al., 2022	10.1021/acs.est.2c00891	103	other perfluoroalkyl carbonyl-based nonpolymers
	unsaturated PFCAs	unsaturated PFCAs	UPFCAs	1	C4HF5O2	2b	Yao et al., 2022	10.1021/acs.est.2c00891	103	other perfluoroalkyl carbonyl-based nonpolymers
				2	C5HF7O2	3	Yao et al., 2022	10.1021/acs.est.2c00891	103	other perfluoroalkyl carbonyl-based nonpolymers
	dicarboxylic acids	perfluoroalkyl carbonyl dicarboxylic acids	PFdiCAs	2	C4H2F4O4	3	Joerss et al., 2022	10.1021/acs.est.1c07987; 10.1021/acs.est.2c00891	106	perfluoroalkyl carbonyl dicarboxylic acids and non-polymers
				3	C5H2F6O4	3	Joerss et al., 2022;Yao et al., 2022	10.1021/acs.est.1c07987; 10.1021/acs.est.2c00891	106	perfluoroalkyl carbonyl dicarboxylic acids and non-polymers
				4	C6H2F8O4	3	Joerss et al., 2022;Yao et al., 2022	10.1021/acs.est.1c07987; 10.1021/acs.est.2c00891	106	perfluoroalkyl carbonyl dicarboxylic acids and non-polymers
				5	C7H2F10O4	3	Joerss et al., 2022;Yao et al., 2022	10.1021/acs.est.1c07987; 10.1021/acs.est.2c00891	106	perfluoroalkyl carbonyl dicarboxylic acids and non-polymers
				6	C8H2F12O4	3	Joerss et al., 2022;Yao et al., 2022	10.1021/acs.est.1c07987; 10.1021/acs.est.2c00891	106	perfluoroalkyl carbonyl dicarboxylic acids and non-polymers
Ether carboxylic acids and related compounds - monoether	H-substituted monoether carboxylic acids	hydro-substituted PFECAs	H-PFECAs	2	C4H2F6O3	2b	Yao et al., 2022	10.1021/acs.est.2c00891	502.51	PFECA-related substances - monoethers
				6	C8H2F14O3	3	Yao et al., 2022	10.1021/acs.est.2c00891	502.51	PFECA-related substances - monoethers
	unsaturated monoether carboxylic acids	unsaturated perfluoromonoether carboxylic acids		5	C9H2F14O3	3	Jacob et al., 2021	10.1021/acs.est.0c06690	502.51	PFECA-related substances - monoethers
				6	C11H2F18O3	3	Jacob et al., 2021	10.1021/acs.est.0c06690	502.51	PFECA-related substances - monoethers
				7	C13H2F22O3	3	Jacob et al., 2021	10.1021/acs.est.0c06690	502.51	PFECA-related substances - monoethers
	polyfluoromonoether dicarboxylic acids	polyfluoromonoether dicarboxylic acids		5	C8H3F11O5	3	Jacob et al., 2021	10.1021/acs.est.0c06690	502.51	PFECA-related substances - monoethers
				6	C9H3F13O5	3	Jacob et al., 2021	10.1021/acs.est.0c06690	502.51	PFECA-related substances - monoethers
				7	C10H3F15O5	3	Jacob et al., 2021	10.1021/acs.est.0c06690	502.51	PFECA-related substances - monoethers
				8	C11H3F17O5	3	Jacob et al., 2021	10.1021/acs.est.0c06690	502.51	PFECA-related substances - monoethers
Ether carboxylic acids and related compounds - diether	diether carboxylic acids	perfluoroalkyl ether carboxylic acids (PFECAs) – diethers		5	C6HF11O4	3	Joerss et al., 2022;Yao et al., 2022	10.1021/acs.est.1c07987; 10.1021/acs.est.2c00891	502.02	perfluoroalkyl ether carboxylic acids (PFECAs) – diethers
				6	C7HF13O4	3	Joerss et al., 2022;Yao et al., 2022	10.1021/acs.est.1c07987; 10.1021/acs.est.2c00891	502.02	perfluoroalkyl ether carboxylic acids (PFECAs) – diethers
				7	C8HF15O4	3	Joerss et al., 2022;Yao et al., 2022	10.1021/acs.est.1c07987; 10.1021/acs.est.2c00891	502.02	perfluoroalkyl ether carboxylic acids (PFECAs) – diethers
	Cl-substituted diether carboxylic acids	chloroperfluoroether carboxylic acids	ClPFECA	4	C7HClF12O4	not assigned	McCord et al., 2020	10.1021/acs.estlett.0c00640	502.52	PFECA-related substances - diethers
				5	C8HClF14O4	not assigned	McCord et al., 2020	10.1021/acs.estlett.0c00640	502.52	PFECA-related substances - diethers
	H-substituted diether carboxylic acids	hydroperfluoroether carboxylic acids	H-PFECA	4	C7H2F12O4	not assigned	McCord et al., 2020	10.1021/acs.estlett.0c00640	502.52	PFECA-related substances - diethers
				5	C8H2F14O4	not assigned	McCord et al., 2020	10.1021/acs.estlett.0c00640	502.52	PFECA-related substances - diethers
	unsaturated diether carboxylic acids	unsaturated PFECAs	UPFECAs	6	C9HF15O4	3	Yao et al., 2022	10.1021/acs.est.2c00891	502.52	PFECA-related substances - diethers
	polyfluorodiether tricarboxylic acids	polyfluorodiether tricarboxylic acids		8	C12H4F16O8	3	Jacob et al., 2021	10.1021/acs.est.0c06690	502.52	PFECA-related substances - diethers
				9	C14H4F20O8	3	Jacob et al., 2021	10.1021/acs.est.0c06690	502.52	PFECA-related substances - diethers
				10	C16H4F24O8	3	Jacob et al., 2021	10.1021/acs.est.0c06690	502.52	PFECA-related substances - diethers
Ether carboxylic acids and related compounds - triether	polyfluorotriether tetracarboxylic acids	polyfluorotriether tetracarboxylic acids		13	C18H5F25O11	3	Jacob et al., 2021	10.1021/acs.est.0c06690	502.53	PFECA-related substances - triethers
				14	C19H5F27O11	3	Jacob et al., 2021	10.1021/acs.est.0c06690	502.53	PFECA-related substances - triethers
				15	C20H5F29O11	3	Jacob et al., 2021	10.1021/acs.est.0c06690	502.53	PFECA-related substances - triethers
				16	C21H5F31O11	3	Jacob et al., 2021	10.1021/acs.est.0c06690	502.53	PFECA-related substances - triethers
				17	C22H5F33O11	3	Jacob et al., 2021	10.1021/acs.est.0c06690	502.53	PFECA-related substances - triethers
	Cl-substituted triether carboxylic acids I	chloroperfluoroether carboxylic acids		6	C9HClF16O5	not assigned	McCord et al., 2020	10.1021/acs.estlett.0c00640	502.53	PFECA-related substances - triethers
				7	C10HClF18O5	not assigned	McCord et al., 2020	10.1021/acs.estlett.0c00640	502.53	PFECA-related substances - triethers
				8	C11HClF20O5	not assigned	McCord et al., 2020	10.1021/acs.estlett.0c00640	502.53	PFECA-related substances - triethers
	Cl-substituted triether carboxylic acids II	chloroperfluoropolyether carboxylic acids	ClPFECA	5	C8HClF14O4	not assigned	Washington et al., 2020	10.1126/science.aba7127	502.53	PFECA-related substances - triethers
				5	C9HClF16O5	not assigned	Washington et al., 2020	10.1126/science.aba7127	502.53	PFECA-related substances - triethers
				6	C10HClF18O5	not assigned	Washington et al., 2020	10.1126/science.aba7127	502.53	PFECA-related substances - triethers
				9	C11HClF20O5	not assigned	Washington et al., 2020	10.1126/science.aba7127	502.53	PFECA-related substances - triethers
				6	C11HClF20O6	not assigned	Washington et al., 2020	10.1126/science.aba7127	502.53	PFECA-related substances - triethers
				7	C12HClF22O6	not assigned	Washington et al., 2020	10.1126/science.aba7127	502.53	PFECA-related substances - triethers
				8	C13HClF24O6	not assigned	Washington et al., 2020	10.1126/science.aba7127	502.53	PFECA-related substances - triethers
				7	C13HClF24O7	not assigned	Washington et al., 2020	10.1126/science.aba7127	502.53	PFECA-related substances - triethers
				9	C14HClF26O6	not assigned	Washington et al., 2020	10.1126/science.aba7127	502.53	PFECA-related substances - triethers
	H-substituted triether carboxylic acids	hydroperfluoroether carboxylic acids		6	C9H2F16O5	not assigned	McCord et al., 2020	10.1021/acs.estlett.0c00640	502.53	PFECA-related substances - triethers
				7	C10H2F18O5	not assigned	McCord et al., 2020	10.1021/acs.estlett.0c00640	502.53	PFECA-related substances - triethers
				8	C11H2F20O5	not assigned	McCord et al., 2020	10.1021/acs.estlett.0c00640	502.53	PFECA-related substances - triethers
Ether carboxylic acids and related compounds - tetraether	tetraether carboxylic acids	perfluorotetraether carboxylic acids	Tetra-Ether-PFECAs	6	C7HF13O6	4	Yao et al., 2022	10.1021/acs.est.2c00891	502.54	PFECA-related substances - 4-10 ether linkages
	OCF2-type ether carboxylic acids	special PFECA category, featuring repeated OCF2 moiety	OCF2-Type PFECAs	8	C9HF17O9	3	Yao et al., 2022	10.1021/acs.est.2c00891	502.54	PFECA-related substances - 4-10 ether linkages
				9	C10HF19O10	3	Yao et al., 2022	10.1021/acs.est.2c00891	502.54	PFECA-related substances - 4-10 ether linkages
	H-substituted tetraether carboxylic acids	hydrosubstituted perfluorotetraether carboxylic acids	H-Po-PFECA	7	C9H2F16O6	3	Kang et al., 2020	10.1016/j.envint.2020.105686	502.54	PFECA-related substances - 4-10 ether linkages
	Cl-substituted tetraether carboxylic acids	chloroperfluoroether carboxylic acids		9	C12HClF22O6	not assigned	McCord et al., 2020	10.1021/acs.estlett.0c00640	502.54	PFECA-related substances - 4-10 ether linkages
				10	C13HClF24O6	not assigned	McCord et al., 2020	10.1021/acs.estlett.0c00640	502.54	PFECA-related substances - 4-10 ether linkages
				11	C15HClF28O7	not assigned	McCord et al., 2020	10.1021/acs.estlett.0c00640	502.54	PFECA-related substances - 4-10 ether linkages
	H,Cl-substituted tetraether carboxylic acids	hydrosubstituted chlorinated perfluorotetraether carboxylic acids	H,Cl-PFTeECA	11	C13H2ClF23O6	3	Yu et al., 2020	10.1021/acs.est.9b05469	502.54	PFECA-related substances - 4-10 ether linkages
				14	C16H2ClF29O6	3	Yu et al., 2020	10.1021/acs.est.9b05470	502.54	PFECA-related substances - 4-10 ether linkages
	2Cl-substituted tetraether carboxylic acids	dichlorinated perfluorotetraether carboxylic acids	2Cl-PFTeECA	10	C12HCl2F21O6	3	Yu et al., 2020	10.1021/acs.est.9b05467	502.54	PFECA-related substances - 4-10 ether linkages
				11	C13HCl2F23O6	3	Yu et al., 2020	10.1021/acs.est.9b05468	502.54	PFECA-related substances - 4-10 ether linkages
Ether sulfonic acids	H-substituted ether sulfonic acids	hydrosubstituted polyfluoromonoether sulfonic acid	H-PFESA	1	C3H4F4O4S	3	Wang et al., 2020	10.1016/j.watres.2020.115989	503.01	PFESAs, salts and esters - monoethers
					C4H4F6O5S	3	Wang et al., 2020	10.1016/j.watres.2020.115989	503.01	PFESAs, salts and esters - monoethers
					C5H4F8O5S	3	Wang et al., 2020	10.1016/j.watres.2020.115989	503.01	PFESAs, salts and esters - monoethers
Ether-based alcohols - monoether	monoether alcohols	perfluoromonoether alcohol	PFEOH	1	C3HF7O2	3	Wang et al., 2020	10.1016/j.watres.2020.115989	507.01	other per- and polyfluoroalkyl ether-based compounds - monoethers
				2	C4HF9O2	3	Wang et al., 2020	10.1016/j.watres.2020.115989	507.01	other per- and polyfluoroalkyl ether-based compounds - monoethers
				3	C5HF11O2	3	Wang et al., 2020	10.1016/j.watres.2020.115989	507.01	other per- and polyfluoroalkyl ether-based compounds - monoethers
	H-substituted monoether alcohols	hydrosubstituted perfluoromonoether alcohol	H-PFEOH		C3H2F6O2	3	Wang et al., 2020	10.1016/j.watres.2020.115989	507.01	other per- and polyfluoroalkyl ether-based compounds - monoethers
Ether-based alcohols - diether	diether alcohols	perfluorodiether alcohols		5	C6HF13O3	3	Jacob et al., 2021	10.1021/acs.est.0c06690	507.02	other per- and polyfluoroalkyl ether-based compounds - diethers
				6	C7HF15O3	3	Jacob et al., 2021	10.1021/acs.est.0c06690	507.02	other per- and polyfluoroalkyl ether-based compounds - diethers
				7	C8HF17O3	3	Jacob et al., 2021	10.1021/acs.est.0c06690	507.02	other per- and polyfluoroalkyl ether-based compounds - diethers
				8	C9HF19O3	3	Jacob et al., 2021	10.1021/acs.est.0c06690	507.02	other per- and polyfluoroalkyl ether-based compounds - diethers
	Cl-substituted diether alcohols	chlorinated perfluorodiether alcohol	Cl-PFDEA	5	C7HClF14O3	3	Yu et al., 2020	10.1021/acs.est.9b05457	507.02	other per- and polyfluoroalkyl ether-based compounds - diethers
				6	C8HClF16O3	3	Yu et al., 2020	10.1021/acs.est.9b05457	507.02	other per- and polyfluoroalkyl ether-based compounds - diethers
				7	C9HClF18O3	3	Yu et al., 2020	10.1021/acs.est.9b05458	507.02	other per- and polyfluoroalkyl ether-based compounds - diethers
				8	C10HClF20O3	3	Yu et al., 2020	10.1021/acs.est.9b05459	507.02	other per- and polyfluoroalkyl ether-based compounds - diethers
				9	C11HClF22O3	3	Yu et al., 2020	10.1021/acs.est.9b05460	507.02	other per- and polyfluoroalkyl ether-based compounds - diethers
Ether-based alcohols - triether	polyether alcohols	perfluoropolyether alcohols		2	C5H6F6O4	3	Jacob et al., 2021	10.1021/acs.est.0c06690	507.03	other per- and polyfluoroalkyl ether-based compounds - triethers
				3	C6H6F8O4	3	Jacob et al., 2021	10.1021/acs.est.0c06690	507.03	other per- and polyfluoroalkyl ether-based compounds - triethers
	Cl-substituted triether alcohols	chlorinated perfluorotriether alcohols	Cl-PFTrEA	7	C9HClF18O4	3	Yu et al., 2020	10.1021/acs.est.9b05461	507.03	other per- and polyfluoroalkyl ether-based compounds - triethers
				8	C10HClF20O4	3	Yu et al., 2020	10.1021/acs.est.9b05462	507.03	other per- and polyfluoroalkyl ether-based compounds - triethers
				9	C11HClF22O4	3	Yu et al., 2020	10.1021/acs.est.9b05463	507.03	other per- and polyfluoroalkyl ether-based compounds - triethers
				10	C12HClF24O4	3	Yu et al., 2020	10.1021/acs.est.9b05464	507.03	other per- and polyfluoroalkyl ether-based compounds - triethers
Ether-based alcohols - tetraether	Cl-substituted tetraether alcohols	chlorinated perfluorotetraether alcohols	Cl-PFTeEA	9	C11HClF22O5	3	Yu et al., 2020	10.1021/acs.est.9b05465	507.04	other per- and polyfluoroalkyl ether-based compounds - 4-10 ether linkages
				10	C12HClF24O5	3	Yu et al., 2020	10.1021/acs.est.9b05466	507.04	other per- and polyfluoroalkyl ether-based compounds - 4-10 ether linkages
