# Supplementary material for: Two-layer homolog network approach for PFAS nontarget screening and retrospective data mining
Source: Nat Commun. 2025 Jan 15;16:688. doi: 10.1038/s41467-025-56035-1 (PMC11735632; doi:10.1038/s41467-025-56035-1)
Supplement: Supplementary file 6 — Supplementary Data 3 [file 41467_2025_56035_MOESM6_ESM.xlsx]

## Sheet: Sheet1
Supplementary data 3: Links to MASST Work for Matched PFAS
PFASs	Class	Link
TFA	Legacy	https://gnps.ucsd.edu/ProteoSAFe/result.jsp?task=dcc3fa636cb74b25953b99de9578791e&view=view_all_datasets_matched
PFPrA	Legacy	https://gnps.ucsd.edu/ProteoSAFe/result.jsp?task=5f2a9a21b3b344f78e029fb1252c2388&view=view_all_datasets_matched
PFBA	Legacy	https://gnps.ucsd.edu/ProteoSAFe/result.jsp?task=c9f6d3545ec34e619451fd2f8475a418&view=view_all_datasets_matched
PFHxA	Legacy	https://gnps.ucsd.edu/ProteoSAFe/result.jsp?task=2d92a9f32a7e44dba50c96d542d92620&view=view_all_datasets_matched
PFHpA	Legacy	https://gnps.ucsd.edu/ProteoSAFe/result.jsp?task=2cf0baa3c61546e1beee7a2cba35aa22&view=view_all_datasets_matched
PFOA	Legacy	https://gnps.ucsd.edu/ProteoSAFe/result.jsp?task=cb3c23791beb435599967983d92b900d&view=view_all_datasets_matched
PFDA	Legacy	https://gnps.ucsd.edu/ProteoSAFe/result.jsp?task=e741f27c4baf4fcb85ea16a54bf98ce9&view=view_all_datasets_matched
PFDoA	Legacy	https://gnps.ucsd.edu/ProteoSAFe/result.jsp?task=6a0e3b43d8fc46c696a7db6d733326e6&view=view_all_datasets_matched
PFOS	Legacy	https://gnps.ucsd.edu/ProteoSAFe/result.jsp?task=ff3d139344dc49c1a1017cedca576772&view=view_all_datasets_matched
H-PFBA	Emerging	https://gnps.ucsd.edu/ProteoSAFe/result.jsp?task=92fe7d33e86e403b97f133709b29a28e&view=view_all_datasets_matched
H-PFPeA	Emerging	https://gnps.ucsd.edu/ProteoSAFe/result.jsp?task=54c4cf946a5348c0ace432151ba54156&view=view_all_datasets_matched
H-PFDA	Emerging	https://gnps.ucsd.edu/ProteoSAFe/result.jsp?task=b78323523c934851835197d6413b1b34&view=view_all_datasets_matched
H-PFTrDA	Emerging	https://gnps.ucsd.edu/ProteoSAFe/result.jsp?task=9131f903a29845deb1423a6c0ba1fbd6&view=view_all_datasets_matched
H-PFPeDA	Emerging	https://gnps.ucsd.edu/ProteoSAFe/result.jsp?task=a7dd17a5a4134e1a896e9b5d031fe984&view=view_all_datasets_matched
H-PFHxDA	Emerging	https://gnps.ucsd.edu/ProteoSAFe/result.jsp?task=4876e2e1c96441069bcb24ebed0c66c0&view=view_all_datasets_matched
H-PFHpDA	Emerging	https://gnps.ucsd.edu/ProteoSAFe/result.jsp?task=b85f8e49ef024f8884e249ed6950b77b&view=view_all_datasets_matched
6:3 FTCA	Emerging	https://gnps.ucsd.edu/ProteoSAFe/result.jsp?task=70128dc8891c41f7a14197ce5fa60f9c&view=view_all_datasets_matched
8:3 FTCA	Emerging	https://gnps.ucsd.edu/ProteoSAFe/result.jsp?task=21fdc756dd3046869be38c4fe7584495&view=view_all_datasets_matched
9:3 FTCA	Emerging	https://gnps.ucsd.edu/ProteoSAFe/result.jsp?task=fa5d02a62b8e46ed9e6036d5bdf4ceca&view=view_all_datasets_matched
10:3 FTCA	Emerging	https://gnps.ucsd.edu/ProteoSAFe/result.jsp?task=67ebb0804a224f35b976df37553ed371&view=view_all_datasets_matched
11:3 FTCA	Emerging	https://gnps.ucsd.edu/ProteoSAFe/result.jsp?task=499efef7fe4d4371bc5ce5a0e0bb37fc&view=view_all_datasets_matched
12:3 FTCA	Emerging	https://gnps.ucsd.edu/ProteoSAFe/result.jsp?task=d9ba26030ca94492aebd8382cfa3acef&view=view_all_datasets_matched
BPAF	Emerging	https://gnps.ucsd.edu/ProteoSAFe/result.jsp?task=1e29e32a6c85452199320886b08343a0&view=view_all_datasets_matched
6:4 FTCA	Novel	https://gnps.ucsd.edu/ProteoSAFe/result.jsp?task=8e7292510c1d4b158cd99c7cbb5148bd&view=view_all_datasets_matched
10:4 FTCA	Novel	https://gnps.ucsd.edu/ProteoSAFe/result.jsp?task=9ef31afe61c14b2eb2483c996625e99c&view=view_all_datasets_matched
H-6:1 FTOH	Novel	https://gnps.ucsd.edu/ProteoSAFe/result.jsp?task=b9cc3064e3c246e38ae8bcf056b1e92a&view=view_all_datasets_matched
6:2 FTSF	Emerging	https://gnps.ucsd.edu/ProteoSAFe/result.jsp?task=642020ca55aa48909249b14cd361abb7&view=view_all_datasets_matched
dH-PFOA	Novel	https://gnps.ucsd.edu/ProteoSAFe/result.jsp?task=687d7cd6ecca42f3bcf7e7fd0b316e50&view=view_all_datasets_matched
