# Supplementary material for: Two-layer homolog network approach for PFAS nontarget screening and retrospective data mining
Source: Nat Commun. 2025 Jan 15;16:688. doi: 10.1038/s41467-025-56035-1 (PMC11735632; doi:10.1038/s41467-025-56035-1)
Supplement: Supplementary file 7 — Supplementary Data 4 [file 41467_2025_56035_MOESM7_ESM.xlsx]

## Sheet: Sheet1
Supplementary Data4. The abbreviations, supplier and purity of PFAS standards.
Compound name	Abbreviation	Supplier	Purity
Perfluorobutanoate	PFBA	Wellington Laboratories	0.98
Perfluoropentanoate	PFPeA	Wellington Laboratories	0.98
Perfluorohexanoate	PFHxA	Wellington Laboratories	0.98
Perfluoroheptanoate	PFHpA	Wellington Laboratories	0.98
Perfluorooctanoate	PFOA	Wellington Laboratories	0.98
Perfluorononanoate	PFNA	Wellington Laboratories	0.98
Perfluorodecanoate	PFDA	Wellington Laboratories	0.98
Perfluoroundecanoate	PFUdA	Wellington Laboratories	0.98
Perfluorododecanoate	PFDoA	Wellington Laboratories	0.98
Perfluorotridecanoate	PFTrDA	Wellington Laboratories	0.98
Perfluorotetradecanoate	PFTeDA	Wellington Laboratories	0.98
Perfluorohextradecanoate	PFHxDA	Wellington Laboratories	0.98
Perfluoroocttradecanoate	PFODA	Wellington Laboratories	0.98
Perfluorobutane sulfonate	PFBS	Wellington Laboratories	0.98
Perfluoropentane sulfonate	PFPeS	Wellington Laboratories	0.98
Perfluorohexane sulfonate	PFHxS	Wellington Laboratories	0.98
Perfluoroheptane sulfonate	PFHpS	Wellington Laboratories	0.98
Perfluorooctane sulfonate	PFOS	Wellington Laboratories	0.98
Perfluoronanane sulfonate	PFNS	Wellington Laboratories	0.98
Perfluorodecane sulfonate	PFDS	Wellington Laboratories	0.98
Perfluorododecane sulfonate	PFDoS	Wellington Laboratories	0.98
5H-Perfluoropentanoic acid	5H-PFPeA	Chiron	0.974
7H-Dodecafluoroheptanoic	7H-PFHpA	Fluorochem	0.97
9H-Perfluoropentanoic acid	9H-PFNA	Chiron	0.97
11H-Perfluoropentanoic acid	11H-PFUdA	Chiron	0.96
1H,1H,2H,2H-Perfluorooctane sulfonic acid	6:2 FTSA	Chiron	0.95
10:2 Fluorotelomer sulfonic acid	10:2 FTSA	Chiron	0.95
2-Perfluorodecyl ethanoic acid	FDEA	Wellington Laboratories	0.98
2-Perfluorooctyl ethanoic acid	FOEA	Wellington Laboratories	0.98
6:2 Chlorine substituted perfluoroalkyl ether sulfonic acid	6:2 Cl-PFESA	Wellington Laboratories	0.98
8:2 Chlorine substituted perfluoroalkyl ether sulfonic acid	8:2 Cl-PFESA	Wellington Laboratories	0.98
Bisphenol AF	BPAF	AccuStandard	0.99
9-Chlorohexadecafluorononanoic Acid	9Cl-PFNA	TCI	0.97
