# Supplementary material for: Two-layer homolog network approach for PFAS nontarget screening and retrospective data mining
Source: Nat Commun. 2025 Jan 15;16:688. doi: 10.1038/s41467-025-56035-1 (PMC11735632; doi:10.1038/s41467-025-56035-1)
Supplement: Supplementary file 9 — Source Data [file 41467_2025_56035_MOESM9_ESM.xlsx]

## Sheet: Figure2
2772 candidates from 451 classes									The internal network								The external network
	Alignment ID	Average Rt(min)	Precursor m/z	Metabolite name	Adduct type	Class	n		class	source	target	sim	frag				source	target	Weight	frag
0	99	10.354	84.9894	Unknown	[M-H]-	1	0		1	5413	10032	1	[168.98784, 118.99092]				1	27	0.2857142857142857	[118.99092, 168.98784]
1	106	25.053	84.9895	Unknown	[M-H]-	1	0		1	5415	10032	1	[168.98784, 118.9921]				1	81	0.2222222222222222	[118.99092, 168.98784]
2	5413	33.754	184.983	PAs n=3	[M-H]-	1	2		1	5416	10032	1	[168.98784, 118.99213]				1	91	0.5	[118.99092, 168.98784]
3	5415	31.503	184.983	PAs n=3	[M-H]-	1	2		1	5417	10032	1	[168.98784, 118.99209]				1	165	0.8	[118.99092, 168.98784]
4	5416	32.206	184.983	PAs n=3	[M-H]-	1	2		1	5418	10032	1	[168.98784, 118.99088]				1	208	0.2857142857142857	[118.99092, 168.98784]
5	5417	22.05	184.983	PAs n=3	[M-H]-	1	2		1	5419	10032	1	[168.98784, 118.99096]				1	250	0.6666666666666666	[168.98784, 118.99092]
6	5418	30.821	184.983	PAs n=3	[M-H]-	1	2		1	5421	10032	1	[168.98784, 118.99212]				1	255	0.36363636363636365	[118.99092, 168.98784]
7	5419	33.293	184.983	PAs n=3	[M-H]-	1	2		1	5422	10032	1	[168.98784, 118.99211]				1	261	0.36363636363636365	[168.98784, 118.99092]
8	5421	32.886	184.984	PAs n=3	[M-H]-	1	2		1	5424	10032	1	[168.98784, 118.99089]				1	335	0.2222222222222222	[118.99092]
9	5422	34.528	184.984	PAs n=3	[M-H]-	1	2		1	5425	10032	1	[168.98784, 118.99205]				1	409	0.5	[118.99092, 168.98784]
10	5424	31.719	184.984	PAs n=3	[M-H]-	1	2		1	5426	10032	0.4124425334561445	[168.98784, 118.99211]				1	420	0.2857142857142857	[168.98784]
11	5425	33.472	184.984	PAs n=3	[M-H]-	1	2		1	5427	10032	1	[168.98784, 118.99101]				1	428	0.3333333333333333	[118.99092]
12	5426	10.426	184.984	PAs n=3	[M-H]-	1	2		4	28486	54181	0.6935988757597341	[141.01588, 223.02022, 291.00778, 373.01163]				1	435	0.2857142857142857	[168.98784]
13	5427	28.538	184.984	PAs n=3	[M-H]-	1	2		4	28489	54181	0.6927232477007387	[141.01588, 223.02022, 291.00778, 373.01163]				4	40	0.8571428571428571	[141.01588, 223.02022, 291.00778]
14	10032	29.745	234.981	PAs n=4	[M-H]-	1	3		5	22727	34680	0.8600457012543126	[62.98737, 266.98798, 216.98903, 316.98279, 336.99127, 236.99409]				4	145	0.36363636363636365	[141.01588, 291.00778]
15	15515	31.079	284.976	Unknown	[M-H]-	1	4		5	22727	39531	0.9411537564333471	[62.98751, 316.98413, 216.98903, 366.97818, 386.98273, 236.99409]				4	238	0.3333333333333333	[141.01588]
16	135	25.394	85.0282	Unknown	[M-H]-	2	0		5	22727	43597	0.9021261400424802	[62.98752, 366.97775, 216.98903, 416.9744, 436.98471, 236.99409]				5	31	0.21428571428571427	[316.98279, 216.98903, 416.9744]
17	138	1.486	85.0283	Unknown	[M-H]-	2	0		5	22727	47236	0.8184932388833526	[62.98743, 416.97491, 216.98903, 466.97549, 486.97766, 236.99409]				5	43	0.20512820512820512	[266.98798, 216.98903, 316.98279, 416.9744]
18	143	9.799	85.0283	Unknown	[M-H]-	2	0		5	22727	54430	0.8479077172539138	[62.98739, 366.97775, 216.98903, 566.96857, 586.96954, 236.99409]				5	181	0.21052631578947367	[266.98798, 216.98903, 316.98279, 416.9744]
19	140	1.745	85.0283	Unknown	[M-H]-	2	0		5	34680	39531	0.9270605649869238	[62.98751, 316.98413, 266.98798, 366.97818]				5	304	0.3157894736842105	[266.98798, 216.98903, 316.98279]
20	141	29.939	85.0283	Unknown	[M-H]-	2	0		5	34680	43597	0.893715	[62.98752, 366.97775, 266.98798, 316.98279, 416.9744, 436.98471, 336.99127]				5	338	0.47619047619047616	[266.98798, 216.98903, 316.98279, 336.99127, 236.99409]
21	145	16.436	85.0283	Unknown	[M-H]-	2	0		5	34680	47236	0.7992055249128586	[62.98743, 416.97491, 266.98798, 316.98279, 466.97549, 486.97766, 336.99127]				5	373	0.2857142857142857	[266.98798, 216.98903, 316.98279]
22	146	14.776	85.0283	Unknown	[M-H]-	2	0		5	34680	54430	0.7414740691047417	[62.98739, 366.97775, 266.98798, 316.98279, 566.96857]				11	399	1	[79.95606, 98.95489]
23	46842	34.132	584.998	Unknown	[M-H]-	2	10		5	39531	43597	0.9721912665009032	[62.98752, 366.97775, 316.98413, 416.9744]				16	28	0.3076923076923077	[416.97418, 454.96979, 502.9736, 482.9653]
24	183	24.233	87.0431	Unknown	[M-H]-	3	0		5	39531	47236	0.8655613916485845	[62.98743, 416.97491, 316.98413, 366.97818, 466.97549, 486.97766, 386.98273]				16	31	0.6956521739130435	[216.98906, 254.98627, 282.98065, 302.98633, 416.97418, 454.96979, 482.9653, 502.9736]
25	184	23.708	87.0433	Unknown	[M-H]-	3	0		5	39531	54430	0.8340091414995787	[62.98739, 366.97775, 316.98413, 566.96857, 586.96954, 386.98273]				16	36	0.6923076923076923	[89.02313, 216.98906, 254.98627, 282.98065, 302.98633, 416.97418, 454.96979, 482.9653, 502.9736]
26	43309	1.489	537.017	Unknown	[M-H]-	3	9		5	43597	47236	0.8842380987864988	[62.98743, 278.98709, 328.98224, 416.97491, 366.97775, 466.97549, 486.97766, 436.98471]				16	43	0.47058823529411764	[216.98906, 254.98627, 282.98065, 302.98633, 416.97418, 454.96979, 482.9653, 502.9736]
27	201	2.139	87.0439	Unknown	[M-H]-	4	0		5	43597	54430	0.8872932611551309	[62.98739, 328.98224, 278.98709, 366.97775, 416.9744, 566.96857]				16	68	0.25	[89.02313, 482.9653]
28	204	1.459	87.0441	Unknown	[M-H]-	4	0		5	47236	54430	0.7718105084443037	[62.98739, 328.98224, 278.98709, 366.97775, 416.97491, 466.97549, 566.96857, 586.96954, 486.97766]				16	181	0.6060606060606061	[89.02313, 216.98906, 254.98627, 292.98615, 302.98633, 282.98065, 416.97418, 454.96979, 482.9653, 502.9736]
29	28486	1.49	387.026	Unknown	[M-H]-	4	6		11	29905	40226	0.49202233322511074	[79.95606, 98.95489]				16	217	0.3333333333333333	[89.02313, 254.98627, 292.98615]
30	28489	40.118	387.026	Unknown	[M-H]-	4	6		16	40594	55173	0.9704338109969742	[89.02313, 416.97418, 216.98906, 454.96979, 254.98627, 482.9653, 282.98065, 492.97177, 292.98615, 502.9736, 302.98633]				16	300	0.43478260869565216	[89.02313, 216.98906, 254.98627, 282.98065, 302.98633]
31	54181	53.006	687.009	Unknown	[M-H]-	4	12		18	18113	36157	0.6621415281777607	[141.01599, 291.00757]				16	373	0.25	[216.98906, 254.98627]
32	280	25.35	91.0202	Unknown	[M-H]-	5	0		18	30631	40744	0.36559300574081255	[340.98242, 240.98845]				16	400	0.4	[216.98906, 254.98627, 282.98065, 416.97418, 454.96979, 482.9653]
33	282	41.857	91.0206	Unknown	[M-H]-	5	0		18	30631	48282	0.7450581412362305	[62.98742, 440.9794, 240.98845, 460.98453, 260.99594, 480.98849, 281.00034]				18	24	0.22727272727272727	[118.9921, 268.98431, 168.98802, 218.98566, 368.97955]
34	283	43.906	91.0206	Unknown	[M-H]-	5	0		18	40742	48280	0.8280165953807668	[85.02819, 118.9921, 168.98802, 218.98566, 268.98431, 418.97638, 318.97861, 368.97955, 518.96838]				18	27	0.45161290322580644	[118.9921, 168.98802, 318.97861, 218.98566, 268.98431, 368.97955, 418.97638]
35	16255	1.485	291.008	Unknown	[M-H]-	5	4		18	40742	55272	0.7111832206332336	[85.02819, 118.99212, 168.98802, 218.98566, 268.98431, 418.97638, 318.97897, 368.97955]				18	81	0.34285714285714286	[118.9921, 268.98431, 168.98802, 218.98566, 368.97955, 418.97638]
36	22727	24.498	341.004	n:2 FTCAs n=5	[M-H]-	5	5		18	40744	48282	0.4125469343428949	[440.9794, 340.98242]				18	91	0.24	[118.9921, 168.98802, 218.98566]
37	34678	1.565	440.999	Unknown	[M-H]-	5	7		18	48280	55272	0.8837394496190746	[85.02819, 118.99212, 168.98775, 218.98553, 268.98407, 318.97861, 368.97955, 518.96838]				18	165	0.2727272727272727	[118.9921, 168.98802, 218.98566]
38	34680	28.581	440.999	Unknown	[M-H]-	5	7		23	48675	52379	0.9618308910174493	[184.98375, 134.98726, 350.97211, 300.97479, 516.95453, 466.95529]				18	250	0.34782608695652173	[218.98566, 168.98802, 118.9921, 268.98431]
39	34682	1.496	440.999	Unknown	[M-H]-	5	7		24	18847	31332	0.37952050888463884	[118.99204, 268.98462, 168.98792, 218.98534, 368.97974]				18	255	0.5714285714285714	[85.02819, 118.9921, 168.98802, 218.98566, 268.98431, 318.97861, 518.96838, 368.97955]
40	39531	29.943	490.996	Unknown	[M-H]-	5	8		24	31333	41275	0.6350870208697289	[242.98814, 292.98178]				18	261	0.35714285714285715	[168.98802, 118.9921, 268.98431, 218.98566, 368.97955]
41	43597	31.298	540.993	Unknown	[M-H]-	5	9		24	31333	48684	0.518894	[92.99433, 292.98178, 192.98994, 242.98456]				18	323	0.2962962962962963	[168.98802, 268.98431, 318.97861, 368.97955]
42	47236	32.223	590.988	Unknown	[M-H]-	5	10		24	41275	48683	0.36890251013277486	[92.99432, 242.98814, 292.98627, 130.99202, 180.98827, 192.98994, 280.98242, 330.97852]				18	409	0.48	[118.9921, 168.98802, 218.98566, 268.98431, 318.97861, 368.97955]
43	50880	35.273	640.988	Unknown	[M-H]-	5	11		24	41275	48684	0.6427392179162876	[92.99433, 242.98814, 292.98627, 130.99202, 192.98994, 230.98602, 292.98059, 342.9852]				18	435	0.25	[168.98802, 268.98431, 368.97955]
44	54430	34.177	690.983	Unknown	[M-H]-	5	12		24	41278	48683	0.45862072365175227	[92.99432, 192.98982, 242.98814, 292.98618, 342.97913, 118.99089, 68.9945, 130.99202, 180.98827, 280.98242, 330.97852]				23	196	1	[184.98375, 134.98726, 350.97211, 300.97479, 516.95453, 466.95529]
45	317	31.51	91.0389	Unknown	[M-H]-	6	0		24	41278	48684	0.6004161334487372	[92.99433, 192.98982, 242.98814, 292.98618, 342.97913, 130.99202, 180.98827, 230.98602, 292.98059, 342.9852, 504.97107, 404.9794]				23	444	0.25	[184.98375]
46	326	30.475	91.0389	Unknown	[M-H]-	6	0		24	41280	48683	0.8325684168931339	[92.99432, 192.9897, 242.98471, 130.99202, 180.98811, 230.98589, 258.9794, 308.97552, 280.98242, 292.98618, 308.98065, 330.97852, 590.96875, 490.97614]				23	445	0.8	[184.98375, 134.98726, 350.97211, 300.97479]
47	29036	25.025	391.021	Unknown	[M-H]-	6	6		24	41280	48684	0.6055887158077486	[92.99433, 192.9897, 242.98471, 130.99202, 180.98811, 230.98589, 292.98059, 504.97107, 404.97339]				23	450	1	[184.98375, 134.98726, 350.97211, 300.97479, 516.95453, 466.95529]
48	34686	1.129	441.019	Unknown	[M-H]-	6	7		27	1050	3623	1	[118.99205, 68.99446]				23	451	0.8571428571428571	[184.98375, 134.98726, 350.97211, 300.97479, 516.95453, 466.95529]
49	39532	31.22	491.014	Unknown	[M-H]-	6	8		27	1050	3624	0.895579	[118.99206, 68.99446]				24	27	0.32432432432432434	[118.99204, 68.9945, 168.98792, 218.98534, 268.98462, 368.97974]
50	39534	29.23	491.014	Unknown	[M-H]-	6	8		27	1050	7871	0.6276573411425375	[168.98972, 68.99446]				24	81	0.43902439024390244	[180.98827, 330.97852, 280.98242, 118.99204, 68.9945, 268.98462, 168.98792, 218.98534, 368.97974]
51	47242	31.789	591.009	Unknown	[M-H]-	6	10		27	1050	25595	0.5931526458776853	[118.99088, 68.99446, 168.98795, 318.97797]				24	91	0.25806451612903225	[118.99204, 168.98792, 218.98534, 280.98242]
52	54435	33.714	691.001	Unknown	[M-2H]2-	6	12		27	1050	41427	0.3767195842766193	[118.99207, 68.99446, 168.98782, 218.98569, 268.98428, 318.97824, 468.97018]				24	165	0.21428571428571427	[118.99204, 168.98792, 218.98534]
53	58714	35.736	790.997	Unknown	[M-H]-	6	14		27	1050	48843	0.30787710438106175	[118.99221, 68.99446, 168.98807, 218.98589, 268.98468, 318.97873, 368.97955]				24	166	0.4666666666666667	[92.99433, 192.98994, 242.98814, 280.98242, 130.99202, 180.98827, 292.98178, 404.97339, 342.97913, 404.9794, 504.97107, 230.98602, 118.99204, 168.98792]
54	376	8.596	92.0254	Unknown	[M-H]-	7	0		27	3623	7871	0.6276573411425375	[168.98972, 118.99205]				24	208	0.4864864864864865	[118.99204, 68.9945, 130.99202, 180.98827, 168.98792, 230.98602, 280.98242, 218.98534, 330.97852]
55	377	8.072	92.0254	Unknown	[M-H]-	7	0		27	3623	25595	0.5931526458776853	[118.99088, 168.98795, 318.97797]				24	250	0.27586206896551724	[218.98534, 168.98792, 118.99204, 268.98462]
56	378	10.047	92.0254	Unknown	[M-H]-	7	0		27	3623	41427	0.3767195842766193	[118.99207, 168.98782, 218.98569, 268.98428, 318.97824, 468.97018]				24	255	0.29411764705882354	[118.99204, 168.98792, 218.98534, 268.98462, 368.97974]
57	380	10.172	92.0255	Unknown	[M-H]-	7	0		27	3623	48843	0.33505067174298486	[118.99221, 168.98807, 218.98589, 268.98468, 318.97873, 368.97955]				24	261	0.29411764705882354	[168.98792, 118.99204, 268.98462, 218.98534, 368.97974]
58	10787	26.551	242.017	Unknown	[M-H]-	7	3		27	3623	52503	0.32790061708022855	[118.99102, 168.98798, 218.98576, 268.98407, 318.97925, 368.97958, 418.97684, 618.95892]				24	335	0.25	[92.99433, 192.98994, 118.99204, 68.9945]
59	400	4.47	93.0333	Unknown	[M-H]-	8	0		27	3623	55730	0.30202298039060804	[118.99088, 168.98792, 218.98549, 268.98389, 318.97824, 368.98016, 418.97504, 468.97202, 668.95605]				24	404	0.24242424242424243	[292.98178, 92.99433, 242.98814, 342.97913]
60	51051	34.231	643.001	Unknown	[M-H]-	8	11		27	3624	7871	0.5621166384353694	[168.98972, 118.99206]				24	409	0.3225806451612903	[118.99204, 168.98792, 218.98534, 268.98462, 368.97974]
61	429	1.738	94.9798	Unknown	[M-H]-	9	0		27	3624	25595	0.5312149632040893	[118.99088, 168.98795, 318.97797]				24	415	0.35294117647058826	[130.99202, 280.98242, 242.98814, 292.98178, 330.97852, 342.97913]
62	16694	14.814	294.968	Unknown	[M-H]-	9	4		27	3624	41427	0.33738209125519253	[118.99207, 168.98782, 218.98569, 268.98428, 318.97824, 468.97018]				24	422	0.27586206896551724	[292.98178, 192.98994, 330.97852, 230.98602]
63	521	4.549	97.0648	Unknown	[M-H]-	10	0		27	3624	48843	0.3000642945764712	[118.99221, 168.98807, 218.98589, 268.98468, 318.97873, 368.97955]				27	81	0.5714285714285714	[118.99205, 68.99446, 268.98428, 168.98972, 218.98569, 368.97955, 418.97684, 468.97018]
64	6458	4.609	197.058	Unknown	[M-H]-	10	2		27	7871	25595	0.4222605710824774	[118.99088, 168.98972, 318.97797]				27	91	0.3333333333333333	[118.99205, 168.98972, 218.98569]
65	51341	27.823	647.033	Unknown	[M-H]-	10	11		27	7871	41427	0.3060610877081781	[118.99207, 168.98972, 218.98569, 268.98428, 318.97824, 468.97018]				27	165	0.4	[118.99205, 168.98972, 218.98569]
66	51342	28.014	647.033	Unknown	[M-H]-	10	11		27	7871	48843	0.3415167354889436	[118.99221, 168.98972, 218.98589, 268.98468, 318.97873, 368.97955, 568.96918]				27	208	0.3333333333333333	[118.99205, 68.99446, 168.98972, 218.98569]
67	552	1.339	98.9547	Unknown	[M-H]-	11	0		27	7871	52503	0.35415627602912625	[118.99102, 168.98972, 218.98576, 268.98407, 318.97925, 368.97958, 418.97684, 618.95892]				27	250	0.5	[218.98569, 168.98972, 118.99205, 268.98428]
68	555	0.825	98.9548	Unknown	[M-H]-	11	0		27	7871	55730	0.3645811332550463	[118.99088, 168.98972, 218.98549, 268.98389, 318.97824, 368.98016, 418.97504, 468.97202, 668.95605]				27	255	0.6666666666666666	[118.99205, 168.98972, 218.98569, 268.98428, 318.97797, 368.97955, 618.95892]
69	29898	42.935	398.937	Unknown	[M-H]-	11	6		27	25595	41427	0.7636152061410084	[118.99207, 168.98795, 318.97797, 218.98569, 268.98428, 468.97018]				27	261	0.47619047619047616	[168.98972, 118.99205, 268.98428, 218.98569, 368.97955]
70	29900	50.004	398.937	Unknown	[M-H]-	11	6		27	25595	45228	0.5274443236129919	[118.99089, 168.98795, 318.97797, 218.98541, 268.98431]				27	323	0.4	[168.98972, 268.98428, 318.97797, 368.97955]
71	29903	7.478	398.937	Unknown	[M-H]-	11	6		27	25595	48843	0.7516316383434701	[118.99221, 168.98795, 318.97797, 218.98589, 268.98468, 368.97955]				27	335	0.21052631578947367	[118.99205, 68.99446]
72	29905	22.88	398.937	Unknown	[M-H]-	11	6		27	25595	52503	0.707469	[118.99102, 168.98795, 318.97797, 218.98576, 268.98407, 368.97958, 418.97684, 618.95892]				27	409	0.6666666666666666	[118.99205, 168.98972, 218.98569, 268.98428, 318.97797, 368.97955]
73	40226	28.215	498.931	Unknown	[M-H]-	11	8		27	25595	55730	0.7066424819072255	[118.99088, 168.98795, 318.97797, 218.98549, 268.98389, 368.98016, 418.97504, 468.97202, 668.95605]				27	420	0.23529411764705882	[68.99446, 168.98972]
74	659	10.354	101.001	Unknown	[M-H]-	12	0		27	41427	45228	0.6293372817575383	[118.99089, 168.98782, 218.98569, 268.98428, 318.97824, 468.97018]				27	435	0.47058823529411764	[168.98972, 268.98428, 368.97955, 468.97018]
75	2850	1.392	150.998	Unknown	[M-H]-	12	1		27	41427	48843	0.9156530718026532	[118.99221, 168.98782, 218.98569, 268.98428, 318.97824, 468.97018, 368.97955, 568.96918]				28	31	0.5925925925925926	[316.98367, 354.97879, 382.97842, 402.97772, 416.97583, 454.97076, 482.96616, 502.97495]
76	669	27.199	101.023	Unknown	[M-H]-	13	0		27	41427	52503	0.8790830054147482	[118.99102, 168.98782, 218.98569, 268.98428, 318.97824, 468.97018, 368.97958, 418.97684, 618.95892]				28	36	0.5333333333333333	[316.98367, 354.97879, 382.97842, 402.97772, 416.97583, 454.97076, 482.96616, 502.97495]
77	58959	34.419	800.982	Unknown	[M-H]-	13	14		27	41427	55730	0.8838118319450703	[118.99088, 168.98782, 218.98569, 268.98428, 318.97824, 468.97018, 368.98016, 418.97504, 668.95605]				28	43	0.6842105263157895	[316.98367, 354.97879, 382.97842, 402.97772, 416.97583, 454.97076, 482.96616, 502.97495, 582.95605, 616.96417, 682.95514, 516.97504, 654.9549]
78	670	29.281	101.059	Unknown	[M-H]-	14	0		27	45228	48843	0.6478067818518504	[118.99221, 168.98782, 218.98541, 268.98431, 318.97836, 368.97955, 568.96918]				28	181	0.5945945945945946	[316.98367, 354.97879, 382.97842, 402.97772, 416.97583, 454.97076, 482.96616, 502.97495, 682.95514, 702.95844, 654.9549]
79	55047	1.489	701.023	Unknown	[M-H]-	14	12		27	45228	52503	0.6262616069035127	[118.99102, 168.98782, 218.98541, 268.98431, 318.97836, 368.97958, 418.97684, 618.95892]				28	300	0.2222222222222222	[316.98367, 354.97879, 402.97772]
80	671	22.912	101.059	Unknown	[M-H]-	15	0		27	45228	55730	0.6296483089197614	[118.99088, 168.98782, 218.98541, 268.98431, 318.97836, 368.98016, 418.97504, 468.97202, 668.95605]				28	400	0.5294117647058824	[316.98367, 354.97879, 382.97842, 416.97583, 454.97076, 482.96616, 582.95605, 616.96417, 654.9549]
81	673	24.147	101.059	Unknown	[M-H]-	15	0		27	48843	52503	0.9561576144276496	[118.99102, 168.98807, 218.98589, 268.98468, 318.97873, 368.97955, 568.96918, 418.97684, 618.95892]				31	36	0.8888888888888888	[316.98282, 216.98857, 354.97864, 254.98618, 382.97839, 282.98013, 402.979, 302.98578, 416.97513, 454.97043, 482.96555, 502.97528]
82	676	5.873	101.06	Unknown	[M-H]-	15	0		27	48843	55730	0.9577968789089095	[118.99088, 168.98807, 218.98589, 268.98468, 318.97873, 368.97955, 568.96918, 418.97504, 468.97202, 668.95605]				31	43	0.6857142857142857	[216.98857, 316.98282, 354.97864, 254.98618, 382.97839, 282.98013, 402.979, 302.98578, 416.97513, 454.97043, 482.96555, 502.97528]
83	678	36.496	101.06	Unknown	[M-H]-	15	0		27	52503	55730	0.9688955619161439	[118.99088, 168.98798, 218.98576, 268.98407, 318.97925, 368.97958, 618.95892, 418.97684, 468.97202, 668.95605]				31	181	0.7058823529411765	[216.98857, 254.98618, 302.98578, 316.98282, 354.97864, 382.97839, 282.98013, 402.979, 416.97513, 454.97043, 482.96555, 502.97528]
84	679	3.822	101.06	Unknown	[M-H]-	15	0		28	36971	45231	0.9972205063492584	[416.97583, 316.98367, 454.97076, 354.97879, 502.97495, 402.97772]				31	217	0.21052631578947367	[354.97864, 254.98618]
85	681	35.639	101.06	Unknown	[M-H]-	15	0		28	36971	52505	0.9935993945628419	[516.97504, 316.98367, 602.96246, 402.97772]				31	300	0.5833333333333334	[316.98282, 216.98857, 354.97864, 254.98618, 282.98013, 402.979, 302.98578]
86	682	21.651	101.06	Unknown	[M-H]-	15	0		28	36971	57902	0.9737555341270214	[316.98315, 616.96417, 654.9549, 354.97879, 682.95514, 382.97842, 702.95844, 402.97772]				31	304	0.26666666666666666	[216.98857, 316.98282]
87	685	3.434	101.06	Unknown	[M-H]-	15	0		28	45231	52505	0.9989483006566383	[582.95605, 482.96616]				31	338	0.23529411764705882	[216.98857, 316.98282]
88	689	2.395	101.06	Unknown	[M-H]-	15	0		28	45231	57902	0.9799169565517474	[316.98315, 416.97583, 616.96417, 654.9549, 454.97076, 682.95514, 482.96616, 702.95844, 502.97495]				31	373	0.47058823529411764	[216.98857, 316.98282, 354.97864, 254.98618]
89	692	4.211	101.06	Unknown	[M-H]-	15	0		28	52505	57902	0.3150897673165792	[316.98315, 516.97504, 616.96417, 702.95844, 602.96246]				31	400	0.5806451612903226	[316.98282, 216.98857, 354.97864, 254.98618, 282.98013, 382.97839, 416.97513, 454.97043, 482.96555]
90	695	4.552	101.06	Unknown	[M-H]-	15	0		31	31808	41605	0.999336	[316.98282, 216.98857, 354.97864, 254.98618, 382.97839, 282.98013, 402.979, 302.98578]				36	43	0.631579	[216.98898, 316.98303, 354.97903, 254.98608, 382.97827, 282.98056, 402.97928, 302.9855, 416.97513, 454.96988, 482.96707, 502.97348]
91	44368	1.49	551.033	Unknown	[M-H]-	15	9		31	31808	49001	0.9987704065560339	[416.97513, 216.98857, 454.97043, 254.98618, 482.96555, 282.98013, 502.97528, 302.98578]				36	181	0.7027027027027027	[89.02314, 216.98898, 254.98608, 302.9855, 316.98303, 354.97903, 382.97827, 282.98056, 402.97928, 416.97513, 454.96988, 482.96707, 502.97348]
92	51633	27.823	651.027	Unknown	[M-H]-	15	11		31	41605	49001	0.999589	[416.97513, 316.98282, 454.97043, 354.97864, 502.97528, 402.979]				36	217	0.2727272727272727	[89.02314, 354.97903, 254.98608]
93	732	1.595	103.039	Unknown	[M-H]-	16	0		36	32050	41761	0.466343	[89.02314]				36	300	0.6666666666666666	[89.02314, 316.98303, 216.98898, 354.97903, 254.98608, 282.98056, 402.97928, 302.9855, 322.99255]
94	733	17.46	103.039	Unknown	[M-H]-	16	0		36	32050	41762	0.4483341685274101	[89.02318]				36	304	0.2222222222222222	[216.98898, 316.98303]
95	735	18.555	103.039	Unknown	[M-H]-	16	0		36	32050	49129	0.481479	[89.02314]				36	373	0.4	[216.98898, 316.98303, 354.97903, 254.98608]
96	736	20.064	103.039	Unknown	[M-H]-	16	0		36	32050	55969	0.5007959206386491	[89.02313]				36	400	0.5294117647058824	[316.98303, 216.98898, 354.97903, 254.98608, 282.98056, 382.97827, 416.97513, 454.96988, 482.96707]
97	737	16.431	103.039	Unknown	[M-H]-	16	0		36	41761	49129	0.9816801693772061	[89.02314, 316.98303, 216.98898, 354.97903, 254.98608, 382.97827, 282.98056, 402.97928, 302.9855, 422.98264, 322.99255]				40	145	0.4	[141.01593, 291.00833]
98	738	16.942	103.039	Unknown	[M-H]-	16	0		36	41761	55969	0.9651217700226676	[89.02313, 416.97513, 216.98898, 454.96988, 254.98608, 482.96707, 282.98056, 502.97348, 302.9855]				40	238	0.4	[141.01593]
99	745	3.17	103.039	Unknown	[M-H]-	16	0		36	41762	49129	0.5900793964895212	[89.02314, 316.98303]				43	68	0.21428571428571427	[554.97125, 582.95905, 482.96524]
100	744	6.798	103.039	Unknown	[M-H]-	16	0		36	41762	55969	0.5279336306897516	[89.02313, 416.97513, 316.98257]				43	181	0.6666666666666666	[266.98703, 216.98903, 254.98611, 302.98508, 316.9827, 354.97858, 382.97864, 282.98026, 402.97864, 416.97491, 454.9707, 482.96524, 502.97491, 682.95868, 654.95404]
101	742	3.493	103.039	Unknown	[M-H]-	16	0		36	49129	55969	0.9844289131992459	[89.02313, 416.97513, 316.98303, 454.96988, 354.97903, 482.96707, 382.97827, 502.97348, 402.97928]				43	300	0.4	[316.9827, 216.98903, 354.97858, 254.98611, 282.98026, 402.97864, 302.98508]
102	743	18.721	103.039	Unknown	[M-H]-	16	0		40	37544	49284	0.7237037835136892	[141.01593, 223.02052, 291.00833]				43	304	0.23076923076923078	[266.98703, 216.98903, 316.9827]
103	741	14.328	103.039	Unknown	[M-H]-	16	0		43	20391	32712	0.9827702254468067	[266.98703, 216.98903, 316.9827, 354.97858, 254.98611, 382.97864, 282.98026, 402.97864, 302.98508]				43	338	0.21428571428571427	[266.98703, 216.98903, 316.9827]
104	740	15.178	103.039	Unknown	[M-H]-	16	0		43	20391	32713	0.936311	[266.98703, 216.98903, 316.98312, 354.97882, 254.98611, 382.97827, 282.98026, 402.97864, 302.98508]				43	373	0.35714285714285715	[266.98703, 216.98903, 316.9827, 354.97858, 254.98611]
105	739	12.762	103.039	Unknown	[M-H]-	16	0		43	20391	42251	0.960072	[266.98758, 216.98903, 416.97491, 454.9707, 254.98611, 482.96524, 282.98026, 502.97491, 302.98508]				43	400	0.8095238095238095	[316.9827, 216.98903, 354.97858, 254.98611, 282.98026, 382.97864, 416.97491, 454.9707, 482.96524, 554.97125, 582.95905, 616.96259, 682.95868, 654.95404, 242.98721, 192.98984, 118.99088]
106	746	12.542	103.039	Unknown	[M-H]-	16	0		43	20391	42255	0.9514774099677633	[416.97482, 216.98903, 454.97055, 254.98611, 482.96609, 282.98026, 502.97568, 302.98508]				46	439	1	[96.9587]
107	747	9.801	103.039	Unknown	[M-H]-	16	0		43	20391	49564	0.9824329009383618	[554.97125, 254.98611, 582.95905, 282.98026]				51	420	0.3333333333333333	[101.0008]
108	748	16.588	103.039	Unknown	[M-H]-	16	0		43	20391	56267	0.9396043388235157	[316.98315, 216.98903, 616.96259, 682.95868, 282.98026]				68	222	0.3333333333333333	[89.02313]
109	749	6.648	103.039	Unknown	[M-H]-	16	0		43	32712	42251	0.9775412999521708	[266.98758, 316.9827, 416.97491, 454.9707, 354.97858, 502.97491, 402.97864]				68	400	0.25	[482.96457, 554.96997, 582.95532]
110	40594	27.6	503.015	Unknown	[M-H]-	16	8		43	32712	42255	0.9298243385829867	[416.97482, 266.98703, 316.9827, 454.97055, 354.97858, 502.97568, 402.97864]				68	416	0.3333333333333333	[89.02313]
111	40595	32.495	503.015	Unknown	[M-H]-	16	8		43	32712	49564	0.9643197541752215	[]				70	420	0.25	[68.99461]
112	55173	32.9	703.003	Unknown	[M-H]-	16	12		43	32712	56267	0.9209646547516898	[316.98315, 266.98703, 616.96259, 682.95868, 382.97864]				81	91	0.45454545454545453	[118.99207, 168.98767, 218.9848, 280.98196, 580.96045]
113	55176	36.438	703.004	Unknown	[M-H]-	16	12		43	32713	42251	0.9387459589035533	[266.98758, 316.98312, 416.97491, 454.9707, 354.97882, 502.97491, 402.97864]				81	165	0.3157894736842105	[118.99207, 168.98767, 218.9848]
114	771	1.349	105.016	Unknown	[M-H]-	17	0		43	32713	42255	0.8760611054195447	[416.97482, 266.98703, 316.98312, 454.97055, 354.97882, 502.97568, 402.97864]				81	208	0.5714285714285714	[118.99207, 68.99456, 80.99467, 180.98798, 168.98767, 280.98196, 218.9848, 330.97971]
115	30627	29.894	404.998	Unknown	[M-H]-	17	6		43	32713	49564	0.9170092030936161	[]				81	250	0.4	[218.9848, 168.98767, 118.99207, 268.98474]
116	30628	28.766	404.998	Unknown	[M-H]-	17	6		43	32713	56267	0.8818650852635969	[316.98315, 266.98703, 616.96259, 682.95868, 382.97827]				81	255	0.4	[118.99207, 168.98767, 218.9848, 268.98474, 368.97968]
117	30629	30.508	404.998	Unknown	[M-H]-	17	6		43	42251	49564	0.9423440425511223	[516.97644, 266.98758, 582.95905, 482.96524, 602.97296, 502.97491]				81	261	0.4	[168.98767, 118.99207, 268.98474, 218.9848, 368.97968]
118	773	48.709	105.036	Unknown	[M-H]-	18	0		43	42251	56267	0.9457766033849824	[118.99088, 316.98315, 266.98758, 416.97491, 616.96259, 654.95404, 454.9707]				81	323	0.25	[168.98767, 268.98474, 368.97968]
119	774	44.734	105.036	Unknown	[M-H]-	18	0		43	42255	49564	0.936134	[242.98721, 192.98984, 582.95905, 482.96609, 602.97296, 502.97568]				81	409	0.45454545454545453	[118.99207, 168.98767, 218.9848, 268.98474, 368.97968]
120	775	42.647	105.037	Unknown	[M-H]-	18	0		43	42255	56267	0.8982290569267447	[316.98315, 416.97482, 616.96259, 654.95404, 454.97055]				81	420	0.2857142857142857	[68.99456, 168.98767, 101.00075]
121	778	42.32	105.037	Unknown	[M-H]-	18	0		43	49564	56267	0.9260686014295163	[]				81	435	0.38095238095238093	[168.98767, 268.98474, 368.97968, 468.97449]
122	779	40.895	105.037	Unknown	[M-H]-	18	0		46	1491	49707	0.8028397297871397	[96.9587]				91	165	0.6666666666666666	[118.99089, 168.98776, 218.98541]
123	780	43.126	105.037	Unknown	[M-H]-	18	0		51	46259	56455	0.7084137504947378	[101.0008]				91	208	0.4444444444444444	[118.99089, 168.98776, 280.98218, 218.98541]
124	781	43.477	105.037	Unknown	[M-H]-	18	0		68	50470	56822	0.9988089222228527	[89.02313, 554.96997, 454.97861, 582.95532, 482.96457]				91	250	0.6	[218.98541, 168.98776, 118.99089]
125	782	39.812	105.037	Unknown	[M-H]-	18	0		70	22023	39002	0.7916489236250377	[68.99461, 265.04877, 465.03802]				91	255	0.4	[118.99089, 168.98776, 218.98541]
126	784	37.788	105.037	Unknown	[M-H]-	18	0		81	2503	11112	0.5769575761933537	[180.98798, 80.99467]				91	261	0.4	[168.98776, 118.99089, 218.98541]
127	788	46.948	105.037	Unknown	[M-H]-	18	0		81	2503	29476	0.6858028776258273	[330.97971, 80.99467]				91	409	0.5	[118.99089, 168.98776, 218.98541]
128	787	44.194	105.037	Unknown	[M-H]-	18	0		81	2503	29477	0.6120722126967695	[330.97903, 80.99467]				103	428	0.2857142857142857	[73.00603]
129	785	45.615	105.037	Unknown	[M-H]-	18	0		81	2503	51178	0.5964714298567383	[280.98196, 80.99467, 580.96045]				145	238	0.4444444444444444	[127.00038, 141.01546]
130	786	50.819	105.037	Unknown	[M-H]-	18	0		81	2503	57248	0.5813606049752768	[280.98218, 80.99467]				165	208	0.4	[118.99088, 168.98764, 218.98541]
131	789	47.864	105.037	Unknown	[M-H]-	18	0		81	2503	58817	0.5517205464795257	[730.9527, 80.99467]				165	250	0.8571428571428571	[218.98541, 168.98764, 118.99088]
132	790	38.574	105.037	Unknown	[M-H]-	18	0		81	2503	59855	0.5740753403159397	[280.98218, 80.99467, 780.9516]				165	255	0.5	[118.99088, 168.98764, 218.98541]
133	793	41.839	105.037	Unknown	[M-H]-	18	0		81	6244	29474	0.6872463120784731	[101.00075, 118.99207, 68.99456, 268.98474]				165	261	0.5	[168.98764, 118.99088, 218.98541]
134	794	52.681	105.037	Unknown	[M-H]-	18	0		81	6244	39863	0.6290464896451369	[101.00079, 168.98767, 68.99456, 218.9848, 368.97968]				165	409	0.6666666666666666	[118.99088, 168.98764, 218.98541]
135	12100	17.287	255.026	Unknown	[M-H]-	18	3		81	6244	43896	0.6186713227136621	[101.00078, 168.98982, 68.99456, 218.98532, 418.97543]				165	420	0.25	[168.98764]
136	18113	1.489	305.024	Unknown	[M-H]-	18	4		81	6244	47552	0.5902206421420697	[101.0008, 168.98808, 68.99456, 218.98592, 268.98505]				165	428	0.2857142857142857	[118.99088]
137	30631	27.532	405.017	Unknown	[M-H]-	18	6		81	6245	29474	0.5699224552105342	[101.00075, 118.99207, 68.99454, 268.98474]				165	435	0.25	[168.98764]
138	36157	1.487	455.014	Unknown	[M-H]-	18	7		81	6245	39863	0.5211997010590661	[101.00079, 168.98767, 68.99454, 218.9848, 368.97968]				166	208	0.3404255319148936	[118.99213, 130.99179, 180.98827, 168.98784, 230.98637, 280.9823, 380.97464, 480.96936]
139	40742	32.082	505.011	Unknown	[M-H]-	18	8		81	6245	43896	0.5122400878213154	[101.00078, 168.98982, 68.99454, 218.98532, 418.97543]				166	335	0.23809523809523808	[92.99433, 304.98297, 204.98984, 192.99014, 118.99213]
140	40744	30.608	505.011	Unknown	[M-H]-	18	8		81	6245	47552	0.4883458359127171	[101.0008, 168.98808, 68.99454, 218.98592, 268.98505]				166	404	0.27906976744186046	[292.98141, 92.99433, 242.98456, 142.9912, 342.97769, 392.98056]
141	48280	34.123	605.006	Unknown	[M-H]-	18	10		81	11112	29476	0.659676	[330.97971, 180.98798]				166	415	0.3181818181818182	[130.99179, 280.9823, 242.98456, 392.98056, 292.98141, 342.97769, 380.97464]
142	48282	32.785	605.006	Unknown	[M-H]-	18	10		81	11112	29477	0.5887545646275306	[330.97903, 180.98798]				170	247	0.2222222222222222	[137.09563]
143	55272	35.575	704.997	Unknown	[M-H]-	18	12		81	11112	51178	0.5737481129077862	[280.98196, 180.98798, 580.96045]				181	217	0.3448275862068966	[89.02312, 354.97879, 254.98576, 392.97864, 292.98572]
144	839	20.109	107.036	Unknown	[M-H]-	19	0		81	11112	57248	0.5592129535921071	[280.98218, 180.98798]				181	300	0.5294117647058824	[89.02312, 316.9823, 216.98891, 354.97879, 254.98576, 382.97672, 282.98038, 402.9794, 302.98517]
145	7337	11.141	207.029	Unknown	[M-H]-	19	2		81	11112	58817	0.5307020697891761	[730.9527, 180.98798]				181	304	0.24	[266.98703, 216.98891, 316.9823]
146	7338	7.863	207.03	Unknown	[M-H]-	19	2		81	11112	59855	0.5522052301017591	[280.98218, 180.98798, 780.9516]				181	338	0.2222222222222222	[266.98703, 216.98891, 316.9823]
147	842	5.02	107.049	Unknown	[M-H]-	20	0		81	29474	39863	0.8709407971491026	[101.00079, 168.98767, 118.99207, 268.98474, 218.9848, 368.97968]				181	373	0.37037037037037035	[266.98703, 216.98891, 316.9823, 354.97879, 254.98576]
148	24833	26.542	357.033	Unknown	[M-H]-	20	5		81	29474	43896	0.8332286592941258	[101.00078, 168.98982, 118.99207, 268.98474, 218.98532, 418.97543]				181	400	0.5365853658536586	[316.9823, 216.98891, 354.97879, 254.98576, 282.98038, 382.97672, 416.97461, 454.97031, 482.96701, 682.95795, 654.95435]
149	856	10.029	108.02	Unknown	[M-H]-	21	0		81	29474	47552	0.8124723011149391	[101.0008, 168.98808, 118.99207, 268.98474, 218.98592, 468.97449]				196	444	0.25	[184.98373]
150	857	10.167	108.02	Unknown	[M-H]-	21	0		81	29476	51178	0.6819879365492252	[280.98196, 330.97971, 580.96045]				196	445	0.8	[184.98373, 134.98712, 350.97205, 300.97488]
151	859	13.792	108.02	Unknown	[M-H]-	21	0		81	29476	57248	0.6647106626269188	[280.98218, 330.97971]				196	450	1	[184.98373, 134.98712, 350.97205, 300.97488, 516.9549, 466.95639]
152	18492	17.577	308.006	Unknown	[M-H]-	21	4		81	29476	58817	0.6308210891773226	[730.9527, 330.97971]				196	451	0.8571428571428571	[184.98373, 134.98712, 350.97205, 300.97488, 516.9549, 466.95639]
153	863	7.829	108.044	Unknown	[M-H]-	22	0		81	29476	59855	0.6563809047147424	[280.98218, 330.97971, 780.9516]				208	250	0.375	[218.9854, 168.98782, 118.99096]
154	7423	17.082	208.038	Unknown	[M-2H]2-	22	2		81	29477	51178	0.6086674159217149	[280.98196, 330.97903, 580.96045]				208	255	0.2857142857142857	[118.99096, 168.98782, 218.9854]
155	938	14.918	110.974	Unknown	[M-H]-	23	0		81	29477	57248	0.5932476216572121	[280.98218, 330.97903]				208	261	0.2857142857142857	[168.98782, 118.99096, 218.9854]
156	939	20.083	110.975	Unknown	[M-H]-	23	0		81	29477	58817	0.563002	[730.9527, 330.97903]				208	335	0.21052631578947367	[118.99096, 68.99448]
157	940	14.729	110.975	Unknown	[M-H]-	23	0		81	29477	59855	0.5858133959884829	[280.98218, 330.97903, 780.9516]				208	409	0.3333333333333333	[118.99096, 168.98782, 218.9854]
158	942	42.45	110.975	Unknown	[M-H]-	23	0		81	39863	43896	0.9886583210935336	[101.00078, 168.98982, 218.9848, 368.97968, 418.97543]				208	415	0.38095238095238093	[130.99207, 280.98196, 330.97794, 380.97446]
159	944	41.471	110.975	Unknown	[M-H]-	23	0		81	39863	47552	0.9458078978544385	[101.0008, 168.98808, 218.9848, 368.97968, 268.98505, 468.97449]				208	420	0.23529411764705882	[68.99448, 168.98782]
160	945	40.969	110.975	Unknown	[M-H]-	23	0		81	43896	47552	0.9686327367690017	[101.0008, 168.98808, 218.98532, 418.97543, 268.98505, 468.97449]				208	422	0.25	[330.97794, 230.98601]
161	948	40.096	110.975	Unknown	[M-H]-	23	0		81	51178	57248	0.3823169389710274	[118.9908, 168.98792, 218.98573, 280.98218, 580.96045]				217	222	0.25	[89.02318]
162	953	31.673	110.975	Unknown	[M-H]-	23	0		81	51178	58817	0.8249415035722969	[118.99213, 168.98792, 218.98543, 730.9527, 280.98196, 580.96045]				217	300	0.3157894736842105	[89.02318, 354.97876, 254.98599]
163	954	1.489	110.975	Unknown	[M-H]-	23	0		81	51178	59855	0.9481924558999527	[118.9909, 168.98792, 218.98541, 268.98434, 280.98218, 580.96045, 780.9516]				217	373	0.3333333333333333	[354.97876, 254.98599]
164	952	36.68	110.975	Unknown	[M-H]-	23	0		81	57248	58817	0.8838186113950162	[118.99213, 168.98804, 218.98573, 730.9527, 280.98218]				217	404	0.26666666666666666	[292.98138, 392.97934]
165	951	41.652	110.975	Unknown	[M-H]-	23	0		81	57248	59855	0.9796631754247782	[118.9909, 168.98804, 218.98573, 268.98434, 280.98218, 780.9516]				217	415	0.25	[392.97934, 292.98138]
166	950	46.125	110.975	Unknown	[M-H]-	23	0		81	58817	59855	0.8650496311440683	[118.9909, 168.98782, 218.98543, 268.98434, 280.98218, 730.9527, 780.9516]				217	416	0.25	[89.02318]
167	949	47.854	110.975	Unknown	[M-H]-	23	0		91	47983	55042	0.3435252049299223	[118.99089, 168.98776, 218.98541, 280.98218, 580.96045, 680.96503]				217	420	0.3333333333333333	[392.97934, 292.98138]
168	955	42.71	110.975	Unknown	[M-H]-	23	0		103	36151	44649	0.9105663262203374	[73.00603, 434.96423, 334.97125]				222	416	1	[89.02318]
169	957	39.483	110.975	Unknown	[M-H]-	23	0		145	4435	8818	0.8802314169678392	[141.01546, 91.02065]				235	373	0.25	[354.97855]
170	958	36.225	110.975	Unknown	[M-H]-	23	0		145	4435	26799	0.42984738098677067	[74.98946, 91.02068]				250	255	0.6153846153846154	[118.99094, 168.98842, 218.98552, 268.9845]
171	959	34.46	110.975	Unknown	[M-H]-	23	0		145	4436	8818	0.9029673943794223	[141.01546, 91.02066]				250	261	0.6153846153846154	[168.98842, 118.99094, 268.9845, 218.98552]
172	960	35.21	110.975	Unknown	[M-H]-	23	0		145	4436	26799	0.44150798494750226	[74.98946, 91.02068]				250	323	0.3333333333333333	[168.98842, 268.9845]
173	961	28.466	110.975	Unknown	[M-H]-	23	0		145	4437	8818	0.8861157278399671	[141.01546, 91.02066]				250	409	0.8	[118.99094, 168.98842, 218.98552, 268.9845]
174	962	37.408	110.975	Unknown	[M-H]-	23	0		145	4437	26799	0.43158431791377794	[74.98946, 91.02068]				250	420	0.2222222222222222	[168.98842]
175	963	25.506	110.975	Unknown	[M-H]-	23	0		145	4438	8818	0.9051925934320326	[141.01546, 91.02066]				250	428	0.25	[118.99094]
176	965	1.262	110.975	Unknown	[M-H]-	23	0		145	4438	26799	0.44122309518163166	[74.98946, 91.02068]				250	435	0.4444444444444444	[168.98842, 268.9845]
177	966	26.625	110.975	Unknown	[M-H]-	23	0		145	4439	8818	0.9056137791634205	[141.01546, 91.02065]				253	449	0.2857142857142857	[304.01895, 364.04205, 384.04691, 404.05496]
178	967	24.413	110.975	Unknown	[M-H]-	23	0		145	4439	26799	0.44116745816592257	[74.98946, 91.02068]				255	261	0.5555555555555556	[168.98779, 118.9911, 268.98395, 218.9852, 368.97964]
179	973	24.286	110.975	Unknown	[M-H]-	23	0		145	4440	8818	0.8872313087899736	[141.01546, 91.02065]				255	323	0.47058823529411764	[168.98779, 268.98395, 318.97858, 368.97964]
180	972	17.096	110.975	Unknown	[M-H]-	23	0		145	4440	26799	0.43221308365284467	[74.98946, 91.02068]				255	409	0.8	[118.9911, 168.98779, 218.9852, 268.98395, 318.97858, 368.97964]
181	971	22.828	110.975	Unknown	[M-H]-	23	0		145	4441	8818	0.8822978529395933	[141.01546, 91.02066]				255	435	0.42857142857142855	[168.98779, 268.98395, 368.97964]
182	974	18.028	110.975	Unknown	[M-H]-	23	0		145	4441	26799	0.43259706163488176	[74.98946, 91.02068]				261	323	0.47058823529411764	[60.98581, 168.98776, 268.9841, 368.97891]
183	969	27.206	110.975	Unknown	[M-H]-	23	0		145	4442	8818	0.8820729343166389	[141.01546, 91.02066]				261	409	0.6666666666666666	[118.99105, 168.98776, 218.98529, 268.9841, 368.97891]
184	968	43.756	110.975	Unknown	[M-H]-	23	0		145	4442	26799	0.4318144615795848	[74.98946, 91.02068]				261	428	0.46153846153846156	[60.98581, 73.00585, 118.99105]
185	970	30.005	110.975	Unknown	[M-H]-	23	0		145	4445	8818	0.8841623628661721	[141.01546, 91.02066]				261	435	0.42857142857142855	[168.98776, 268.9841, 368.97891]
186	979	30.49	110.975	Unknown	[M-H]-	23	0		145	4445	26799	0.43153049405196664	[74.98946, 91.02068]				262	391	0.6666666666666666	[174.99168]
187	978	28.159	110.975	Unknown	[M-H]-	23	0		145	4444	8818	0.902202	[141.01546, 91.02065]				300	304	0.26666666666666666	[216.98895, 316.98349]
188	977	33.501	110.975	Unknown	[M-H]-	23	0		145	4444	26799	0.4416025044407527	[74.98946, 91.02068]				300	338	0.23529411764705882	[216.98895, 316.98349]
189	976	38.581	110.975	Unknown	[M-H]-	23	0		145	4448	8818	0.8961386535749959	[141.01546, 91.02066]				300	373	0.47058823529411764	[216.98895, 316.98349, 354.97873, 254.9863]
190	980	32.963	110.975	Unknown	[M-H]-	23	0		145	4448	26799	0.4422914885012879	[74.98946, 91.02068]				300	400	0.3870967741935484	[316.98349, 216.98895, 354.97873, 254.9863, 382.9718, 282.98059]
191	48675	31.293	610.942	Unknown	[M-H]-	23	10		145	4449	8818	0.9023843875236673	[141.01546, 91.02066]				300	430	0.2222222222222222	[89.02311, 302.98566, 322.99408]
192	52379	32.156	660.94	Unknown	[M-H]-	23	11		145	4449	26799	0.4415801503102682	[74.98946, 91.02068]				304	338	0.75	[266.98715, 216.98901, 316.98294]
193	984	1.437	111.008	Unknown	[M-H]-	24	0		145	4450	8818	0.8879518500062308	[141.01546, 91.02066]				304	373	0.75	[266.98715, 216.98901, 316.98294]
194	986	15.106	111.008	Unknown	[M-H]-	24	0		145	4450	26799	0.4292688773578123	[74.98946, 91.02068]				323	409	0.5714285714285714	[168.98782, 268.98431, 318.97754, 368.97952]
195	18847	27.569	310.994	Unknown	[M-H]-	24	4		145	4451	8818	0.8860986894993826	[141.01546, 91.02066]				323	435	0.46153846153846156	[168.98782, 268.98431, 368.97952]
196	31332	31.164	410.987	Unknown	[M-H]-	24	6		145	4451	26799	0.4323911521481999	[74.98946, 91.02068]				335	400	0.23076923076923078	[204.98975, 192.99014, 118.99095]
197	31333	24.691	410.987	Unknown	[M-H]-	24	6		145	4452	8818	0.8834883723358363	[141.01546, 91.02066]				338	373	0.6	[266.98767, 216.98903, 316.98355]
198	31340	1.621	410.989	Unknown	[M-H]-	24	6		145	4452	26799	0.4300136077819594	[74.98946, 91.02068]				373	400	0.3333333333333333	[316.98294, 216.989, 354.97833, 254.98621]
199	41275	30.339	510.98	Unknown	[M-H]-	24	8		145	4454	8818	0.796763	[141.01546, 91.02072]				404	415	0.47058823529411764	[242.98502, 392.97968, 292.98111, 342.97903]
200	41278	31.093	510.98	Unknown	[M-H]-	24	8		145	4454	26799	0.379604	[74.98946, 91.02068]				404	420	0.3076923076923077	[392.97968, 292.98111]
201	41280	31.566	510.981	Unknown	[M-H]-	24	8		145	4456	8818	0.8852831049346187	[141.01546, 91.02066]				409	435	0.5454545454545454	[168.98795, 268.98407, 368.97955]
202	48683	33.517	610.974	Unknown	[M-H]-	24	10		145	4456	26799	0.4283211836429591	[74.98946, 91.02068]				415	420	0.2857142857142857	[392.97989, 292.98273]
203	48684	32.309	610.974	Unknown	[M-H]-	24	10		145	4457	8818	0.8809615731086654	[141.01546, 91.02066]				415	422	0.3076923076923077	[292.98273, 330.97775]
204	989	6.053	111.019	Unknown	[M-H]-	25	0		145	4457	26799	0.43251979598706053	[74.98946, 91.02068]				420	422	0.2222222222222222	[292.98172]
205	990	6.983	111.019	Unknown	[M-H]-	25	0		145	8818	26798	0.6290122219158684	[141.01599]				428	444	0.3333333333333333	[184.9837]
206	48688	27.632	610.988	Unknown	[M-H]-	25	10		145	8818	42259	0.7283192772268885	[141.01587]				428	445	0.25	[184.9837]
207	1006	11.139	111.08	Unknown	[M-H]-	26	0		145	8818	42263	0.6710576728541956	[141.01588, 291.0083]				444	445	0.3333333333333333	[184.98376]
208	7713	4.819	211.073	Unknown	[M-H]-	26	2		145	26798	42259	0.8548254544488856	[127.00038, 141.01587, 209.00375]				444	450	0.25	[184.98376]
209	1050	1.493	112.984	Unknown	[M-H]-	27	0		145	26798	42263	0.8524502409331569	[127.00041, 141.01588, 209.00433, 276.99237, 291.0083]				445	450	0.8	[184.98373, 134.9872, 350.97235, 300.97479]
210	3623	3.37	162.982	Unknown	[M-H]-	27	1		165	21536	27794	0.48512384624590793	[118.99088]				445	451	0.6666666666666666	[184.98373, 134.9872, 350.97235, 300.97479]
211	3624	2.985	162.982	Unknown	[M-H]-	27	1		165	21536	27796	0.6554963099374428	[118.99097, 168.98764]				450	451	0.8571428571428571	[184.98376, 134.98721, 350.97195, 300.97485, 516.95398, 466.95593]
212	7871	8.87	212.979	Unknown	[M-H]-	27	2		165	21536	38614	0.33682082103579924	[118.99207, 168.98773]
213	19087	30.928	312.971	Unknown	[M-H]-	27	4		165	21536	42848	0.3559267052505862	[118.99089, 168.98784]
214	25595	24.436	362.97	Unknown	[M-H]-	27	5		165	21536	46545	0.4380189259513389	[118.99101, 168.98788]
215	41427	29.638	512.961	Unknown	[M-H]-	27	8		165	21536	53729	0.39285423515650875	[118.99212, 168.98744, 218.98541]
216	45228	30.88	562.958	Unknown	[M-H]-	27	9		165	27794	38614	0.3262303510533209	[118.99207, 168.98773]
217	48843	31.96	612.955	Unknown	[M-H]-	27	10		165	27794	42848	0.3447354995634588	[118.99089, 168.98784]
218	52503	32.915	662.951	Unknown	[M-H]-	27	11		165	27794	46545	0.424247	[118.99101, 168.98788]
219	55730	33.611	712.946	Unknown	[M-H]-	27	12		165	27794	53729	0.3805019376586284	[118.99212, 168.98744, 218.98541]
220	1052	41.874	113.021	Unknown	[M-H]-	28	0		165	27796	38614	0.7723872813341162	[118.99207, 168.98764]
221	1054	46.266	113.021	Unknown	[M-H]-	28	0		165	27796	42848	0.7145364896327083	[118.99089, 168.98764]
222	1060	29.961	113.021	Unknown	[M-H]-	28	0		165	27796	46545	0.8693755085608992	[118.99101, 168.98764]
223	1067	42.785	113.021	Unknown	[M-H]-	28	0		165	27796	53729	0.7691809164856525	[118.99212, 168.98764, 218.98541]
224	1071	45.238	113.021	Unknown	[M-H]-	28	0		165	38614	42848	0.8195711254728848	[118.99089, 168.98773]
225	1072	40.753	113.021	Unknown	[M-H]-	28	0		165	38614	46545	0.9853561650773026	[118.99101, 168.98773]
226	1076	33.318	113.021	Unknown	[M-H]-	28	0		165	38614	53729	0.8591395864352287	[118.99212, 168.98773, 218.98541]
227	1077	32.905	113.021	Unknown	[M-H]-	28	0		165	42848	46545	0.8294511523069356	[118.99101, 168.98784]
228	1079	29.413	113.021	Unknown	[M-H]-	28	0		165	42848	53729	0.7254608408759526	[118.99212, 168.98784, 218.98541]
229	1081	35.027	113.021	Unknown	[M-H]-	28	0		165	46545	53729	0.8749051435028958	[118.99212, 168.98788, 218.98541]
230	1082	1.919	113.021	Unknown	[M-H]-	28	0		166	21547	33617	0.6289439496764874	[92.99433, 192.99014, 242.98456, 280.9823, 130.99179, 180.98827, 304.98297, 204.98984]
231	1084	37.818	113.021	Unknown	[M-H]-	28	0		166	21547	33618	0.7260375212348261	[180.98836, 130.99179, 304.98639, 204.98984, 410.99142, 310.99493]
232	7877	9.122	213.015	Unknown	[M-H]-	28	2		166	21547	42850	0.6151764232814139	[92.99445, 130.992, 180.98827, 142.9912, 242.98795, 280.98233, 292.98141, 404.97311, 204.98984, 510.9866, 310.99493]
233	7878	8.379	213.015	Unknown	[M-H]-	28	2		166	21547	42852	0.35981315976145745	[192.98994, 92.99423, 342.97769, 380.97464, 130.99179, 180.98827, 404.98111, 204.98984, 510.98648, 310.99493]
234	36971	32.495	463	Unknown	[M-H]-	28	7		166	21547	50180	0.3081696013742095	[130.99208, 180.98827, 192.98993, 92.99423, 242.9848, 280.98206, 292.98141, 342.97916, 504.97107, 204.98984, 610.97473, 310.99493]
235	45231	35.328	562.993	n:2 FTOHs n=5	[M-H]-	28	9		166	21547	50181	0.3467981809632511	[242.98456, 92.99423, 292.98141, 442.97134, 480.96936, 130.99179, 180.98827]
236	52505	35.885	662.987	n:2 FTOHs n=6	[M-H]-	28	11		166	21547	50183	0.4508894722514854	[142.99155, 92.99423, 180.98833, 130.99179, 192.98993, 230.98637, 242.98453, 292.98099, 342.97876, 380.97482, 504.9722, 204.98984, 610.97559, 310.99493]
237	57902	36.917	762.983	Unknown	[M-H]-	28	13		166	21547	56654	0.46575288702505174	[142.99155, 92.99423, 180.98817, 130.99179, 292.98514, 342.97916, 480.96768]
238	1087	1.57	113.023	Unknown	[M-H]-	29	0		166	33617	42850	0.5859181865558569	[92.99445, 192.99014, 242.98456, 130.992, 280.9823, 142.9912, 180.9883, 216.98917, 166.99298, 292.98141, 404.97311, 304.98297]
239	1088	15.462	113.023	Unknown	[M-H]-	29	0		166	33617	42852	0.6390619207847782	[166.99298, 192.98994, 92.99433, 242.98456, 342.97769, 380.97464, 280.9823, 404.98111, 304.98297]
240	12972	47.317	263.013	n:2 FTOHs n=2	[M-H]-	29	3		166	33617	50180	0.7671820393585795	[130.99208, 280.9823, 192.98993, 92.99433, 242.98456, 216.98907, 166.99298, 292.98141, 342.97916, 392.98056, 504.97107, 304.98297, 610.97473, 410.98352]
241	12980	29.951	263.013	n:2 FTOHs n=2	[M-H]-	29	3		166	33617	50181	0.4791401794823984	[166.99298, 242.98456, 92.99433, 192.99014, 292.98141, 442.97134, 480.96936, 280.9823]
242	12982	1.557	263.013	n:2 FTOHs n=2	[M-H]-	29	3		166	33617	50183	0.33961747695759337	[142.99155, 92.99433, 192.99014, 242.98456, 180.98833, 280.9823, 230.98637, 292.98099, 342.97876, 380.97482, 504.9722, 304.98297, 610.97559, 410.98352]
243	1112	1.415	114.055	Unknown	[M-H]-	30	0		166	33618	42850	0.6099092201384494	[130.992, 180.98836, 221.00008, 228.99126, 280.98233, 510.9866, 410.99142]
244	19306	17.635	314.044	Unknown	[M-H]-	30	4		166	33618	50183	0.5941974686622169	[180.98833, 221.00153, 228.99178, 230.98637, 380.97482, 504.9722, 304.98639, 610.97559, 410.99142]
245	19307	18.391	314.044	Unknown	[M-H]-	30	4		166	33618	56654	0.6354949156747438	[180.98817, 221.00009, 228.99127, 480.96768]
246	1119	24.858	115.039	Unknown	[M-H]-	31	0		166	42850	50180	0.8395514486781969	[130.99208, 180.9883, 280.98233, 192.98993, 92.99445, 142.9912, 242.98795, 292.98141, 196.98466, 216.98907, 342.97916, 392.98056, 504.97107, 404.97311]
247	1120	1.576	115.039	Unknown	[M-H]-	31	0		166	42850	50183	0.8575366161536639	[142.99155, 92.99445, 242.98795, 292.98141, 180.98833, 130.992, 280.98233, 192.98993, 208.98218, 221.00153, 228.99178, 230.98637, 342.97876, 380.97482, 610.97559, 510.9866]
248	31808	27.6	415.021	Unknown	[M-H]-	31	6		166	42850	56654	0.6691074183035655	[142.99155, 92.99445, 242.98795, 292.98141, 180.98817, 130.992, 280.98233, 208.98376, 221.00009, 228.99127, 342.97916, 480.96768, 624.97595, 424.98663]
249	41605	30.691	515.014	Unknown	[M-H]-	31	8		166	42852	50181	0.5955313273747355	[118.99213, 146.98662, 166.99298, 168.98784, 242.98456, 192.98994, 342.97769, 292.98141, 442.97134, 480.96936, 380.97464]
250	49001	32.9	615.008	Unknown	[M-H]-	31	10		166	42852	50183	0.5380133145594798	[118.99214, 142.99155, 192.98994, 342.97769, 168.98782, 180.98833, 380.97464, 230.98637, 242.98453, 292.98099, 504.9722, 404.98111, 610.97559, 510.98648]
251	1126	38.851	115.075	Unknown	[M-H]-	32	0		166	50181	56654	0.4715336689988837	[118.99089, 168.98784, 142.99155, 242.98456, 292.98141, 442.97134, 180.98817, 480.96936, 342.97916]
252	1130	34.117	115.075	Unknown	[M-H]-	32	0		166	50183	56654	0.8734761698522118	[118.99089, 168.98782, 142.99155, 192.98993, 242.98453, 292.98099, 342.97876, 180.98817, 230.98637, 380.97482, 208.98376, 221.00009, 228.99127, 480.96768]
253	1131	6.895	115.075	Unknown	[M-H]-	32	0		170	5113	27816	0.3221111902292742	[337.08612, 137.09563]
254	1134	36.749	115.076	Unknown	[M-H]-	32	0		170	5116	27816	0.3468595783128761	[337.08612, 137.09567]
255	1135	5.169	115.076	Unknown	[M-H]-	32	0		170	5122	27818	0.3224798912008213	[149.06004, 248.9966, 99.00524]
256	1137	8.298	115.076	Unknown	[M-H]-	32	0		170	5123	27818	0.32768692205457955	[149.06004, 248.9966, 99.00531]
257	1138	33.221	115.076	Unknown	[M-H]-	32	0		177	5283	28050	0.328771	[241.08818, 141.09077, 339.10294, 139.11195]
258	1141	38.16	115.076	Unknown	[M-H]-	32	0		177	5283	28051	0.30581784835604914	[241.08789, 141.09077, 339.10239, 139.11195]
259	19417	24.356	315.063	Unknown	[M-H]-	32	4		177	5284	28050	0.35878767493617963	[95.04954, 339.10294, 139.11198]
260	25868	18.579	365.061	Unknown	[M-H]-	32	5		177	5284	28051	0.30735485566047555	[339.10239, 139.11198]
261	1174	26.874	116.071	Unknown	[M-H]-	33	0		177	5285	28050	0.3621038006344857	[95.04954, 339.10294, 139.11201]
262	1175	1.552	116.071	Unknown	[M-H]-	33	0		177	5285	28051	0.3041551050145832	[339.10239, 139.11201]
263	19576	39.776	316.058	Unknown	[M-H]-	33	4		177	5288	28050	0.4795705440584466	[339.10294, 139.11185]
264	1206	1.338	117.018	Unknown	[M-H]-	34	0		177	5288	28051	0.4460892054295097	[339.10239, 139.11185]
265	19644	2.821	317.004	Unknown	[M-H]-	34	4		177	5293	28050	0.46773494091369094	[321.09186, 121.10155, 339.10294, 139.11214]
266	19645	1.531	317.004	Unknown	[M-H]-	34	4		177	5293	28051	0.42460485656140556	[321.09094, 121.10155, 339.10239, 139.11214]
267	1211	12.149	117.033	Unknown	[M-H]-	35	0		177	5294	28050	0.42976378213871747	[339.10294, 139.11212]
268	19657	47.317	317.021	Unknown	[M-H]-	35	4		177	5294	28051	0.3997597151698224	[339.10239, 139.11212]
269	1215	24.999	117.055	Unknown	[M-H]-	36	0		177	5295	28050	0.33624485011558425	[241.08818, 141.09052, 339.10294, 139.11208]
270	1217	1.64	117.055	Unknown	[M-H]-	36	0		177	5295	28051	0.3127698310001817	[241.08789, 141.09052, 339.10239, 139.11208]
271	1219	20.598	117.055	Unknown	[M-H]-	36	0		177	5297	28050	0.44911851157238164	[339.10294, 139.11208]
272	1220	20.415	117.055	Unknown	[M-H]-	36	0		177	5297	28051	0.4177631892808473	[339.10239, 139.11208]
273	1221	22.124	117.055	Unknown	[M-H]-	36	0		177	5299	28050	0.43759216222759223	[339.10294, 139.11208]
274	1223	16.595	117.055	Unknown	[M-H]-	36	0		177	5299	28051	0.4070415549260622	[339.10239, 139.11208]
275	1224	18.669	117.055	Unknown	[M-H]-	36	0		177	5304	28050	0.44739189746082547	[339.10294, 139.11201]
276	1222	12.696	117.055	Unknown	[M-H]-	36	0		177	5304	28051	0.41615711916947373	[339.10239, 139.11201]
277	1225	17.748	117.055	Unknown	[M-H]-	36	0		177	5302	28050	0.3332828406603202	[339.10294, 139.11208]
278	1226	15.256	117.055	Unknown	[M-H]-	36	0		177	5302	28051	0.3100146149829687	[339.10239, 139.11208]
279	1227	15.479	117.055	Unknown	[M-H]-	36	0		177	5301	28050	0.3009868352649711	[339.10294, 139.11205]
280	1228	6.242	117.055	Unknown	[M-H]-	36	0		177	5306	28050	0.4000831842050774	[339.10294, 139.11208]
281	1229	10.378	117.055	Unknown	[M-H]-	36	0		177	5306	28051	0.37215127567551387	[339.10239, 139.11208]
282	1230	18.516	117.055	Unknown	[M-H]-	36	0		177	5308	28050	0.37427496321118964	[339.10294, 139.11201]
283	8294	6.706	217.048	Unknown	[M-H]-	36	2		177	5308	28051	0.3481448621471019	[339.10239, 139.11201]
284	8296	4.395	217.048	Unknown	[M-H]-	36	2		177	5310	28050	0.3073089543670805	[339.10294, 139.11198]
285	32050	1.481	417.037	Unknown	[M-H]-	36	6		181	34073	38997	0.947619	[89.02312, 266.98703, 216.98891, 304.98154, 254.98576, 342.97903, 292.98572, 352.98166, 302.98517]
286	41761	27.6	517.032	Unknown	[M-H]-	36	8		181	34073	43162	0.9791194764981928	[89.02313, 316.9823, 216.98891, 354.97879, 254.98576, 382.97672, 282.98038, 392.97864, 292.98572, 402.9794, 302.98517]
287	41762	29.217	517.032	Unknown	[M-H]-	36	8		181	34073	43163	0.8462722759608697	[89.02312, 316.98254, 216.98891, 354.97818, 254.98576, 392.97934, 292.98572, 402.97824, 302.98517]
288	49126	27.823	617.023	Unknown	[M-H]-	36	10		181	34073	43161	0.9967112602221342	[89.02313, 316.98315, 216.98891, 354.97812, 254.98576, 382.97794, 282.98038, 392.97873, 292.98572, 402.97824, 302.98517]
289	49127	28.023	617.023	Unknown	[M-H]-	36	10		181	34073	43164	0.9968104309126329	[89.0231, 316.98212, 216.98891, 354.97791, 254.98576, 382.97781, 282.98038, 392.97986, 292.98572, 402.97839, 302.98517]
290	49128	27.637	617.024	Unknown	[M-H]-	36	10		181	34073	43167	0.9787680147472887	[89.02313, 316.98322, 216.98891, 354.97815, 254.98576, 392.979, 292.98572, 402.97849, 302.98517]
291	49129	30.694	617.024	Unknown	[M-H]-	36	10		181	34073	50471	0.964085	[89.02314, 416.97461, 216.98891, 454.97031, 254.98576, 482.96701, 282.98038, 502.97589, 302.98517]
292	55969	32.893	717.017	Unknown	[M-H]-	36	12		181	34073	50472	0.9449819888102496	[89.02313, 416.97452, 216.98891, 454.96948, 254.98576, 502.97372, 302.98517]
293	1241	31.015	118.013	Unknown	[M-H]-	37	0		181	34073	59652	0.9319339898239963	[89.02318, 682.95795, 282.98038, 702.95892, 302.98517]
294	8393	1.373	218.006	Unknown	[M-H]-	37	2		181	38997	43162	0.9352486178318088	[89.02313, 316.9823, 266.98703, 354.97879, 304.98154, 392.97864, 342.97903, 402.9794, 352.98166]
295	8394	1.974	218.006	Unknown	[M-H]-	37	2		181	38997	43163	0.8355929730923974	[89.02312, 316.98254, 266.98703, 354.97818, 304.98154, 392.97934, 342.97903, 402.97824, 352.98166]
296	1252	1.326	118.941	Unknown	[M-H]-	38	0		181	38997	43161	0.9503530369430707	[89.02313, 316.98315, 266.98703, 354.97812, 304.98154, 392.97873, 342.97903, 402.97824, 352.98166]
297	1253	1.388	118.941	Unknown	[M-H]-	38	0		181	38997	43164	0.9519328026743431	[89.0231, 316.98212, 266.98703, 354.97791, 304.98154, 392.97986, 342.97903, 402.97839, 352.98166]
298	13582	1.417	268.933	Unknown	[M-H]-	38	3		181	38997	43167	0.9657344728628625	[89.02313, 316.98322, 266.98703, 354.97815, 304.98154, 392.979, 342.97903, 402.97849, 352.98166]
299	1261	21.196	118.991	Unknown	[M-H]-	39	0		181	38997	50471	0.9257936677550843	[89.02314, 416.97461, 266.98703, 454.97031, 304.98154, 502.97589, 352.98166]
300	1263	26.391	118.991	Unknown	[M-H]-	39	0		181	38997	50472	0.940378	[89.02313, 416.97452, 266.98703, 454.96948, 304.98154, 502.97372, 352.98166]
301	1266	2.986	118.992	Unknown	[M-H]-	39	0		181	38997	59652	0.892261	[89.02318, 654.95435, 304.98154, 702.95892, 352.98166]
302	1267	10.354	118.992	Unknown	[M-H]-	39	0		181	43162	50471	0.9626797604012854	[89.02314, 416.97461, 316.9823, 454.97031, 354.97879, 482.96701, 382.97672, 502.97589, 402.9794]
303	1268	3.367	118.992	Unknown	[M-H]-	39	0		181	43162	50472	0.9483837693470416	[89.02313, 416.97452, 316.9823, 454.96948, 354.97879, 502.97372, 402.9794]
304	4104	26.393	168.988	Unknown	[M-H]-	39	1		181	43162	59652	0.9361729466797469	[89.02318, 682.95795, 382.97672, 702.95892, 402.9794]
305	4107	8.891	168.989	Unknown	[M-H]-	39	1		181	43163	50471	0.8346842476228885	[89.02314, 416.97461, 316.98254, 454.97031, 354.97818, 502.97589, 402.97824]
306	4111	29.679	168.989	Unknown	[M-H]-	39	1		181	43163	50472	0.8482731345235845	[89.02313, 416.97452, 316.98254, 454.96948, 354.97818, 502.97372, 402.97824]
307	4109	31.835	168.989	Unknown	[M-H]-	39	1		181	43163	59652	0.8040421246425977	[89.02318, 654.95435, 354.97818, 702.95892, 402.97824]
308	4112	8.708	168.989	Unknown	[M-H]-	39	1		181	43161	50471	0.9806593224976321	[89.02314, 416.97461, 316.98315, 454.97031, 354.97812, 482.96701, 382.97794, 502.97589, 402.97824]
309	8446	26.027	218.986	Unknown	[M-H]-	39	2		181	43161	50472	0.9648902339330235	[89.02313, 416.97452, 316.98315, 454.96948, 354.97812, 502.97372, 402.97824]
310	8445	16.496	218.986	Unknown	[M-H]-	39	2		181	43161	59652	0.9531812964759796	[89.02318, 654.95435, 354.97812, 682.95795, 382.97794, 702.95892, 402.97824]
311	13589	21.167	268.983	Unknown	[M-H]-	39	3		181	43164	50471	0.9811721454941987	[89.02314, 416.97461, 316.98212, 454.97031, 354.97791, 482.96701, 382.97781, 502.97589, 402.97839]
312	52938	33.733	668.957	Unknown	[M-H]-	39	11		181	43164	50472	0.9654820792310426	[89.02313, 416.97452, 316.98212, 454.96948, 354.97791, 502.97372, 402.97839]
313	1289	25.411	119.049	Unknown	[M-H]-	40	0		181	43164	59652	0.9519840939258638	[89.02318, 654.95435, 354.97791, 682.95795, 382.97781, 702.95892, 402.97839]
314	1291	1.531	119.049	Unknown	[M-H]-	40	0		181	43167	50471	0.9648410848137979	[89.02314, 416.97461, 316.98322, 454.97031, 354.97815, 502.97589, 402.97849]
315	1292	3.068	119.049	Unknown	[M-H]-	40	0		181	43167	50472	0.9805721396007183	[89.02313, 416.97452, 316.98322, 454.96948, 354.97815, 502.97372, 402.97849]
316	1293	18.496	119.049	Unknown	[M-H]-	40	0		181	43167	59652	0.9316923119395846	[89.02318, 654.95435, 354.97815, 702.95892, 402.97849]
317	37544	1.49	469.029	Unknown	[M-H]-	40	7		181	50471	59652	0.9744891850855242	[89.02318, 654.95435, 454.97031, 682.95795, 482.96701, 702.95892, 502.97589]
318	45681	27.646	569.021	Unknown	[M-H]-	40	9		181	50472	59652	0.9542504216719201	[89.02318, 654.95435, 454.96948, 702.95892, 502.97372]
319	49284	1.488	619.02	Unknown	[M-H]-	40	10		196	61363	61713	0.97094	[184.98373, 134.98712, 350.97205, 300.97488, 516.9549, 466.95639]
320	1330	26.168	121.028	Unknown	[M-H]-	41	0		208	6432	11279	0.7491096918962561	[118.99096, 68.99448, 130.99207, 80.99465, 180.98831]
321	1331	16.879	121.028	Unknown	[M-H]-	41	0		208	6432	23579	0.4945365808942834	[168.98782, 68.99448, 180.98842, 80.99465, 130.99174, 230.98601, 280.98196]
322	1334	1.451	121.028	Unknown	[M-H]-	41	0		208	6432	44068	0.3707932096316708	[118.99089, 68.99448, 168.98796, 218.9854, 230.98659, 80.99465, 130.99174, 280.98242, 330.97794, 380.97446, 480.96814]
323	1335	7.18	121.028	Unknown	[M-H]-	41	0		208	11279	23579	0.516362	[168.98782, 118.99096, 180.98842, 130.99207, 230.98601, 280.98196]
324	1341	3.389	121.028	Unknown	[M-H]-	41	0		208	11279	44068	0.378355	[118.99089, 168.98796, 218.9854, 230.98659, 130.99207, 180.98831, 280.98242, 330.97794, 380.97446, 480.96814]
325	1345	8.586	121.028	Unknown	[M-H]-	41	0		208	23579	44068	0.6636447750004214	[118.99089, 168.98782, 218.9854, 230.98659, 180.98842, 280.98196, 330.97794, 380.97446, 480.96814]
326	1346	1.662	121.028	Unknown	[M-H]-	41	0		217	6654	54928	0.3654366002854833	[617.02148, 117.0549]
327	45824	30.979	571	Unknown	[M-H]-	41	9		217	35582	54928	0.4084591517823815	[89.02318, 354.97876, 254.98599, 392.97934, 292.98138]
328	1359	22.16	121.076	Unknown	[M-H]-	42	0		222	6858	40416	0.7229664956839912	[89.02318]
329	1360	25.303	121.076	Unknown	[M-H]-	42	0		235	36353	40945	0.6016186459643446	[87.00746]
330	1364	24.47	121.076	Unknown	[M-H]-	42	0		235	36353	48417	0.7248862583143916	[87.00756, 504.97101, 354.97855]
331	1363	24.65	121.076	Unknown	[M-H]-	42	0		235	40945	48417	0.7692416419062026	[87.00756]
332	1366	16.659	121.076	Unknown	[M-H]-	42	0		238	7483	25090	0.6930130388992982	[127.0005, 141.01604]
333	1361	21.954	121.076	Unknown	[M-H]-	42	0		238	7483	25093	0.6080534455884321	[127.0003, 141.01582]
334	1362	25.63	121.076	Unknown	[M-H]-	42	0		238	7493	25090	0.7992495508481423	[127.0005, 141.01604]
335	1367	20.841	121.076	Unknown	[M-H]-	42	0		238	7493	25093	0.6923992470778135	[127.0003, 141.01582]
336	1368	22.268	121.076	Unknown	[M-H]-	42	0		247	7741	18866	0.38091840555500095	[267.10284, 167.1076]
337	1369	22.617	121.076	Unknown	[M-H]-	42	0		247	7741	18865	0.3708935655531216	[267.10303, 167.1076]
338	1370	18.61	121.076	Unknown	[M-H]-	42	0		247	7742	18866	0.4351436524740141	[237.09113, 137.09708, 267.10284, 167.1077]
339	1371	16.961	121.076	Unknown	[M-H]-	42	0		247	7742	18865	0.4251129893520583	[237.09113, 137.09708, 267.10303, 167.1077]
340	1372	23.583	121.076	Unknown	[M-H]-	42	0		250	7872	12956	0.5023630287543085	[218.98552, 168.98842]
341	1373	17.162	121.076	Unknown	[M-H]-	42	0		250	7872	19089	0.4345843740437474	[118.99094, 168.98842, 268.9845]
342	1377	16.102	121.076	Unknown	[M-H]-	42	0		250	7872	31561	0.46814937932099215	[118.99216, 168.98842]
343	20141	39.568	321.063	Unknown	[M-H]-	42	4		250	12956	19089	0.6510026611645192	[118.99094, 218.98552, 268.9845]
344	20142	25.349	321.063	Unknown	[M-H]-	42	4		253	25787	37125	0.7177038329926972	[266.98709, 166.99297, 304.01895, 204.02771, 324.02481, 224.03485, 340.99368, 240.9994, 344.03601, 244.04053, 360.99777, 261.00269, 364.04205, 264.04462, 384.04691, 284.05273, 404.05496, 304.05896]
345	20146	35.419	321.063	Unknown	[M-H]-	42	4		255	52631	57966	0.9657163713038135	[85.02822, 118.9911, 168.98779, 218.9852, 268.98395, 318.97858, 518.96674, 368.97964, 618.95935]
346	20145	37.27	321.063	Unknown	[M-H]-	42	4		261	8266	19628	0.31220289541512086	[266.98724, 166.99139]
347	20143	40.059	321.063	Unknown	[M-H]-	42	4		261	26082	37358	0.8050187282990903	[60.98581, 73.00585, 168.98776, 118.99105, 268.9841, 218.98529, 368.97891]
348	20144	38.331	321.063	Unknown	[M-H]-	42	4		262	8269	26086	0.32217104012059244	[174.99168]
349	20147	42.578	321.063	Unknown	[M-H]-	42	4		262	8270	26086	0.42361657178744644	[174.99168]
350	20148	41.824	321.063	Unknown	[M-H]-	42	4		262	8271	26086	0.42361657178744644	[174.99168]
351	20149	41.159	321.063	Unknown	[M-H]-	42	4		262	8273	26086	0.42361657178744644	[174.99168]
352	20150	45.771	321.063	Unknown	[M-H]-	42	4		262	8276	26086	0.30679374269615084	[174.99168]
353	20151	47.364	321.063	Unknown	[M-H]-	42	4		262	8278	26086	0.42361657178744644	[174.99168]
354	20154	44.547	321.063	Unknown	[M-H]-	42	4		262	8283	26086	0.42361657178744644	[174.99168]
355	20159	43.069	321.063	Unknown	[M-H]-	42	4		282	9055	20631	0.765275	[151.03885]
356	20157	51.109	321.063	Unknown	[M-H]-	42	4		289	9389	21143	0.36841386482076965	[285.04147, 185.04826, 313.03802, 213.04211]
357	20158	52.865	321.063	Unknown	[M-H]-	42	4		289	9388	21143	0.5212670560862169	[285.04147, 185.04826, 313.03802, 213.04231]
358	20156	39.087	321.063	Unknown	[M-H]-	42	4		289	9388	21142	0.3824700932114802	[285.04172, 185.04826, 313.03802, 213.04231]
359	20155	43.504	321.063	Unknown	[M-H]-	42	4		289	9393	21143	0.5841470197725472	[285.04147, 185.04834, 313.03802, 213.04213]
360	20160	34.021	321.063	Unknown	[M-H]-	42	4		289	9393	21142	0.426615	[285.04172, 185.04834, 313.03802, 213.04213]
361	20163	40.599	321.063	Unknown	[M-H]-	42	4		300	42991	50315	0.9457709015584155	[60.98582, 89.02311, 316.98349, 216.98895, 354.97873, 254.9863, 382.9718, 282.98059, 402.97916, 302.98566, 422.99091, 322.99408]
362	20164	48.192	321.063	Unknown	[M-H]-	42	4		304	10217	22214	0.644115	[266.98715, 216.98901, 316.98294]
363	1413	1.535	123.008	Unknown	[M-H]-	43	0		313	39486	47200	0.8149432575553303	[250.99432, 300.99014, 296.05402, 350.99078, 400.98364, 401.99084, 301.99768, 420.99261, 320.99786, 442.00903, 342.01126]
364	14089	21.116	272.997	Unknown	[M-H]-	43	3		313	39486	47202	0.5152392135825095	[400.98367, 250.99425, 300.99014, 401.99084, 301.99768, 420.99313, 320.99786, 470.04306, 370.05072]
365	20391	27.6	322.994	Unknown	[M-H]-	43	4		313	39486	54394	0.5446970066496771	[500.98038, 250.99425, 300.99014, 501.9816, 301.99768, 541.99756, 342.01126, 550.03241, 350.04471, 570.03998, 370.05072]
366	32712	30.69	422.988	Unknown	[M-H]-	43	6		313	47200	54394	0.5284736661026376	[253.00903, 432.99182, 233.00356, 500.98038, 250.99432, 350.99078, 400.98364, 501.9816, 401.99084, 590.04327, 490.04877]
367	32713	32.495	422.988	Unknown	[M-H]-	43	6		313	47202	54394	0.6989366953095986	[412.98212, 312.99088, 432.99182, 332.99722, 500.98038, 400.98367, 501.9816, 401.99084, 530.02832, 430.03326, 570.03998, 470.04306, 590.04327, 490.04877]
368	42251	34.498	522.981	Unknown	[M-H]-	43	8		321	11218	16875	1	[216.04932, 166.04938]
369	42255	38.709	522.981	Unknown	[M-H]-	43	8		321	11219	16875	1	[216.04932, 166.04938]
370	49564	35.893	622.976	Unknown	[M-H]-	43	10		321	11220	16875	1	[216.04932, 166.04936]
371	56267	35.994	722.968	Unknown	[M-H]-	43	12		321	11221	16875	1	[216.04932, 166.04938]
372	1438	27.199	123.011	Unknown	[M-H]-	44	0		323	51486	57423	0.5546418960635959	[60.98584, 168.98782, 268.98431, 318.97754, 404.95639, 354.95953]
373	1444	29.584	123.011	Unknown	[M-H]-	44	0		323	51486	59934	0.590335	[60.98585, 168.98776, 268.98431, 368.97952, 454.95285, 354.95953]
374	1446	52.646	123.011	Unknown	[M-H]-	44	0		323	57423	59934	0.7453078019277147	[60.98585, 168.98776, 318.97754, 368.97952, 454.95285, 404.95639]
375	1455	40.796	123.011	Unknown	[M-H]-	44	0		329	11710	30126	0.8204734391758174	[121.02823]
376	4434	1.227	173.008	Unknown	[M-H]-	44	1		329	11710	30129	0.8166020366993172	[121.02822]
377	1463	11.07	123.044	Unknown	[M-H]-	45	0		329	11710	30131	0.8163202857987765	[121.02825]
378	42266	32.478	523.021	Unknown	[M-H]-	45	8		329	11710	30133	0.7700694151482214	[121.02826]
379	56272	36.146	723.009	Unknown	[M-H]-	45	12		335	12098	24565	0.42946826088744394	[92.99428]
380	59430	36.917	823	Unknown	[M-H]-	45	14		335	12098	24567	0.7470171005615259	[92.99428, 304.98624, 204.98975]
381	1491	0.808	124.99	Unknown	[M-H]-	46	0		335	24565	36147	0.5356073506109967	[135.99355, 192.99014, 92.99428]
382	49707	29.405	624.961	Unknown	[M-H]-	46	10		335	24567	36147	0.37977760310649755	[118.99095, 68.99447, 135.99355, 192.99014, 92.99428]
383	1503	2.608	125.023	Unknown	[M-H]-	47	0		338	12362	24811	0.9311761872916452	[266.98767, 216.98903, 316.98355, 336.9924, 236.99397]
384	1504	1.53	125.023	Unknown	[M-H]-	47	0		373	15217	28020	0.7855443078620794	[266.98703, 216.989, 316.98294, 354.97833, 254.98621]
385	1506	14.885	125.023	Unknown	[M-H]-	47	0		373	15217	28021	0.7267215443226723	[266.98697, 216.989, 316.98312, 354.97842, 254.98621]
386	46120	1.543	574.993	Unknown	[M-H]-	47	9		391	17280	35574	0.6919294610903346	[174.99167, 217.00423]
387	1512	9.407	125.06	Unknown	[M-H]-	48	0		391	17281	35574	0.7078	[174.99167, 217.00423]
388	1513	3.637	125.06	Unknown	[M-H]-	48	0		399	17768	30301	0.9998098226267924	[79.95598, 98.95494]
389	1515	9.254	125.06	Unknown	[M-H]-	48	0		400	17823	30366	0.9778568892112389	[316.9834, 216.98895, 354.97879, 204.98994, 254.98615, 382.97058, 282.98019]
390	27109	26.512	375.042	Unknown	[M-H]-	48	5		400	17823	30367	0.9018157412675574	[316.98306, 216.98895, 354.97864, 204.98994, 254.98615]
391	1561	1.457	126.904	Unknown	[M-H]-	49	0		400	17823	30368	0.9785290205562792	[316.98297, 216.98895, 354.97852, 204.98994, 254.98615, 382.97769, 282.98019]
392	1562	6.694	126.904	Unknown	[M-H]-	49	0		400	17823	40585	0.978726	[416.97504, 216.98895, 454.97076, 204.98994, 254.98615, 482.96695, 282.98019]
393	1563	22.086	126.904	Unknown	[M-H]-	49	0		400	17823	40588	0.9584119411326658	[416.97482, 216.98895, 454.97046, 204.98994, 254.98615, 482.96533, 282.98019]
394	4699	1.446	176.9	Unknown	[M-H]-	49	1		400	17823	40590	0.9299189395539464	[416.97501, 216.98895, 454.97046, 204.98994, 254.98615, 482.96582, 282.98019]
395	1565	3.93	126.985	Unknown	[M-H]-	50	0		400	17823	48139	0.9587657063205268	[554.97119, 204.98994, 254.98615, 582.95764, 282.98019]
396	59502	26.396	826.939	Unknown	[M-H]-	50	14		400	17823	48140	0.9397199241237089	[316.98315, 216.98895, 554.97144, 204.98994, 254.98615, 582.95819, 282.98019]
397	1568	9.803	126.999	Unknown	[M-H]-	51	0		400	17823	55172	0.9200630098021015	[316.98441, 216.98895, 616.96185]
398	1569	30.238	127	Unknown	[M-H]-	51	0		400	30366	40585	0.99826	[416.97504, 316.9834, 454.97076, 354.97879, 482.96695, 382.97058]
399	46259	26.391	576.972	n:1 FTCA n=10	[M-H]-	51	9		400	30366	40588	0.9776803923296116	[416.97482, 316.9834, 454.97046, 354.97879, 482.96533, 382.97058]
400	56455	30.459	726.962	Unknown	[M-H]-	51	12		400	30366	40590	0.9510898328821137	[416.97501, 316.9834, 454.97046, 354.97879, 482.96582, 382.97058]
401	1576	1.482	127	Unknown	[M-H]-	52	0		400	30366	48139	0.9765540519326834	[582.95764, 382.97058]
402	1577	43.106	127	Unknown	[M-H]-	52	0		400	30366	48140	0.9595098928233106	[316.98315, 582.95819, 382.97058]
403	1584	46.354	127	Unknown	[M-H]-	52	0		400	30366	55172	0.9366405089206054	[316.98441, 616.96185]
404	1587	40.192	127	Unknown	[M-H]-	52	0		400	30367	40585	0.9211505003054288	[416.97504, 316.98306, 454.97076, 354.97864]
405	1590	45.265	127	Unknown	[M-H]-	52	0		400	30367	40588	0.9012011010624643	[416.97482, 316.98306, 454.97046, 354.97864]
406	1593	35.078	127	Unknown	[M-H]-	52	0		400	30367	40590	0.8812268014597765	[416.97501, 316.98306, 454.97046, 354.97864]
407	1595	26.557	127	Unknown	[M-H]-	52	0		400	30367	48139	0.8991622825277524	[]
408	14535	1.61	276.992	Unknown	[M-H]-	52	3		400	30367	48140	0.8878603306284719	[316.98315]
409	1598	5.441	127.039	Unknown	[M-H]-	53	0		400	30367	55172	0.8630608823678213	[316.98441, 616.96185, 682.96124, 382.97925]
410	1599	1.769	127.039	Unknown	[M-H]-	53	0		400	30368	40585	0.9987096718224027	[416.97504, 316.98297, 454.97076, 354.97852, 482.96695, 382.97769]
411	33180	1.53	427.019	Unknown	[M-H]-	53	6		400	30368	40588	0.9787109667508975	[416.97482, 316.98297, 454.97046, 354.97852]
412	1611	37.014	127.112	Unknown	[M-H]-	54	0		400	30368	40590	0.9484780777084014	[416.97501, 316.98297, 454.97046, 354.97852]
413	1613	21.928	127.112	Unknown	[M-H]-	54	0		400	30368	48139	0.978628	[]
414	1618	12.782	127.112	Unknown	[M-H]-	54	0		400	30368	48140	0.9580583922354741	[316.98315]
415	1619	13.669	127.112	Unknown	[M-H]-	54	0		400	30368	55172	0.9383349813681637	[316.98441, 616.96185, 682.96124, 382.97769]
416	1621	11.677	127.112	Unknown	[M-H]-	54	0		400	40585	48139	0.9792704595146633	[582.95764, 482.96695]
417	9294	33.201	227.106	Unknown	[M-H]-	54	2		400	40585	48140	0.9609006270139825	[316.98315, 416.97504, 582.95819, 482.96695]
418	38260	10.389	477.087	Unknown	[M-H]-	54	7		400	40585	55172	0.9403232904647276	[316.98441, 416.97504, 616.96185, 654.9541, 454.97076]
419	1647	1.417	128.891	Unknown	[M-H]-	55	0		400	40588	48139	0.9590861044865612	[582.95764, 482.96533]
420	33378	29.048	428.874	Unknown	[M-H]-	55	6		400	40588	48140	0.9391983729569253	[242.98764, 192.98996, 316.98315, 416.97482, 582.95819, 482.96533]
421	33379	28.518	428.874	Unknown	[M-H]-	55	6		400	40588	55172	0.9202295766195383	[316.98441, 416.97482, 616.96185, 654.9541, 454.97046]
422	1684	1.526	129.018	Unknown	[M-H]-	56	0		400	40590	48139	0.9279576386245626	[582.95764, 482.96582]
423	14733	28.277	279.01	Unknown	[M-H]-	56	3		400	40590	48140	0.9170886948419174	[242.98764, 192.98965, 316.98315, 416.97501, 582.95819, 482.96582]
424	1685	28.563	129.055	Unknown	[M-H]-	57	0		400	40590	55172	0.9334348897618171	[118.99101, 316.98441, 416.97501, 616.96185, 654.9541, 454.97046]
425	1686	1.65	129.055	Unknown	[M-H]-	57	0		404	18311	24805	0.5162597529555639	[292.98111, 92.99432, 242.98502]
426	1688	23.638	129.055	Unknown	[M-H]-	57	0		404	18311	24806	0.7842187293376819	[292.98083, 92.99432, 242.98502, 312.99185, 262.99417]
427	1689	23.13	129.055	Unknown	[M-H]-	57	0		404	18311	24807	0.578612	[292.98132, 92.99432, 242.98502]
428	1692	19.129	129.055	Unknown	[M-H]-	57	0		404	18311	24808	0.464707	[92.99432, 242.98502, 142.99153, 292.98206]
429	1693	4.032	129.055	Unknown	[M-H]-	57	0		404	18311	36348	0.4933154437606698	[342.97903, 92.99432, 242.98502, 392.97968]
430	1694	2.677	129.055	Unknown	[M-H]-	57	0		404	18311	36350	0.5623292777566814	[392.97961, 92.99432, 242.98502]
431	33395	28.551	429.036	Unknown	[M-H]-	57	6		404	24805	36348	0.7607080246991185	[342.97903, 292.98111, 392.97968]
432	1697	23.725	129.091	Unknown	[M-H]-	58	0		404	24805	36350	0.8671295405872136	[392.97961, 292.98111]
433	1700	12.481	129.091	Unknown	[M-H]-	58	0		404	24806	36348	0.5490274264656129	[342.97903, 292.98083]
434	1698	34.845	129.091	Unknown	[M-H]-	58	0		404	24806	36350	0.625835	[]
435	1699	14.04	129.091	Unknown	[M-H]-	58	0		404	24807	36348	0.8525840821623264	[342.97903, 292.98132, 392.97968]
436	1703	11.897	129.091	Unknown	[M-H]-	58	0		404	24807	36350	0.9718588728833295	[392.97961, 292.98132]
437	1704	14.849	129.091	Unknown	[M-H]-	58	0		404	24808	36348	0.6791523244474093	[342.97903, 92.99432, 142.99153, 242.98813, 292.98206, 392.97968]
438	1705	10.674	129.091	Unknown	[M-H]-	58	0		404	24808	36350	0.6588945910516393	[392.97961, 92.99432, 142.99153, 242.98813, 292.98206]
439	1709	35.34	129.091	Unknown	[M-H]-	58	0		409	19923	26310	0.6863092165230797	[118.99093, 168.98795, 218.98549]
440	1712	31.976	129.091	Unknown	[M-H]-	58	0		409	19923	26313	0.6828305186346313	[118.99088, 168.98795, 218.9854]
441	1713	7.213	129.091	Unknown	[M-H]-	58	0		409	19923	37535	0.6285960575354621	[118.99205, 168.98795, 218.98506, 268.98407, 318.97824]
442	60453	1.491	879.044	Unknown	[M-H]-	58	15		409	19923	41921	0.5780981154265392	[118.99088, 168.98795, 218.98518, 268.98413, 318.97867, 368.97955]
443	1737	1.986	130.087	Unknown	[M-H]-	59	0		409	19923	45675	0.6151655757938908	[118.9921, 168.98795, 218.98531, 268.98419, 318.97812, 368.97961]
444	1736	2.223	130.087	Unknown	[M-H]-	59	0		409	26310	37535	0.6494264706594646	[118.99205, 168.98817, 218.98549, 268.98407, 318.97824]
445	14912	26.433	280.078	Unknown	[M-H]-	59	3		409	26310	41921	0.6643956780964777	[118.99088, 168.98817, 218.98549, 268.98413, 318.97867, 368.97955]
446	1775	1.455	131.034	Unknown	[M-H]-	60	0		409	26310	45675	0.67845	[118.9921, 168.98817, 218.98549, 268.98419, 318.97812, 368.97961]
447	27804	2.245	381.016	Unknown	[M-H]-	60	5		409	26313	37535	0.681433	[118.99205, 168.9882, 218.9854, 268.98407, 318.97824]
448	1785	23.363	131.06	Unknown	[M-H]-	61	0		409	26313	41921	0.6894245597284346	[118.99088, 168.9882, 218.9854, 268.98413, 318.97867, 368.97955]
449	1786	23.098	131.06	Unknown	[M-H]-	61	0		409	26313	45675	0.6996159263590669	[118.9921, 168.9882, 218.9854, 268.98419, 318.97812, 368.97961]
450	1787	23.52	131.06	Unknown	[M-H]-	61	0		409	37535	41921	0.9131807633999163	[118.99088, 168.98788, 218.98506, 268.98407, 318.97824, 368.97955]
451	1788	19.379	131.06	Unknown	[M-H]-	61	0		409	37535	45675	0.8705874716677373	[118.9921, 168.98788, 218.98506, 268.98407, 318.97824, 368.97961]
452	1789	31.466	131.06	Unknown	[M-H]-	61	0		409	41921	45675	0.9772228135019079	[118.9921, 168.98801, 218.98518, 268.98413, 318.97867, 368.97955]
453	1791	23.866	131.06	Unknown	[M-H]-	61	0		415	38432	46398	0.5839484565170636	[130.99202, 280.98218, 242.98448, 392.97989, 292.98273, 330.97775, 342.97916, 380.97617, 492.97498]
454	1792	26.181	131.06	Unknown	[M-H]-	61	0		416	22022	46849	0.611608	[89.02317]
455	1793	21.449	131.06	Unknown	[M-H]-	61	0		420	22466	34484	0.8671897308363199	[68.99673, 168.98776]
456	1796	16.197	131.06	Unknown	[M-H]-	61	0		420	34483	43460	0.9801055929976857	[101.00091, 392.97992, 292.98172]
457	1797	24.996	131.06	Unknown	[M-H]-	61	0		420	34485	43460	0.9772245032760544	[101.00091]
458	1805	27.543	131.06	Unknown	[M-H]-	61	0		422	23001	34856	0.6697066132451588	[292.98605, 192.98991, 330.97787, 230.98595]
459	1802	20.805	131.06	Unknown	[M-H]-	61	0		422	23001	34857	0.5984764612853402	[330.97818, 230.98595]
460	1806	25.636	131.06	Unknown	[M-H]-	61	0		428	41273	48680	0.723993	[60.98577, 73.00591]
461	1798	29.366	131.06	Unknown	[M-H]-	61	0		428	57829	59180	0.9996267525313419	[118.9909, 184.9837]
462	1800	18.749	131.06	Unknown	[M-H]-	61	0		430	36978	45238	0.7386323762774653	[89.0232, 302.98587, 202.99239, 322.99271, 222.99844, 330.98383, 230.98932, 350.98502, 250.99432, 360.99127, 260.99518, 370.99109, 270.99976, 390.99979, 291.008]
463	1808	34.515	131.06	Unknown	[M-H]-	61	0		435	27790	38611	0.8433769118144379	[86.98511, 168.98811, 268.9848, 368.979]
464	1809	22.213	131.06	Unknown	[M-H]-	61	0		435	27790	46543	0.8679158669405019	[86.98519, 168.9899, 268.9848, 468.97202]
465	1810	22.107	131.061	Unknown	[M-H]-	61	0		435	38611	46543	0.986394	[86.98519, 168.9899, 368.979, 468.97202]
466	1811	14.69	131.061	Unknown	[M-H]-	61	0		436	28067	33871	0.3236737029981445	[271.06326, 221.06543]
467	38623	29.533	481.038	Unknown	[M-H]-	61	7		436	28067	33872	0.3013685749369611	[271.06323, 221.06543]
468	1813	3.663	131.07	Unknown	[M-H]-	62	0		436	28067	33876	0.3142064919505804	[271.06323, 221.06543]
469	1816	2.617	131.07	Unknown	[M-H]-	62	0		439	34855	43734	1	[96.95865]
470	1819	4.852	131.07	Unknown	[M-H]-	62	0		439	34855	51041	1	[96.95871]
471	21578	33.485	331.057	Unknown	[M-H]-	62	4		439	34855	57158	1	[96.95868]
472	50191	27.823	631.039	Unknown	[M-H]-	62	10		439	34855	59820	1	[96.95869]
473	50192	28.217	631.039	Unknown	[M-H]-	62	10		439	43734	51041	1	[96.95871]
474	50193	28.014	631.039	Unknown	[M-H]-	62	10		439	43734	57158	1	[96.95868]
475	50194	27.637	631.039	Unknown	[M-H]-	62	10		439	43734	59820	1	[96.95869]
476	1867	1.859	132.981	Unknown	[M-H]-	63	0		439	51041	57158	1	[96.95868]
477	1869	4.984	132.981	Unknown	[M-H]-	63	0		439	51041	59820	1	[96.95869]
478	1871	1.235	132.981	Unknown	[M-H]-	63	0		439	57158	59820	1	[96.95869]
479	9850	1.092	232.975	Unknown	[M-H]-	63	2		444	36529	60913	0.3954963320900069	[184.98376, 84.98938]
480	9854	4.062	232.975	Unknown	[M-H]-	63	2		445	37355	41751	0.9377866267079497	[184.98373, 134.9872, 350.97235, 300.97479]
481	9856	2.559	232.975	Unknown	[M-H]-	63	2		445	37355	41752	0.9463175170011456	[184.98373, 134.9872, 350.97192, 300.97479]
482	9857	1.369	232.976	Unknown	[M-H]-	63	2		445	37355	41753	0.8198615436031843	[184.98373, 134.9872, 350.97195, 300.97479]
483	1873	6.985	133.013	Unknown	[M-H]-	64	0		445	37355	41755	0.8321843923979049	[184.98367, 134.9872, 350.9718, 300.97479]
484	1874	8.319	133.013	Unknown	[M-H]-	64	0		445	37355	41754	0.8295509391626473	[184.98376, 134.9872, 350.97205, 300.97479]
485	1875	1.242	133.013	Unknown	[M-H]-	64	0		447	39484	47192	0.6479727906183126	[102.05456, 140.07074, 240.04799, 390.03363, 316.02182, 266.02563, 336.02618, 286.03009, 338.02234, 238.02872, 366.0206, 380.9888, 280.99109, 386.02518, 400.99146, 300.99966, 406.02719, 306.03476, 426.03497, 326.04218, 444.05203, 344.05402, 470.02588, 370.03046, 490.02832, 510.03601, 410.04471]
486	1876	3.086	133.013	Unknown	[M-H]-	64	0		447	39484	47193	0.6415586596915338	[102.05544, 140.07083, 386.02454, 286.03009, 406.02646, 306.03476, 426.0354, 326.04218, 446.03766, 346.04794, 470.02356, 370.03046, 490.02802, 390.03363]
487	1877	4.387	133.013	Unknown	[M-H]-	64	0		447	39484	47195	0.6715772000889987	[102.0546, 140.07098, 240.0477, 390.03363, 316.02185, 266.02563, 338.02383, 238.02872, 366.02142, 380.98807, 280.99109, 386.02606, 286.03009, 400.99185, 300.99966, 406.0264, 306.03476, 426.03339, 326.04218, 470.02448, 370.03046, 490.03021, 510.03876, 410.04471]
488	1878	2.49	133.013	Unknown	[M-H]-	64	0		447	39484	54391	0.6078200782776467	[102.05456, 140.07088, 240.04729, 390.03363, 438.01904, 238.02872, 466.01044, 266.02563, 480.97797, 280.99109, 486.02063, 286.03009, 500.9913, 300.99966, 526.03442, 326.04218, 544.03778, 344.05402, 570.01434, 370.03046, 610.03149, 410.04471]
489	1879	4.898	133.013	Unknown	[M-H]-	64	0		447	47192	54391	0.8669718384929617	[102.05456, 108.98943, 208.98373, 118.9909, 168.98781, 368.97952, 128.03421, 140.01428, 140.07088, 159.01186, 358.99594, 182.06223, 218.9854, 318.98373, 228.04761, 378.03656, 232.00151, 240.04729, 490.02832, 242.98453, 192.9899, 292.98029, 248.0528, 261.99429, 281.99893, 292.98569, 330.97769, 280.98251, 342.9791, 352.98248, 302.98141, 357.99149, 257.99789, 377.99414, 278.00452, 380.97479, 385.987…
490	5243	31.686	183.01	Unknown	[M-H]-	64	1		447	47193	54391	0.5590503294655907	[102.05456, 140.07088, 240.04729, 490.02802, 248.0528, 330.97769, 280.98206, 377.99414, 278.004, 380.97479, 446.005, 346.0112, 466.01044, 366.0127, 486.02063, 386.02454, 500.9913, 400.99878, 570.01434, 470.02356]
491	1880	11.765	133.016	Unknown	[M-H]-	65	0		447	47195	54391	0.8316717241978206	[85.02818, 102.05456, 108.98943, 128.03421, 140.01428, 140.07088, 159.01186, 182.06223, 208.98373, 218.9854, 318.98376, 232.00151, 240.04729, 490.03021, 248.0528, 281.99893, 330.97769, 280.98276, 352.98248, 302.98566, 377.99414, 278.00473, 380.97479, 398.00259, 298.01245, 402.9776, 405.99625, 305.99921, 418.0112, 318.01913, 418.97678, 425.99533, 326.00632, 438.01904, 338.02383, 440.97937, 290.989…
492	28034	27.885	382.999	n:2 FTSO2PAs n=2	[M-H]-	65	5		448	41614	49008	0.5579094215160638	[62.98739, 90.98282, 334.99451, 234.99638, 354.99759, 255.0056, 423.00757, 323.01471]
493	1892	33.207	133.065	Unknown	[M-H]-	66	0		449	42369	49678	0.7390805719391121	[404.01373, 304.01862, 444.02536, 344.02969, 464.03101, 364.04178, 484.04425, 384.04678, 504.04669, 404.05496]
494	1898	23.687	133.065	Unknown	[M-H]-	66	0		450	50309	53873	0.9661307492610114	[184.98376, 134.98721, 350.97195, 300.97485, 516.95398, 466.95593]
495	50316	1.49	633.036	Unknown	[M-H]-	66	10		450	50309	53874	0.9670937313388915	[184.98373, 134.98721, 350.97198, 300.97485, 516.95416, 466.95593]
496	1904	28.965	133.086	Unknown	[M-H]-	67	0		451	58323	59501	0.9740124583078997	[184.9838, 134.9872, 350.97211, 300.97476, 516.95428, 466.95605, 682.94165, 632.94885]
497	1905	23.742	133.086	Unknown	[M-H]-	67	0
498	1908	33.329	133.086	Unknown	[M-H]-	67	0
499	1911	27.977	133.086	Unknown	[M-H]-	67	0
500	1913	27.82	133.086	Unknown	[M-H]-	67	0
501	1915	22.679	133.086	Unknown	[M-H]-	67	0
502	1916	24.586	133.086	Unknown	[M-H]-	67	0
503	1920	26.121	133.086	Unknown	[M-H]-	67	0
504	1919	25.038	133.086	Unknown	[M-H]-	67	0
505	1918	31.685	133.086	Unknown	[M-H]-	67	0
506	1917	25.577	133.086	Unknown	[M-H]-	67	0
507	1921	32.744	133.086	Unknown	[M-H]-	67	0
508	1922	23.969	133.086	Unknown	[M-H]-	67	0
509	1923	26.99	133.086	Unknown	[M-H]-	67	0
510	15249	1.905	283.077	Unknown	[M-H]-	67	3
511	33851	32.034	433.066	Unknown	[M-H]-	67	6
512	33852	30.906	433.066	Unknown	[M-H]-	67	6
513	33853	31.452	433.068	Unknown	[M-H]-	67	6
514	38815	31.261	483.065	Unknown	[M-H]-	67	7
515	38816	29.439	483.065	Unknown	[M-H]-	67	7
516	1978	27.541	135.044	Unknown	[M-H]-	68	0
517	1979	23.966	135.044	Unknown	[M-H]-	68	0
518	1980	23.255	135.044	Unknown	[M-H]-	68	0
519	1981	25.252	135.044	Unknown	[M-H]-	68	0
520	1983	28.563	135.044	Unknown	[M-H]-	68	0
521	1982	28.986	135.044	Unknown	[M-H]-	68	0
522	1986	5.316	135.044	Unknown	[M-H]-	68	0
523	1987	26.516	135.044	Unknown	[M-H]-	68	0
524	1989	6.925	135.044	Unknown	[M-H]-	68	0
525	1990	17.479	135.044	Unknown	[M-H]-	68	0
526	1992	23.754	135.044	Unknown	[M-H]-	68	0
527	1993	10.944	135.044	Unknown	[M-H]-	68	0
528	1994	14.557	135.044	Unknown	[M-H]-	68	0
529	1995	15.391	135.044	Unknown	[M-H]-	68	0
530	1996	4.081	135.044	Unknown	[M-H]-	68	0
531	1999	8.543	135.044	Unknown	[M-H]-	68	0
532	1997	13.719	135.044	Unknown	[M-H]-	68	0
533	1998	12.001	135.044	Unknown	[M-H]-	68	0
534	46847	30.914	585.018	Unknown	[M-H]-	68	9
535	50470	32.913	635.015	Unknown	[M-H]-	68	10
536	56822	34.486	735.008	Unknown	[M-H]-	68	12
537	2006	19.685	135.055	Unknown	[M-H]-	69	0
538	15538	39.408	285.044	Unknown	[M-H]-	69	3
539	15539	40.738	285.044	Unknown	[M-H]-	69	3
540	15549	43.059	285.045	Unknown	[M-H]-	69	3
541	15548	41.084	285.045	Unknown	[M-H]-	69	3
542	15547	38.507	285.045	Unknown	[M-H]-	69	3
543	15546	41.326	285.045	Unknown	[M-H]-	69	3
544	15543	36.987	285.045	Unknown	[M-H]-	69	3
545	15544	37.124	285.045	Unknown	[M-H]-	69	3
546	15542	38.703	285.045	Unknown	[M-H]-	69	3
547	15541	39.288	285.045	Unknown	[M-H]-	69	3
548	15545	42.493	285.045	Unknown	[M-H]-	69	3
549	15560	42.181	285.045	Unknown	[M-H]-	69	3
550	15562	35.656	285.045	Unknown	[M-H]-	69	3
551	15561	35.469	285.045	Unknown	[M-H]-	69	3
552	15559	41.645	285.045	Unknown	[M-H]-	69	3
553	15557	38.805	285.045	Unknown	[M-H]-	69	3
554	15556	39.639	285.045	Unknown	[M-H]-	69	3
555	15555	39.511	285.045	Unknown	[M-H]-	69	3
556	15558	42.708	285.045	Unknown	[M-H]-	69	3
557	15568	41.928	285.045	Unknown	[M-H]-	69	3
558	15570	30.073	285.045	Unknown	[M-H]-	69	3
559	15571	30.208	285.045	Unknown	[M-H]-	69	3
560	15572	40.084	285.045	Unknown	[M-H]-	69	3
561	15577	30.343	285.045	Unknown	[M-H]-	69	3
562	2008	45.185	135.065	Unknown	[M-H]-	70	0
563	2009	43.313	135.065	Unknown	[M-H]-	70	0
564	2013	35.992	135.065	Unknown	[M-H]-	70	0
565	2015	37.35	135.065	Unknown	[M-H]-	70	0
566	2014	47.432	135.065	Unknown	[M-H]-	70	0
567	15578	31.731	285.056	Unknown	[M-H]-	70	3
568	22023	26.574	335.051	Unknown	[M-H]-	70	4
569	34074	30.795	435.045	Unknown	[M-H]-	70	6
570	39002	32.219	485.043	Unknown	[M-H]-	70	7
571	50477	27.637	635.035	Unknown	[M-H]-	70	10
572	50478	27.823	635.035	Unknown	[M-H]-	70	10
573	2098	1.42	136.952	Unknown	[M-H]-	71	0
574	34276	28.271	436.934	Unknown	[M-H]-	71	6
575	2224	34.92	139.039	Unknown	[M-H]-	72	0
576	2234	3.609	139.039	Unknown	[M-H]-	72	0
577	2235	2.771	139.039	Unknown	[M-H]-	72	0
578	2236	23.174	139.039	Unknown	[M-H]-	72	0
579	54309	34.24	689.007	Unknown	[M-H]-	72	11
580	2248	4.76	139.076	Unknown	[M-H]-	73	0
581	2251	14.968	139.076	Unknown	[M-H]-	73	0
582	16008	9.691	289.065	Unknown	[M-H]-	73	3
583	56987	28.376	739.035	Unknown	[M-H]-	73	12
584	56990	28.836	739.036	Unknown	[M-H]-	73	12
585	2258	5.517	139.112	Unknown	[M-H]-	74	0
586	2263	9.876	139.112	Unknown	[M-H]-	74	0
587	2264	16.399	139.112	Unknown	[M-H]-	74	0
588	2267	10.461	139.112	Unknown	[M-H]-	74	0
589	2268	12.033	139.112	Unknown	[M-H]-	74	0
590	2273	9.151	139.112	Unknown	[M-H]-	74	0
591	2275	12.484	139.112	Unknown	[M-H]-	74	0
592	2277	16.069	139.112	Unknown	[M-H]-	74	0
593	2280	20.279	139.112	Unknown	[M-H]-	74	0
594	22494	27.228	339.101	Unknown	[M-H]-	74	4
595	34510	37.663	439.094	Unknown	[M-H]-	74	6
596	60620	28.682	889.066	Unknown	[M-H]-	74	15
597	60621	28.827	889.066	Unknown	[M-H]-	74	15
598	2309	1.35	140.977	Unknown	[M-H]-	75	0
599	10629	2.747	240.97	Unknown	[M-H]-	75	2
600	10630	53.596	240.97	Unknown	[M-H]-	75	2
601	10631	1.35	240.97	Unknown	[M-H]-	75	2
602	2349	17.549	141.091	Unknown	[M-H]-	76	0
603	10670	4.882	241.084	Unknown	[M-H]-	76	2
604	10672	7.806	241.085	Unknown	[M-H]-	76	2
605	2407	1.497	143.034	Unknown	[M-H]-	77	0
606	39698	27.818	493.012	Unknown	[M-H]-	77	7
607	39699	29.383	493.012	Unknown	[M-H]-	77	7
608	39700	28.826	493.012	Unknown	[M-H]-	77	7
609	39701	27.637	493.012	Unknown	[M-H]-	77	7
610	39704	21.033	493.014	Unknown	[M-H]-	77	7
611	2409	9.877	143.049	Unknown	[M-H]-	78	0
612	2410	20.766	143.049	Unknown	[M-H]-	78	0
613	23017	1.356	343.037	Unknown	[M-H]-	78	4
614	2435	32.919	143.107	Unknown	[M-H]-	79	0
615	2436	17.398	143.107	Unknown	[M-H]-	79	0
616	2439	18.741	143.107	Unknown	[M-H]-	79	0
617	2441	16.605	143.107	Unknown	[M-H]-	79	0
618	2442	10.52	143.107	Unknown	[M-H]-	79	0
619	2443	16.426	143.107	Unknown	[M-H]-	79	0
620	2446	10.873	143.107	Unknown	[M-H]-	79	0
621	2448	19.853	143.107	Unknown	[M-H]-	79	0
622	2450	23.746	143.107	Unknown	[M-H]-	79	0
623	23043	19.898	343.093	Unknown	[M-2H]2-	79	4
624	2490	19.698	144.11	Unknown	[M-H]-	80	0
625	2494	17.251	144.11	Unknown	[M-H]-	80	0
626	2495	16.033	144.11	Unknown	[M-H]-	80	0
627	16634	27.064	294.101	Unknown	[M-H]-	80	3
628	2503	0.316	144.991	Unknown	[M-H]-	81	0
629	6244	1.565	194.988	HPFLCA n=2	[M-H]-	81	1
630	6245	2.771	194.988	HPFLCA n=2	[M-H]-	81	1
631	11112	10.035	244.986	HPFLCA n=3	[M-H]-	81	2
632	29474	21.196	394.976	HPFLCA n=6	[M-H]-	81	5
633	29476	25.491	394.976	HPFLCA n=6	[M-H]-	81	5
634	29477	25.147	394.976	HPFLCA n=6	[M-H]-	81	5
635	39863	26.428	494.97	HPFLCA n=8	[M-H]-	81	7
636	43896	28.146	544.968	HPFLCA n=9	[M-H]-	81	8
637	47552	29.562	594.963	HPFLCA n=10	[M-H]-	81	9
638	51178	30.572	644.962	Unknown	[M-H]-	81	10
639	57248	32.282	744.955	HPFLCA n=13	[M-H]-	81	12
640	58817	33.285	794.952	HPFLCA n=14	[M-H]-	81	13
641	59855	33.681	844.95	Unknown	[M-H]-	81	14
642	2506	14.548	145.028	Unknown	[M-H]-	82	0
643	2507	12.158	145.028	Unknown	[M-H]-	82	0
644	2510	10.488	145.029	Unknown	[M-H]-	82	0
645	23307	41.158	345.016	Unknown	[M-H]-	82	4
646	23312	37.235	345.016	Unknown	[M-H]-	82	4
647	23313	31.866	345.016	Unknown	[M-H]-	82	4
648	23317	34.984	345.017	Unknown	[M-H]-	82	4
649	23315	1.541	345.017	Unknown	[M-H]-	82	4
650	23319	32.956	345.017	Unknown	[M-H]-	82	4
651	2554	6.924	145.086	Unknown	[M-H]-	83	0
652	2556	8.063	145.086	Unknown	[M-H]-	83	0
653	2557	4.027	145.086	Unknown	[M-H]-	83	0
654	2561	3.466	145.086	Unknown	[M-H]-	83	0
655	2559	5.119	145.086	Unknown	[M-H]-	83	0
656	16710	31.939	295.078	Unknown	[M-2H]2-	83	3
657	23334	34.827	345.073	Unknown	[M-H]-	83	4
658	2615	1.387	147.029	Unknown	[M-H]-	84	0
659	40057	27.823	497.007	Unknown	[M-H]-	84	7
660	40058	27.637	497.007	Unknown	[M-H]-	84	7
661	2619	8.284	147.044	Unknown	[M-H]-	85	0
662	2622	8.871	147.044	Unknown	[M-H]-	85	0
663	2625	12.886	147.044	Unknown	[M-H]-	85	0
664	2626	13.221	147.044	Unknown	[M-H]-	85	0
665	6450	23.323	197.041	Unknown	[M-H]-	85	1
666	61407	28.836	946.997	Unknown	[M-H]-	85	16
667	2655	19.059	147.056	Unknown	[M-H]-	86	0
668	2656	14.614	147.056	Unknown	[M-H]-	86	0
669	2657	18.122	147.056	Unknown	[M-H]-	86	0
670	2658	19.279	147.056	Unknown	[M-H]-	86	0
671	2662	10.695	147.056	Unknown	[M-H]-	86	0
672	2661	12.982	147.056	Unknown	[M-H]-	86	0
673	2660	15.576	147.056	Unknown	[M-H]-	86	0
674	2659	16.105	147.056	Unknown	[M-H]-	86	0
675	2663	10.091	147.056	Unknown	[M-H]-	86	0
676	2664	10.505	147.056	Unknown	[M-H]-	86	0
677	16970	39.571	297.047	Unknown	[M-H]-	86	3
678	2667	2.343	147.066	Unknown	[M-H]-	87	0
679	51343	27.637	647.033	Unknown	[M-H]-	87	10
680	60753	29.126	897.02	Unknown	[M-H]-	87	15
681	60754	29.237	897.02	Unknown	[M-H]-	87	15
682	2784	8.38	149.071	Unknown	[M-H]-	88	0
683	2785	10.088	149.071	Unknown	[M-H]-	88	0
684	17328	33.043	299.063	Unknown	[M-H]-	88	3
685	2789	26.764	149.096	Unknown	[M-H]-	89	0
686	2792	7.899	149.096	Unknown	[M-H]-	89	0
687	2790	9.942	149.096	Unknown	[M-H]-	89	0
688	2791	9.541	149.096	Unknown	[M-H]-	89	0
689	2794	10.667	149.096	Unknown	[M-H]-	89	0
690	23859	27.529	349.085	Unknown	[M-H]-	89	4
691	23860	25.433	349.085	Unknown	[M-H]-	89	4
692	2846	4.757	150.988	Unknown	[M-H]-	90	0
693	6833	1.433	200.986	Unknown	[M-H]-	90	1
694	11677	28.101	250.983	Unknown	[M-H]-	90	2
695	2851	11.069	151.003	Unknown	[M-H]-	91	0
696	47983	30.627	600.972	Unknown	[M-H]-	91	9
697	55042	32.596	700.966	Unknown	[M-H]-	91	11
698	2859	4.75	151.039	Unknown	[M-H]-	92	0
699	2860	10.139	151.039	Unknown	[M-H]-	92	0
700	2861	21.821	151.039	Unknown	[M-H]-	92	0
701	2865	9.256	151.039	Unknown	[M-H]-	92	0
702	2867	3.33	151.039	Unknown	[M-H]-	92	0
703	2868	14.586	151.039	Unknown	[M-H]-	92	0
704	2869	13.375	151.039	Unknown	[M-H]-	92	0
705	2870	24.73	151.039	Unknown	[M-H]-	92	0
706	2873	0.747	151.039	Unknown	[M-H]-	92	0
707	2871	7.257	151.039	Unknown	[M-H]-	92	0
708	2874	39.082	151.039	Unknown	[M-H]-	92	0
709	2876	7.843	151.039	Unknown	[M-H]-	92	0
710	2877	12.105	151.039	Unknown	[M-H]-	92	0
711	2879	14.918	151.039	Unknown	[M-H]-	92	0
712	2881	5.51	151.039	Unknown	[M-H]-	92	0
713	51629	34.132	651.008	Unknown	[M-H]-	92	10
714	2898	1.501	151.06	Unknown	[M-H]-	93	0
715	30123	28.803	401.044	Unknown	[M-H]-	93	5
716	40423	27.35	501.038	Unknown	[M-H]-	93	7
717	40425	25.754	501.038	Unknown	[M-H]-	93	7
718	51634	27.637	651.028	Unknown	[M-H]-	93	10
719	2921	4.944	151.112	Unknown	[M-H]-	94	0
720	2924	20.045	151.112	Unknown	[M-H]-	94	0
721	2925	9.017	151.112	Unknown	[M-H]-	94	0
722	2931	19.138	151.112	Unknown	[M-H]-	94	0
723	2933	6.648	151.112	Unknown	[M-H]-	94	0
724	2934	3.435	151.112	Unknown	[M-H]-	94	0
725	24092	28.334	351.101	Unknown	[M-H]-	94	4
726	2941	1.607	151.984	Unknown	[M-H]-	95	0
727	24216	2.409	351.97	Unknown	[M-H]-	95	4
728	2990	0.83	152.986	Unknown	[M-H]-	96	0
729	2992	1.073	152.986	Unknown	[M-H]-	96	0
730	11850	27.827	252.98	Unknown	[M-H]-	96	2
731	11851	26.947	252.98	Unknown	[M-H]-	96	2
732	3023	41.74	153.037	Unknown	[M-H]-	97	0
733	3026	38.952	153.037	Unknown	[M-H]-	97	0
734	3025	38.317	153.037	Unknown	[M-H]-	97	0
735	3028	40.738	153.037	Unknown	[M-H]-	97	0
736	3029	36.987	153.037	Unknown	[M-H]-	97	0
737	3031	38.158	153.037	Unknown	[M-H]-	97	0
738	3032	38.021	153.037	Unknown	[M-H]-	97	0
739	3033	39.793	153.037	Unknown	[M-H]-	97	0
740	3034	41.317	153.037	Unknown	[M-H]-	97	0
741	3035	42.708	153.037	Unknown	[M-H]-	97	0
742	3038	40.496	153.037	Unknown	[M-H]-	97	0
743	3044	31.017	153.037	Unknown	[M-H]-	97	0
744	3043	31.256	153.037	Unknown	[M-H]-	97	0
745	3040	40.971	153.037	Unknown	[M-H]-	97	0
746	3039	39.965	153.037	Unknown	[M-H]-	97	0
747	48147	34.49	603.01	Unknown	[M-H]-	97	9
748	48148	30.685	603.01	Unknown	[M-H]-	97	9
749	3048	5.701	153.055	Unknown	[M-H]-	98	0
750	3052	3.5	153.055	Unknown	[M-H]-	98	0
751	30379	26.609	403.04	Unknown	[M-H]-	98	5
752	48151	32.264	603.028	Unknown	[M-H]-	98	9
753	55177	34.24	703.022	Unknown	[M-H]-	98	11
754	3079	6.605	153.128	Unknown	[M-H]-	99	0
755	3082	23.16	153.128	Unknown	[M-H]-	99	0
756	24344	15.756	353.114	Unknown	[M-H]-	99	4
757	3098	5.267	154.05	Unknown	[M-H]-	100	0
758	18035	26.959	304.042	Unknown	[M-H]-	100	3
759	3127	1.249	154.973	Unknown	[M-H]-	101	0
760	7175	30.234	204.97	Unknown	[M-H]-	101	1
761	7176	32.013	204.97	Unknown	[M-H]-	101	1
762	3128	8.843	154.99	Unknown	[M-H]-	102	0
763	44647	35.944	554.967	Unknown	[M-H]-	102	8
764	3131	2.574	154.998	Unknown	[M-H]-	103	0
765	3132	2.501	154.998	Unknown	[M-H]-	103	0
766	24571	34.419	354.985	Unknown	[M-H]-	103	4
767	36151	24.691	454.977	Unknown	[M-H]-	103	6
768	44649	28.636	554.971	Unknown	[M-H]-	103	8
769	3242	14.069	156.066	Unknown	[M-H]-	104	0
770	18256	21.552	306.057	Unknown	[M-H]-	104	3
771	18257	20.12	306.057	Unknown	[M-H]-	104	3
772	3277	1.125	156.99	Unknown	[M-H]-	105	0
773	44789	31.441	556.966	Unknown	[M-H]-	105	8
774	3293	23.474	157.069	Unknown	[M-H]-	106	0
775	7342	13.999	207.066	Unknown	[M-H]-	106	1
776	7343	17.045	207.066	Unknown	[M-H]-	106	1
777	7348	14.26	207.066	Unknown	[M-H]-	106	1
778	7350	12.303	207.066	Unknown	[M-H]-	106	1
779	7352	19.022	207.066	Unknown	[M-H]-	106	1
780	3323	19.868	157.123	Unknown	[M-H]-	107	0
781	3324	1.269	157.123	Unknown	[M-H]-	107	0
782	3326	23.53	157.123	Unknown	[M-H]-	107	0
783	3327	22.086	157.123	Unknown	[M-H]-	107	0
784	3328	30.905	157.123	Unknown	[M-H]-	107	0
785	3329	27.986	157.123	Unknown	[M-H]-	107	0
786	3334	4.704	157.123	Unknown	[M-H]-	107	0
787	3333	31.854	157.123	Unknown	[M-H]-	107	0
788	3331	37.103	157.123	Unknown	[M-H]-	107	0
789	3332	53.182	157.123	Unknown	[M-H]-	107	0
790	3335	33.726	157.123	Unknown	[M-H]-	107	0
791	3337	35.182	157.123	Unknown	[M-H]-	107	0
792	3339	8.71	157.123	Unknown	[M-H]-	107	0
793	3341	15.675	157.123	Unknown	[M-H]-	107	0
794	3343	1.864	157.123	Unknown	[M-H]-	107	0
795	3342	20.914	157.123	Unknown	[M-H]-	107	0
796	3345	22.021	157.123	Unknown	[M-H]-	107	0
797	3344	24.691	157.123	Unknown	[M-H]-	107	0
798	24854	34.169	357.111	Unknown	[M-H]-	107	4
799	24855	31.997	357.111	Unknown	[M-H]-	107	4
800	3392	1.749	158.934	Unknown	[M-H]-	108	0
801	7473	1.652	208.93	Unknown	[M-H]-	108	1
802	3407	4.752	159.006	Unknown	[M-H]-	109	0
803	25073	23.24	358.994	Unknown	[M-H]-	109	4
804	25071	27.001	358.994	Unknown	[M-H]-	109	4
805	25076	29.508	358.994	Unknown	[M-H]-	109	4
806	25077	27.288	358.994	Unknown	[M-H]-	109	4
807	25078	24.87	358.994	Unknown	[M-H]-	109	4
808	25081	26.003	358.994	Unknown	[M-H]-	109	4
809	25082	24.128	358.994	Unknown	[M-H]-	109	4
810	25084	27.833	358.994	Unknown	[M-H]-	109	4
811	25086	24.499	358.994	Unknown	[M-H]-	109	4
812	25088	27.572	358.994	Unknown	[M-H]-	109	4
813	25089	28.103	358.994	Unknown	[M-H]-	109	4
814	3441	14.105	159.056	Unknown	[M-H]-	110	0
815	55502	29.202	709.022	Unknown	[M-H]-	110	11
816	3443	2.986	159.065	Unknown	[M-H]-	111	0
817	3446	1.525	159.065	Unknown	[M-H]-	111	0
818	3450	2.503	159.065	Unknown	[M-H]-	111	0
819	3454	5.446	159.065	Unknown	[M-H]-	111	0
820	12574	1.546	259.059	Unknown	[M-H]-	111	2
821	3460	5.374	159.102	Unknown	[M-H]-	112	0
822	3461	14.013	159.102	Unknown	[M-H]-	112	0
823	3462	9.261	159.102	Unknown	[M-H]-	112	0
824	3463	19.707	159.102	Unknown	[M-H]-	112	0
825	3466	15.388	159.102	Unknown	[M-H]-	112	0
826	3469	12.057	159.102	Unknown	[M-H]-	112	0
827	3470	7.436	159.102	Unknown	[M-H]-	112	0
828	3473	6.496	159.102	Unknown	[M-H]-	112	0
829	3472	12.292	159.102	Unknown	[M-H]-	112	0
830	3471	13.808	159.102	Unknown	[M-H]-	112	0
831	12584	18.633	259.096	Unknown	[M-H]-	112	2
832	41142	34.21	509.079	Unknown	[M-H]-	112	7
833	44943	12.712	559.076	Unknown	[M-H]-	112	8
834	60086	28.826	859.054	Unknown	[M-H]-	112	14
835	60087	28.69	859.054	Unknown	[M-H]-	112	14
836	3486	30.893	159.972	Unknown	[M-H]-	113	0
837	7614	1.192	209.969	Unknown	[M-H]-	113	1
838	3537	1.486	161.045	Unknown	[M-H]-	114	0
839	3540	35.681	161.045	Unknown	[M-H]-	114	0
840	25367	24.538	361.031	Unknown	[M-H]-	114	4
841	3547	18.44	161.072	Unknown	[M-H]-	115	0
842	25378	17.114	361.057	Unknown	[M-H]-	115	4
843	3549	2.948	161.081	Unknown	[M-H]-	116	0
844	3550	1.763	161.081	Unknown	[M-H]-	116	0
845	52385	26.992	661.053	Unknown	[M-H]-	116	10
846	3555	14.743	161.096	Unknown	[M-H]-	117	0
847	3556	14.544	161.096	Unknown	[M-H]-	117	0
848	3561	13.223	161.096	Unknown	[M-H]-	117	0
849	60139	28.673	861.051	Unknown	[M-H]-	117	14
850	60140	28.835	861.052	Unknown	[M-H]-	117	14
851	61564	1.508	961.048	Unknown	[M-2H]2-	117	16
852	3627	27.76	163.033	Unknown	[M-H]-	118	0
853	25599	21.323	363.019	Unknown	[M-H]-	118	4
854	36976	1.486	463.014	Unknown	[M-H]-	118	6
855	3629	1.314	163.039	Unknown	[M-H]-	119	0
856	3630	25.258	163.039	Unknown	[M-H]-	119	0
857	3632	11.132	163.039	Unknown	[M-H]-	119	0
858	3633	2.939	163.039	Unknown	[M-H]-	119	0
859	3634	12.989	163.039	Unknown	[M-H]-	119	0
860	3635	3.945	163.039	Unknown	[M-H]-	119	0
861	3636	14.549	163.039	Unknown	[M-H]-	119	0
862	3638	10.899	163.04	Unknown	[M-H]-	119	0
863	36977	25.929	463.018	Unknown	[M-H]-	119	6
864	3640	35.855	163.06	Unknown	[M-H]-	120	0
865	12988	11.67	263.054	Unknown	[M-H]-	120	2
866	3662	38.142	163.075	Unknown	[M-H]-	121	0
867	3665	5.126	163.076	Unknown	[M-H]-	121	0
868	3673	15.834	163.076	Unknown	[M-H]-	121	0
869	3675	17.15	163.076	Unknown	[M-H]-	121	0
870	48851	29.294	613.046	Unknown	[M-H]-	121	9
871	3714	3.127	164.071	Unknown	[M-H]-	122	0
872	3716	3.651	164.071	Unknown	[M-H]-	122	0
873	3717	18.423	164.071	Unknown	[M-H]-	122	0
874	52596	34.374	664.041	Unknown	[M-H]-	122	10
875	52597	34.275	664.041	Unknown	[M-H]-	122	10
876	3771	1.647	165.018	Unknown	[M-H]-	123	0
877	3772	5.429	165.019	Unknown	[M-H]-	123	0
878	3773	26.019	165.019	Unknown	[M-H]-	123	0
879	31804	32.246	415.001	Unknown	[M-H]-	123	5
880	3776	1.454	165.04	Unknown	[M-H]-	124	0
881	3777	47.252	165.04	Unknown	[M-H]-	124	0
882	3778	43.515	165.04	Unknown	[M-H]-	124	0
883	3779	44.663	165.04	Unknown	[M-H]-	124	0
884	3780	38.568	165.04	Unknown	[M-H]-	124	0
885	3781	50.588	165.04	Unknown	[M-H]-	124	0
886	3782	41.193	165.04	Unknown	[M-H]-	124	0
887	3783	37.296	165.04	Unknown	[M-H]-	124	0
888	3784	34.016	165.04	Unknown	[M-H]-	124	0
889	3785	16.48	165.04	Unknown	[M-H]-	124	0
890	3787	41.869	165.04	Unknown	[M-H]-	124	0
891	3788	46.474	165.04	Unknown	[M-H]-	124	0
892	3793	32.113	165.04	Unknown	[M-H]-	124	0
893	3792	52.771	165.04	Unknown	[M-H]-	124	0
894	3794	35.573	165.04	Unknown	[M-H]-	124	0
895	3790	39.585	165.04	Unknown	[M-H]-	124	0
896	3789	48.666	165.04	Unknown	[M-H]-	124	0
897	3791	47.92	165.04	Unknown	[M-H]-	124	0
898	3797	45.767	165.04	Unknown	[M-H]-	124	0
899	3798	51.389	165.04	Unknown	[M-H]-	124	0
900	3799	40.082	165.04	Unknown	[M-H]-	124	0
901	3800	40.528	165.04	Unknown	[M-H]-	124	0
902	3801	37.977	165.04	Unknown	[M-H]-	124	0
903	3802	36.472	165.04	Unknown	[M-H]-	124	0
904	3803	42.638	165.04	Unknown	[M-H]-	124	0
905	3804	28.264	165.04	Unknown	[M-H]-	124	0
906	3805	39.095	165.04	Unknown	[M-H]-	124	0
907	3807	25.443	165.04	Unknown	[M-H]-	124	0
908	13147	30.3	265.034	Unknown	[M-H]-	124	2
909	3812	5.35	165.043	Unknown	[M-H]-	125	0
910	25865	1.558	365.032	Unknown	[M-H]-	125	4
911	3814	18.909	165.055	Unknown	[M-H]-	126	0
912	3816	3.76	165.055	Unknown	[M-H]-	126	0
913	3818	12.223	165.055	Unknown	[M-H]-	126	0
914	3819	7.942	165.055	Unknown	[M-H]-	126	0
915	3821	10.413	165.055	Unknown	[M-H]-	126	0
916	3823	18.757	165.055	Unknown	[M-H]-	126	0
917	3826	20.517	165.055	Unknown	[M-H]-	126	0
918	3827	7.015	165.055	Unknown	[M-H]-	126	0
919	3824	20.221	165.055	Unknown	[M-H]-	126	0
920	3825	16.55	165.055	Unknown	[M-H]-	126	0
921	3828	39.643	165.055	Unknown	[M-H]-	126	0
922	13149	26.542	265.049	Unknown	[M-H]-	126	2
923	45381	32.082	565.032	Unknown	[M-H]-	126	8
924	49006	28.117	615.026	Unknown	[M-H]-	126	9
925	49007	27.63	615.026	Unknown	[M-H]-	126	9
926	3832	23.428	165.091	Unknown	[M-2H]2-	127	0
927	3837	19.751	165.091	Unknown	[M-H]-	127	0
928	3839	22.059	165.091	Unknown	[M-H]-	127	0
929	25874	19.535	365.079	Unknown	[M-H]-	127	4
930	25877	18.316	365.079	Unknown	[M-H]-	127	4
931	3849	11.717	165.128	Unknown	[M-H]-	128	0
932	3854	21.801	165.128	Unknown	[M-H]-	128	0
933	25890	17.063	365.114	Unknown	[M-H]-	128	4
934	25891	15.243	365.114	Unknown	[M-H]-	128	4
935	3959	4.6	167.045	Unknown	[M-H]-	129	0
936	8292	29.026	217.043	Unknown	[M-H]-	129	1
937	3962	36.633	167.053	Unknown	[M-H]-	130	0
938	3963	40.779	167.053	Unknown	[M-H]-	130	0
939	3970	45.315	167.053	Unknown	[M-H]-	130	0
940	3969	41.651	167.053	Unknown	[M-H]-	130	0
941	3965	39.965	167.053	Unknown	[M-H]-	130	0
942	3967	37.382	167.053	Unknown	[M-H]-	130	0
943	3968	37.124	167.053	Unknown	[M-H]-	130	0
944	3974	38.158	167.053	Unknown	[M-H]-	130	0
945	3975	38.952	167.053	Unknown	[M-H]-	130	0
946	3976	52.51	167.053	Unknown	[M-H]-	130	0
947	3977	36.987	167.053	Unknown	[M-H]-	130	0
948	3979	35.668	167.053	Unknown	[M-H]-	130	0
949	3981	38.317	167.053	Unknown	[M-H]-	130	0
950	8299	13.045	217.05	Unknown	[M-H]-	130	1
951	8301	14.773	217.05	Unknown	[M-H]-	130	1
952	8302	21.389	217.05	Unknown	[M-H]-	130	1
953	8303	17.602	217.05	Unknown	[M-H]-	130	1
954	59304	34.516	817.015	Unknown	[M-2H]2-	130	13
955	3992	6.051	167.071	Unknown	[M-H]-	131	0
956	3994	4.983	167.071	Unknown	[M-H]-	131	0
957	3995	13.513	167.071	Unknown	[M-H]-	131	0
958	3996	8.399	167.071	Unknown	[M-H]-	131	0
959	32052	26.542	417.055	Unknown	[M-H]-	131	5
960	52776	34.24	667.041	Unknown	[M-H]-	131	10
961	4073	7.053	168.102	Unknown	[M-H]-	132	0
962	4075	6.088	168.102	Unknown	[M-H]-	132	0
963	4079	19.878	168.102	Unknown	[M-H]-	132	0
964	4080	9.319	168.102	Unknown	[M-H]-	132	0
965	19855	18.741	318.092	Unknown	[M-H]-	132	3
966	4095	1.388	168.914	Unknown	[M-H]-	133	0
967	19908	29.058	318.905	Unknown	[M-H]-	133	3
968	4131	15.465	169.017	Unknown	[M-H]-	134	0
969	52940	30.694	668.986	Unknown	[M-H]-	134	10
970	4132	14.764	169.04	Unknown	[M-H]-	135	0
971	37539	1.545	469.019	Unknown	[M-H]-	135	6
972	4143	24.346	169.065	Unknown	[M-H]-	136	0
973	32282	31.142	419.051	Unknown	[M-H]-	136	5
974	32281	32.028	419.051	Unknown	[M-H]-	136	5
975	61634	37.542	969.016	Unknown	[M-H]-	136	16
976	61635	37.622	969.017	Unknown	[M-H]-	136	16
977	4144	10.28	169.086	Unknown	[M-H]-	137	0
978	4147	7.962	169.086	Unknown	[M-H]-	137	0
979	4148	6.633	169.086	Unknown	[M-H]-	137	0
980	4146	13.568	169.086	Unknown	[M-H]-	137	0
981	4145	8.636	169.086	Unknown	[M-H]-	137	0
982	4152	34.49	169.086	Unknown	[M-H]-	137	0
983	4153	32.932	169.086	Unknown	[M-H]-	137	0
984	4155	9.23	169.086	Unknown	[M-H]-	137	0
985	4157	15.023	169.086	Unknown	[M-H]-	137	0
986	4161	12.056	169.087	Unknown	[M-H]-	137	0
987	4163	11.482	169.087	Unknown	[M-H]-	137	0
988	4165	8.805	169.087	Unknown	[M-H]-	137	0
989	4168	5.206	169.087	Unknown	[M-H]-	137	0
990	4167	3.851	169.087	Unknown	[M-H]-	137	0
991	4169	9.81	169.087	Unknown	[M-H]-	137	0
992	19941	28.564	319.075	Unknown	[M-H]-	137	3
993	4176	29.938	169.123	Unknown	[M-H]-	138	0
994	4178	28.113	169.123	Unknown	[M-H]-	138	0
995	4179	26.532	169.123	Unknown	[M-H]-	138	0
996	4182	8.381	169.123	Unknown	[M-H]-	138	0
997	4186	22.537	169.123	Unknown	[M-H]-	138	0
998	4190	21.759	169.123	Unknown	[M-H]-	138	0
999	4187	24.683	169.123	Unknown	[M-H]-	138	0
1000	4188	31.115	169.123	Unknown	[M-H]-	138	0
1001	4193	25.158	169.123	Unknown	[M-H]-	138	0
1002	4191	17.055	169.123	Unknown	[M-H]-	138	0
1003	4192	23.517	169.123	Unknown	[M-H]-	138	0
1004	19967	27.188	319.112	Unknown	[M-H]-	138	3
1005	4250	19.825	170.944	Unknown	[M-H]-	139	0
1006	20122	33.827	320.935	Unknown	[M-H]-	139	3
1007	4269	1.478	171.027	Unknown	[M-H]-	140	0
1008	49423	1.467	621.001	Unknown	[M-H]-	140	9
1009	4286	26.455	171.079	Unknown	[M-H]-	141	0
1010	26534	40.339	371.067	Unknown	[M-H]-	141	4
1011	26535	41.44	371.067	Unknown	[M-H]-	141	4
1012	26541	49.707	371.067	Unknown	[M-H]-	141	4
1013	26540	41.09	371.067	Unknown	[M-H]-	141	4
1014	26538	38.609	371.067	Unknown	[M-H]-	141	4
1015	26539	42.484	371.067	Unknown	[M-H]-	141	4
1016	26544	46.108	371.067	Unknown	[M-H]-	141	4
1017	26545	39.776	371.067	Unknown	[M-H]-	141	4
1018	26546	47.361	371.067	Unknown	[M-H]-	141	4
1019	26547	43.486	371.067	Unknown	[M-H]-	141	4
1020	26548	42.287	371.067	Unknown	[M-H]-	141	4
1021	26549	51.929	371.067	Unknown	[M-H]-	141	4
1022	26551	31.098	371.067	Unknown	[M-H]-	141	4
1023	26550	39.202	371.067	Unknown	[M-H]-	141	4
1024	26554	29.395	371.067	Unknown	[M-H]-	141	4
1025	26552	44.676	371.067	Unknown	[M-H]-	141	4
1026	26553	34.348	371.067	Unknown	[M-H]-	141	4
1027	26555	37.983	371.067	Unknown	[M-H]-	141	4
1028	4290	19.903	171.102	Unknown	[M-H]-	142	0
1029	4289	22.066	171.102	Unknown	[M-H]-	142	0
1030	4291	12.765	171.102	Unknown	[M-H]-	142	0
1031	4292	13.684	171.102	Unknown	[M-H]-	142	0
1032	4293	28.369	171.102	Unknown	[M-H]-	142	0
1033	4294	22.33	171.102	Unknown	[M-H]-	142	0
1034	4295	21.857	171.102	Unknown	[M-H]-	142	0
1035	4296	19.052	171.102	Unknown	[M-H]-	142	0
1036	4297	29.251	171.102	Unknown	[M-H]-	142	0
1037	4299	23.183	171.102	Unknown	[M-H]-	142	0
1038	4300	25.632	171.102	Unknown	[M-H]-	142	0
1039	4302	5.577	171.102	Unknown	[M-H]-	142	0
1040	4305	20.575	171.102	Unknown	[M-H]-	142	0
1041	4306	33.747	171.102	Unknown	[M-H]-	142	0
1042	4307	1.527	171.102	Unknown	[M-H]-	142	0
1043	4309	19.421	171.102	Unknown	[M-H]-	142	0
1044	4310	36.925	171.102	Unknown	[M-H]-	142	0
1045	4319	1.156	171.102	Unknown	[M-H]-	142	0
1046	4318	30.64	171.102	Unknown	[M-H]-	142	0
1047	4316	15.013	171.102	Unknown	[M-H]-	142	0
1048	4315	26.615	171.102	Unknown	[M-H]-	142	0
1049	4314	9.259	171.102	Unknown	[M-H]-	142	0
1050	4313	19.146	171.102	Unknown	[M-H]-	142	0
1051	4312	10.491	171.102	Unknown	[M-H]-	142	0
1052	4321	19.555	171.102	Unknown	[M-H]-	142	0
1053	4322	15.534	171.102	Unknown	[M-H]-	142	0
1054	4323	24.715	171.102	Unknown	[M-H]-	142	0
1055	4324	22.729	171.102	Unknown	[M-H]-	142	0
1056	4327	34.579	171.102	Unknown	[M-H]-	142	0
1057	45827	12.292	571.076	Unknown	[M-H]-	142	8
1058	4328	7.569	171.103	Unknown	[M-H]-	143	0
1059	13893	17.615	271.097	Unknown	[M-H]-	143	2
1060	4375	8.903	171.999	Unknown	[M-H]-	144	0
1061	20312	24.119	321.99	Unknown	[M-H]-	144	3
1062	4435	47.355	173.024	Unknown	[M-H]-	145	0
1063	4436	38.558	173.024	Unknown	[M-H]-	145	0
1064	4437	53.368	173.024	Unknown	[M-H]-	145	0
1065	4438	39.579	173.024	Unknown	[M-H]-	145	0
1066	4439	41.824	173.024	Unknown	[M-H]-	145	0
1067	4440	41.159	173.024	Unknown	[M-H]-	145	0
1068	4441	45.771	173.024	Unknown	[M-H]-	145	0
1069	4442	42.89	173.024	Unknown	[M-H]-	145	0
1070	4445	35.418	173.024	Unknown	[M-H]-	145	0
1071	4444	44.53	173.024	Unknown	[M-H]-	145	0
1072	4448	37.979	173.024	Unknown	[M-H]-	145	0
1073	4449	36.478	173.025	Unknown	[M-H]-	145	0
1074	4450	43.405	173.025	Unknown	[M-H]-	145	0
1075	4451	39.081	173.025	Unknown	[M-H]-	145	0
1076	4452	48.804	173.025	Unknown	[M-H]-	145	0
1077	4454	29.542	173.025	Unknown	[M-H]-	145	0
1078	4456	50.635	173.025	Unknown	[M-H]-	145	0
1079	4457	40.59	173.025	Unknown	[M-H]-	145	0
1080	8818	31.986	223.02	mHPFLCA n=2	[M-H]-	145	1
1081	26798	1.486	373.012	Unknown	[M-H]-	145	4
1082	26799	27.225	373.012	Unknown	[M-H]-	145	4
1083	32716	27.208	423.007	Unknown	[M-H]-	145	5
1084	42259	53.087	523.001	Unknown	[M-H]-	145	7
1085	42258	1.594	523.001	Unknown	[M-H]-	145	7
1086	42263	53.036	523.001	Unknown	[M-H]-	145	7
1087	4460	20.98	173.035	Unknown	[M-H]-	146	0
1088	14100	1.494	273.029	Unknown	[M-H]-	146	2
1089	4473	8.345	173.045	Unknown	[M-H]-	147	0
1090	4474	1.422	173.045	Unknown	[M-H]-	147	0
1091	49568	34.882	623.016	Unknown	[M-H]-	147	9
1092	4514	10.866	173.117	Unknown	[M-H]-	148	0
1093	4515	12.406	173.117	Unknown	[M-H]-	148	0
1094	4516	16.689	173.117	Unknown	[M-H]-	148	0
1095	4519	18.858	173.118	Unknown	[M-H]-	148	0
1096	4521	6.457	173.118	Unknown	[M-H]-	148	0
1097	4522	14.522	173.118	Unknown	[M-H]-	148	0
1098	4526	17.39	173.118	Unknown	[M-H]-	148	0
1099	45971	13.406	573.092	Unknown	[M-H]-	148	8
1100	4559	19.147	174.097	Unknown	[M-2H]2-	149	0
1101	8964	15.346	224.093	Unknown	[M-H]-	149	1
1102	4597	11.25	175.039	Unknown	[M-H]-	150	0
1103	4598	11.083	175.039	Unknown	[M-H]-	150	0
1104	27101	31.379	375.025	Unknown	[M-H]-	150	4
1105	27103	30.005	375.025	Unknown	[M-H]-	150	4
1106	27106	28.42	375.026	Unknown	[M-H]-	150	4
1107	27107	27.631	375.026	Unknown	[M-H]-	150	4
1108	4602	3.298	175.042	Unknown	[M-H]-	151	0
1109	32932	28.725	425.027	Unknown	[M-H]-	151	5
1110	4650	18.047	175.112	Unknown	[M-H]-	152	0
1111	60380	28.682	875.066	Unknown	[M-H]-	152	14
1112	4681	11.956	176.071	Unknown	[M-H]-	153	0
1113	42539	31.276	526.051	Unknown	[M-H]-	153	7
1114	4730	12.777	177.019	Unknown	[M-H]-	154	0
1115	46261	31.566	576.992	Unknown	[M-H]-	154	8
1116	53486	33.517	676.988	Unknown	[M-H]-	154	10
1117	4732	1.086	177.022	Unknown	[M-H]-	155	0
1118	33164	28.172	427.006	Unknown	[M-H]-	155	5
1119	4747	16.909	177.055	Unknown	[M-H]-	156	0
1120	4756	14.054	177.055	Unknown	[M-H]-	156	0
1121	4758	18.666	177.055	Unknown	[M-H]-	156	0
1122	4760	17.812	177.055	Unknown	[M-H]-	156	0
1123	4762	13.358	177.055	Unknown	[M-H]-	156	0
1124	20916	22.703	327.045	Unknown	[M-H]-	156	3
1125	4766	18.686	177.091	Unknown	[M-H]-	157	0
1126	4767	17.55	177.091	Unknown	[M-H]-	157	0
1127	4768	15.785	177.091	Unknown	[M-H]-	157	0
1128	4773	27.429	177.092	Unknown	[M-H]-	157	0
1129	4774	11.296	177.092	Unknown	[M-H]-	157	0
1130	4779	24.381	177.092	Unknown	[M-H]-	157	0
1131	14563	6.156	277.085	Unknown	[M-H]-	157	2
1132	14564	6.676	277.085	Unknown	[M-H]-	157	2
1133	46267	30.013	577.068	Unknown	[M-H]-	157	8
1134	4784	12.433	177.103	Unknown	[M-H]-	158	0
1135	4785	13.04	177.103	Unknown	[M-H]-	158	0
1136	27354	14.63	377.088	Unknown	[M-H]-	158	4
1137	27355	14.169	377.088	Unknown	[M-2H]2-	158	4
1138	27357	15.631	377.088	Unknown	[M-H]-	158	4
1139	4786	16.984	177.104	Unknown	[M-H]-	159	0
1140	14568	21.378	277.098	Unknown	[M-H]-	159	2
1141	4855	0.841	178.95	Unknown	[M-H]-	160	0
1142	53602	33.068	678.922	ClPFLCAs n=12	[M-H]-	160	10
1143	56558	33.834	728.918	ClPFLCAs n=13	[M-H]-	160	11
1144	58381	34.483	778.915	ClPFLCAs n=14	[M-H]-	160	12
1145	4892	16.047	179.045	Unknown	[M-H]-	161	0
1146	21255	28.597	329.037	Unknown	[M-H]-	161	3
1147	4937	16.365	179.07	Unknown	[M-H]-	162	0
1148	4938	11.789	179.071	Unknown	[M-H]-	162	0
1149	4940	13.246	179.071	Unknown	[M-H]-	162	0
1150	4943	21.562	179.071	Unknown	[M-H]-	162	0
1151	4956	10.818	179.071	Unknown	[M-H]-	162	0
1152	4958	7.348	179.071	Unknown	[M-H]-	162	0
1153	50034	27.637	629.04	Unknown	[M-H]-	162	9
1154	50036	28.014	629.044	Unknown	[M-H]-	162	9
1155	50035	27.823	629.044	Unknown	[M-H]-	162	9
1156	4984	27.057	179.107	Unknown	[M-H]-	163	0
1157	27580	28.595	379.096	Unknown	[M-H]-	163	4
1158	5057	18.031	180.983	Unknown	[M-H]-	164	0
1159	9647	2.553	230.98	Unknown	[M-H]-	164	1
1160	5059	10.041	180.989	Unknown	[M-H]-	165	0
1161	9669	18.438	230.986	Unknown	[M-H]-	165	1
1162	9668	17.395	230.986	Unknown	[M-H]-	165	1
1163	14969	26.393	280.983	Unknown	[M-H]-	165	2
1164	14970	23.045	280.983	Unknown	[M-H]-	165	2
1165	14971	19.681	280.983	Unknown	[M-H]-	165	2
1166	14972	22.452	280.983	Unknown	[M-H]-	165	2
1167	21535	25.577	330.98	Unknown	[M-H]-	165	3
1168	21536	25.148	330.98	Unknown	[M-H]-	165	3
1169	27794	27.567	380.978	Unknown	[M-H]-	165	4
1170	27796	24.74	380.978	Unknown	[M-H]-	165	4
1171	33615	29.166	430.973	Unknown	[M-H]-	165	5
1172	38614	28.045	480.97	Unknown	[M-H]-	165	6
1173	42848	29.356	530.966	Unknown	[M-H]-	165	7
1174	46545	30.459	580.966	Unknown	[M-H]-	165	8
1175	53729	33.221	680.959	Unknown	[M-H]-	165	10
1176	5062	44.755	181.009	Unknown	[M-H]-	166	0
1177	5063	40.953	181.009	Unknown	[M-H]-	166	0
1178	5080	35.427	181.009	Unknown	[M-H]-	166	0
1179	5081	23.196	181.009	Unknown	[M-H]-	166	0
1180	21547	25.883	331	Unknown	[M-H]-	166	3
1181	21551	1.575	331	Unknown	[M-H]-	166	3
1182	33617	28.486	430.994	Unknown	[M-H]-	166	5
1183	33618	28.128	430.994	Unknown	[M-H]-	166	5
1184	42850	30.339	530.987	Unknown	[M-H]-	166	7
1185	42852	31.093	530.987	Unknown	[M-H]-	166	7
1186	50180	31.983	630.983	Unknown	[M-H]-	166	9
1187	50181	33.055	630.983	Unknown	[M-H]-	166	9
1188	50183	32.293	630.983	Unknown	[M-H]-	166	9
1189	56654	33.863	730.975	Unknown	[M-H]-	166	11
1190	5086	9.099	181.013	Unknown	[M-H]-	167	0
1191	5087	1.57	181.014	Unknown	[M-H]-	167	0
1192	9676	22.425	231.01	Unknown	[M-H]-	167	1
1193	27799	28.172	381.002	Unknown	[M-H]-	167	4
1194	5089	12.121	181.035	Unknown	[M-H]-	168	0
1195	5090	38.617	181.035	Unknown	[M-H]-	168	0
1196	5091	34.343	181.035	Unknown	[M-H]-	168	0
1197	5092	16.685	181.035	Unknown	[M-H]-	168	0
1198	5093	12.753	181.035	Unknown	[M-H]-	168	0
1199	53735	27.827	681.006	Unknown	[M-H]-	168	10
1200	5094	12.515	181.05	Unknown	[M-H]-	169	0
1201	5095	16.223	181.05	Unknown	[M-H]-	169	0
1202	5098	11.001	181.05	Unknown	[M-H]-	169	0
1203	5099	6.869	181.05	Unknown	[M-H]-	169	0
1204	5097	11.138	181.05	Unknown	[M-H]-	169	0
1205	5100	17.75	181.05	Unknown	[M-H]-	169	0
1206	5101	7.269	181.05	Unknown	[M-H]-	169	0
1207	5104	4.325	181.05	Unknown	[M-H]-	169	0
1208	46548	30.69	581.026	Unknown	[M-H]-	169	8
1209	5111	4.157	181.086	Unknown	[M-H]-	170	0
1210	5113	8.337	181.086	Unknown	[M-H]-	170	0
1211	5114	9.606	181.086	Unknown	[M-H]-	170	0
1212	5116	6.473	181.086	Unknown	[M-H]-	170	0
1213	5117	10.081	181.086	Unknown	[M-H]-	170	0
1214	5121	4.947	181.086	Unknown	[M-H]-	170	0
1215	5122	28.022	181.087	Unknown	[M-H]-	170	0
1216	5123	24.588	181.087	Unknown	[M-H]-	170	0
1217	5124	30.081	181.087	Unknown	[M-H]-	170	0
1218	27816	16.394	381.075	Unknown	[M-H]-	170	4
1219	27817	15.935	381.075	Unknown	[M-H]-	170	4
1220	27818	18.152	381.075	Unknown	[M-H]-	170	4
1221	53740	34.598	681.057	Unknown	[M-H]-	170	10
1222	5127	30.092	181.123	Unknown	[M-H]-	171	0
1223	5135	19.814	181.123	Unknown	[M-H]-	171	0
1224	5138	10.461	181.123	Unknown	[M-H]-	171	0
1225	5143	12.899	181.123	Unknown	[M-H]-	171	0
1226	27830	12.853	381.11	Unknown	[M-H]-	171	4
1227	27833	26.677	381.112	Unknown	[M-H]-	171	4
1228	5199	31.767	182.084	Unknown	[M-H]-	172	0
1229	15140	16.372	282.077	Unknown	[M-H]-	172	2
1230	5234	1.427	182.929	Unknown	[M-H]-	173	0
1231	9832	13.937	232.927	Unknown	[M-H]-	173	1
1232	9831	14.226	232.927	Unknown	[M-H]-	173	1
1233	5241	5.845	183.004	Unknown	[M-H]-	174	0
1234	5242	6.961	183.005	Unknown	[M-H]-	174	0
1235	42989	1.597	532.983	Unknown	[M-H]-	174	7
1236	5254	36.67	183.029	Unknown	[M-H]-	175	0
1237	53881	27.823	682.999	Unknown	[M-H]-	175	10
1238	53882	27.627	683	Unknown	[M-H]-	175	10
1239	5262	4.183	183.066	Unknown	[M-H]-	176	0
1240	5264	12.166	183.066	Unknown	[M-H]-	176	0
1241	5265	5.548	183.066	Unknown	[M-H]-	176	0
1242	5267	4.736	183.066	Unknown	[M-H]-	176	0
1243	5268	4.242	183.066	Unknown	[M-H]-	176	0
1244	33850	26.542	433.049	Unknown	[M-H]-	176	5
1245	58501	1.511	783.028	Unknown	[M-H]-	176	12
1246	5281	6.403	183.102	Unknown	[M-H]-	177	0
1247	5283	5.347	183.102	Unknown	[M-H]-	177	0
1248	5284	9.942	183.102	Unknown	[M-H]-	177	0
1249	5285	13.595	183.102	Unknown	[M-H]-	177	0
1250	5289	4.277	183.102	Unknown	[M-H]-	177	0
1251	5288	6.915	183.102	Unknown	[M-H]-	177	0
1252	5290	8.588	183.102	Unknown	[M-H]-	177	0
1253	5286	12.038	183.102	Unknown	[M-H]-	177	0
1254	5287	11.607	183.102	Unknown	[M-H]-	177	0
1255	5292	8.993	183.102	Unknown	[M-H]-	177	0
1256	5293	12.726	183.102	Unknown	[M-H]-	177	0
1257	5294	15.836	183.102	Unknown	[M-H]-	177	0
1258	5295	7.191	183.102	Unknown	[M-H]-	177	0
1259	5296	17.321	183.102	Unknown	[M-H]-	177	0
1260	5297	16.273	183.102	Unknown	[M-H]-	177	0
1261	5298	7.49	183.102	Unknown	[M-H]-	177	0
1262	5299	18.459	183.102	Unknown	[M-H]-	177	0
1263	5304	1.471	183.102	Unknown	[M-H]-	177	0
1264	5303	9.66	183.102	Unknown	[M-H]-	177	0
1265	5302	10.478	183.102	Unknown	[M-H]-	177	0
1266	5301	13.134	183.102	Unknown	[M-H]-	177	0
1267	5306	9.203	183.102	Unknown	[M-H]-	177	0
1268	5307	10.339	183.102	Unknown	[M-H]-	177	0
1269	5308	11.299	183.102	Unknown	[M-H]-	177	0
1270	5310	18.281	183.102	Unknown	[M-2H]2-	177	0
1271	5313	12.308	183.102	Unknown	[M-H]-	177	0
1272	28050	17.519	383.09	Unknown	[M-H]-	177	4
1273	28051	17.77	383.09	Unknown	[M-H]-	177	4
1274	5319	10.953	183.104	Unknown	[M-H]-	178	0
1275	15255	13.237	283.098	Unknown	[M-H]-	178	2
1276	5322	22.988	183.117	Unknown	[M-H]-	179	0
1277	15276	19.609	283.111	Unknown	[M-H]-	179	2
1278	21813	14	333.109	Unknown	[M-H]-	179	3
1279	5377	15.371	184.097	Unknown	[M-H]-	180	0
1280	5383	12.628	184.097	Unknown	[M-H]-	180	0
1281	21942	24.976	334.089	Unknown	[M-H]-	180	3
1282	5447	1.549	185.042	Unknown	[M-H]-	181	0
1283	34073	27.597	435.028	Unknown	[M-H]-	181	5
1284	38997	29.247	485.025	Unknown	[M-H]-	181	6
1285	43162	38.049	535.022	Unknown	[M-H]-	181	7
1286	43163	38.28	535.022	Unknown	[M-H]-	181	7
1287	43161	37.444	535.022	Unknown	[M-H]-	181	7
1288	43164	30.668	535.022	Unknown	[M-H]-	181	7
1289	43167	37.666	535.022	Unknown	[M-H]-	181	7
1290	50471	38.28	635.016	Unknown	[M-H]-	181	9
1291	50472	37.478	635.016	Unknown	[M-H]-	181	9
1292	59652	35.636	835.004	Unknown	[M-H]-	181	13
1293	5492	33.608	185.118	Unknown	[M-H]-	182	0
1294	5494	13.764	185.118	Unknown	[M-H]-	182	0
1295	5497	14.693	185.118	Unknown	[M-H]-	182	0
1296	5498	11.719	185.118	Unknown	[M-H]-	182	0
1297	5499	21.714	185.118	Unknown	[M-H]-	182	0
1298	5500	5.514	185.118	Unknown	[M-H]-	182	0
1299	5501	12.95	185.118	Unknown	[M-H]-	182	0
1300	5502	10.366	185.118	Unknown	[M-H]-	182	0
1301	5504	6.796	185.118	Unknown	[M-H]-	182	0
1302	5507	15.53	185.118	Unknown	[M-H]-	182	0
1303	5506	12.051	185.118	Unknown	[M-H]-	182	0
1304	5510	18.197	185.118	Unknown	[M-H]-	182	0
1305	22062	34.558	335.109	Unknown	[M-H]-	182	3
1306	5544	1.465	186.038	Unknown	[M-H]-	183	0
1307	43279	31.857	536.017	Unknown	[M-H]-	183	7
1308	5620	12.48	186.98	Unknown	[M-H]-	184	0
1309	5621	12.848	186.98	Unknown	[M-H]-	184	0
1310	10213	12.167	236.978	mdPFLCA n=1	[M-H]-	184	1
1311	15773	30.477	286.974	Unknown	[M-H]-	184	2
1312	15774	29.91	286.974	Unknown	[M-H]-	184	2
1313	15784	40.666	286.974	Unknown	[M-H]-	184	2
1314	5674	24.789	187.076	Unknown	[M-H]-	185	0
1315	28500	32.973	387.062	Unknown	[M-H]-	185	4
1316	56901	28.68	737.039	Unknown	[M-H]-	185	11
1317	5676	14.371	187.087	Unknown	[M-H]-	186	0
1318	22228	15.176	337.078	Unknown	[M-H]-	186	3
1319	22229	15.4	337.078	Unknown	[M-H]-	186	3
1320	5709	21.759	187.127	Unknown	[M-H]-	187	0
1321	28520	15.314	387.113	Unknown	[M-H]-	187	4
1322	5710	20	187.134	Unknown	[M-H]-	188	0
1323	5712	20.738	187.134	Unknown	[M-H]-	188	0
1324	5713	22.46	187.134	Unknown	[M-H]-	188	0
1325	5714	14.256	187.134	Unknown	[M-H]-	188	0
1326	5716	12.604	187.134	Unknown	[M-H]-	188	0
1327	5715	21.309	187.134	Unknown	[M-H]-	188	0
1328	5719	14.937	187.134	Unknown	[M-H]-	188	0
1329	5720	19.038	187.134	Unknown	[M-H]-	188	0
1330	5721	17.207	187.134	Unknown	[M-H]-	188	0
1331	34308	19.617	437.118	Unknown	[M-2H]2-	188	5
1332	34310	21.215	437.118	Unknown	[M-2H]2-	188	5
1333	5727	1.441	187.86	Unknown	[M-H]-	189	0
1334	61304	40.07	937.812	Unknown	[M-H]-	189	15
1335	5788	0.855	189.007	Unknown	[M-H]-	190	0
1336	5791	1.269	189.007	Unknown	[M-H]-	190	0
1337	5796	1.851	189.007	Unknown	[M-H]-	190	0
1338	5800	10.663	189.008	Unknown	[M-H]-	190	0
1339	15989	2.07	289.002	Unknown	[M-H]-	190	2
1340	5803	27.74	189.014	Unknown	[M-H]-	191	0
1341	15991	1.422	289.006	Unknown	[M-H]-	191	2
1342	5811	17.369	189.055	Unknown	[M-H]-	192	0
1343	5814	9.364	189.055	Unknown	[M-H]-	192	0
1344	5815	18.144	189.055	Unknown	[M-H]-	192	0
1345	28748	30.197	389.041	Unknown	[M-H]-	192	4
1346	28751	32.291	389.041	Unknown	[M-H]-	192	4
1347	28752	33.38	389.041	Unknown	[M-H]-	192	4
1348	5826	1.62	189.076	Unknown	[M-H]-	193	0
1349	5828	17.458	189.076	Unknown	[M-H]-	193	0
1350	5829	14.327	189.076	Unknown	[M-H]-	193	0
1351	16010	13.999	289.069	Unknown	[M-H]-	193	2
1352	5848	10.107	189.113	Unknown	[M-H]-	194	0
1353	5847	10.456	189.113	Unknown	[M-H]-	194	0
1354	5850	9.04	189.113	Unknown	[M-H]-	194	0
1355	28788	37.292	389.1	Unknown	[M-H]-	194	4
1356	28789	37.381	389.1	Unknown	[M-H]-	194	4
1357	6014	25.149	191.107	Unknown	[M-H]-	195	0
1358	6015	24.701	191.107	Unknown	[M-H]-	195	0
1359	6017	20.898	191.107	Unknown	[M-H]-	195	0
1360	60649	28.68	891.062	Unknown	[M-H]-	195	14
1361	60650	28.994	891.062	Unknown	[M-H]-	195	14
1362	60651	28.835	891.062	Unknown	[M-H]-	195	14
1363	6071	1.505	192.958	Unknown	[M-H]-	196	0
1364	6073	0.455	192.958	Unknown	[M-H]-	196	0
1365	61363	35.116	942.913	Unknown	[M-H]-	196	15
1366	61713	35.502	992.909	Unknown	[M-H]-	196	16
1367	6130	30.472	193.074	Unknown	[M-H]-	197	0
1368	16477	14.971	293.067	Unknown	[M-H]-	197	2
1369	16478	11.206	293.067	Unknown	[M-H]-	197	2
1370	16480	15.847	293.067	Unknown	[M-H]-	197	2
1371	6133	10.025	193.084	Unknown	[M-H]-	198	0
1372	6134	13.322	193.084	Unknown	[M-H]-	198	0
1373	16489	28.429	293.078	Unknown	[M-H]-	198	2
1374	6154	25.389	193.087	Unknown	[M-H]-	199	0
1375	6155	22.287	193.087	Unknown	[M-H]-	199	0
1376	6156	15.98	193.087	Unknown	[M-H]-	199	0
1377	10910	2.661	243.085	Unknown	[M-H]-	199	1
1378	10911	2.492	243.085	Unknown	[M-H]-	199	1
1379	10912	2.978	243.085	Unknown	[M-H]-	199	1
1380	10913	1.549	243.085	Unknown	[M-H]-	199	1
1381	10914	2.763	243.085	Unknown	[M-H]-	199	1
1382	6158	20.929	193.09	Unknown	[M-H]-	200	0
1383	10916	7.961	243.088	Unknown	[M-H]-	200	1
1384	47412	27.182	593.065	Unknown	[M-H]-	200	8
1385	6159	22.148	193.1	Unknown	[M-H]-	201	0
1386	47413	32.743	593.075	Unknown	[M-H]-	201	8
1387	6170	22.802	193.123	Unknown	[M-H]-	202	0
1388	6173	13.471	193.123	Unknown	[M-H]-	202	0
1389	29272	17.764	393.111	Unknown	[M-H]-	202	4
1390	6262	1.574	195.03	Unknown	[M-H]-	203	0
1391	6263	6.614	195.03	Unknown	[M-H]-	203	0
1392	6264	5.042	195.03	Unknown	[M-H]-	203	0
1393	39876	30.69	495.009	Unknown	[M-H]-	203	6
1394	39879	29.383	495.011	Unknown	[M-H]-	203	6
1395	6270	15.794	195.066	Unknown	[M-H]-	204	0
1396	6271	4.557	195.066	Unknown	[M-H]-	204	0
1397	6272	9.406	195.066	Unknown	[M-H]-	204	0
1398	6273	22.882	195.066	Unknown	[M-H]-	204	0
1399	6275	12.832	195.066	Unknown	[M-H]-	204	0
1400	6277	18.721	195.066	Unknown	[M-H]-	204	0
1401	51188	27.823	645.036	n:2 FTAcr n=10	[M-H]-	204	9
1402	51189	27.637	645.036	n:2 FTAcr n=10	[M-H]-	204	9
1403	6282	11.004	195.099	Unknown	[M-H]-	205	0
1404	59860	29.272	845.054	Unknown	[M-H]-	205	13
1405	59861	29.119	845.055	Unknown	[M-H]-	205	13
1406	6286	6.477	195.102	Unknown	[M-H]-	206	0
1407	6287	7.103	195.102	Unknown	[M-H]-	206	0
1408	6290	38.575	195.102	Unknown	[M-H]-	206	0
1409	6291	12.764	195.102	Unknown	[M-H]-	206	0
1410	6292	17.6	195.102	Unknown	[M-H]-	206	0
1411	6293	8.914	195.102	Unknown	[M-H]-	206	0
1412	6295	13.903	195.102	Unknown	[M-H]-	206	0
1413	6299	11.684	195.102	Unknown	[M-H]-	206	0
1414	6297	27.429	195.102	Unknown	[M-H]-	206	0
1415	6301	6.701	195.102	Unknown	[M-H]-	206	0
1416	6302	22.394	195.102	Unknown	[M-H]-	206	0
1417	6304	7.582	195.102	Unknown	[M-H]-	206	0
1418	11144	30.702	245.098	Unknown	[M-H]-	206	1
1419	16724	9.942	295.094	Unknown	[M-H]-	206	2
1420	6368	5.768	196.025	Unknown	[M-H]-	207	0
1421	16876	32.903	296.02	Unknown	[M-H]-	207	2
1422	6432	16.215	196.984	dPAs n=1	[M-H]-	208	0
1423	11278	51.762	246.981	dPAs n=2	[M-H]-	208	1
1424	11279	21.195	246.981	dPAs n=2	[M-H]-	208	1
1425	11282	1.598	246.981	dPAs n=2	[M-H]-	208	1
1426	23579	26.456	346.974	dPAs n=4	[M-H]-	208	3
1427	35313	29.853	446.968	dPAs n=6	[M-H]-	208	5
1428	44068	31.954	546.961	dPAs n=8	[M-H]-	208	7
1429	6440	2.809	197.009	Unknown	[M-H]-	209	0
1430	23580	31.21	346.997	Unknown	[M-H]-	209	3
1431	6452	1.525	197.045	Unknown	[M-H]-	210	0
1432	6453	2.561	197.045	Unknown	[M-H]-	210	0
1433	11305	18.004	247.043	Unknown	[M-2H]2-	210	1
1434	16967	4.743	297.038	Unknown	[M-H]-	210	2
1435	29711	25.234	397.032	Unknown	[M-H]-	210	4
1436	40060	28.862	497.026	Unknown	[M-H]-	210	6
1437	47716	31.157	597.019	Unknown	[M-H]-	210	8
1438	6456	0.449	197.048	Unknown	[M-H]-	211	0
1439	6457	0.767	197.048	Unknown	[M-H]-	211	0
1440	11311	39.571	247.044	Unknown	[M-H]-	211	1
1441	11312	45.771	247.044	Unknown	[M-H]-	211	1
1442	11313	37.306	247.044	Unknown	[M-H]-	211	1
1443	11314	47.355	247.044	Unknown	[M-H]-	211	1
1444	11315	42.578	247.044	Unknown	[M-H]-	211	1
1445	11316	44.547	247.044	Unknown	[M-H]-	211	1
1446	11317	38.558	247.044	Unknown	[M-H]-	211	1
1447	11318	50.624	247.044	Unknown	[M-H]-	211	1
1448	11320	52.556	247.044	Unknown	[M-H]-	211	1
1449	11319	41.824	247.044	Unknown	[M-H]-	211	1
1450	11321	48.796	247.044	Unknown	[M-H]-	211	1
1451	11322	41.159	247.044	Unknown	[M-H]-	211	1
1452	11323	39.081	247.044	Unknown	[M-H]-	211	1
1453	11324	40.059	247.044	Unknown	[M-H]-	211	1
1454	11325	43.348	247.044	Unknown	[M-H]-	211	1
1455	11326	36.487	247.044	Unknown	[M-H]-	211	1
1456	11329	32.119	247.044	Unknown	[M-H]-	211	1
1457	11330	40.582	247.044	Unknown	[M-H]-	211	1
1458	11331	37.979	247.044	Unknown	[M-H]-	211	1
1459	6462	27.509	197.071	Unknown	[M-H]-	212	0
1460	6463	15.872	197.071	Unknown	[M-H]-	212	0
1461	6465	17.718	197.071	Unknown	[M-H]-	212	0
1462	6464	27.196	197.071	Unknown	[M-H]-	212	0
1463	6467	18.362	197.072	Unknown	[M-H]-	212	0
1464	6468	19.356	197.072	Unknown	[M-H]-	212	0
1465	6469	23.071	197.072	Unknown	[M-H]-	212	0
1466	6470	17.367	197.072	Unknown	[M-H]-	212	0
1467	6471	16.938	197.072	Unknown	[M-H]-	212	0
1468	6472	26.557	197.072	Unknown	[M-H]-	212	0
1469	6473	28.871	197.072	Unknown	[M-H]-	212	0
1470	6475	17.811	197.072	Unknown	[M-H]-	212	0
1471	23611	36.098	347.06	Unknown	[M-H]-	212	3
1472	23614	31.503	347.06	Unknown	[M-H]-	212	3
1473	23615	30.056	347.063	Unknown	[M-H]-	212	3
1474	6478	8.901	197.079	Unknown	[M-H]-	213	0
1475	6479	8.058	197.079	Unknown	[M-H]-	213	0
1476	35322	33.429	447.064	Unknown	[M-H]-	213	5
1477	35327	34.842	447.064	Unknown	[M-H]-	213	5
1478	35331	33.81	447.064	Unknown	[M-H]-	213	5
1479	35334	33.933	447.064	Unknown	[M-H]-	213	5
1480	35335	33.249	447.064	Unknown	[M-H]-	213	5
1481	58872	1.49	797.044	Unknown	[M-H]-	213	12
1482	6497	27.467	197.097	Unknown	[M-H]-	214	0
1483	35341	32.771	447.082	Unknown	[M-H]-	214	5
1484	6521	11.351	197.118	Unknown	[M-H]-	215	0
1485	6523	13.904	197.118	Unknown	[M-H]-	215	0
1486	6524	7.373	197.118	Unknown	[M-H]-	215	0
1487	6525	17.025	197.118	Unknown	[M-H]-	215	0
1488	6526	6.391	197.118	Unknown	[M-H]-	215	0
1489	6527	5.799	197.118	Unknown	[M-H]-	215	0
1490	6531	20.932	197.118	Unknown	[M-H]-	215	0
1491	6530	9.483	197.118	Unknown	[M-H]-	215	0
1492	6528	10.944	197.118	Unknown	[M-H]-	215	0
1493	6529	11.674	197.118	Unknown	[M-H]-	215	0
1494	6532	6.544	197.118	Unknown	[M-H]-	215	0
1495	6534	25.64	197.118	Unknown	[M-H]-	215	0
1496	6535	10.145	197.118	Unknown	[M-H]-	215	0
1497	6537	31.576	197.118	Unknown	[M-H]-	215	0
1498	6538	25.415	197.118	Unknown	[M-H]-	215	0
1499	17045	21.368	297.113	Unknown	[M-H]-	215	2
1500	17044	24.203	297.113	Unknown	[M-H]-	215	2
1501	6571	27.543	198.038	Unknown	[M-H]-	216	0
1502	40184	28.402	498.02	Unknown	[M-H]-	216	6
1503	6654	1.535	199.061	Unknown	[M-H]-	217	0
1504	6655	2.06	199.061	Unknown	[M-H]-	217	0
1505	17321	16.823	299.056	Unknown	[M-H]-	217	2
1506	35582	28.551	449.043	Unknown	[M-H]-	217	5
1507	54928	30.69	699.029	Unknown	[M-H]-	217	10
1508	6657	22.869	199.076	Unknown	[M-H]-	218	0
1509	6659	19.705	199.076	Unknown	[M-H]-	218	0
1510	6661	19.877	199.076	Unknown	[M-H]-	218	0
1511	35586	30.171	449.061	qaPFSMl n=3	[M-H]-	218	5
1512	35587	28.98	449.061	qaPFSMl n=3	[M-H]-	218	5
1513	35588	30.252	449.061	qaPFSMl n=3	[M-H]-	218	5
1514	35589	28.843	449.061	qaPFSMl n=3	[M-H]-	218	5
1515	35590	29.673	449.061	qaPFSMl n=3	[M-H]-	218	5
1516	35592	31.561	449.061	qaPFSMl n=3	[M-H]-	218	5
1517	40238	26.559	499.057	Unknown	[M-H]-	218	6
1518	6683	20.566	199.112	Unknown	[M-H]-	219	0
1519	6686	16.969	199.112	Unknown	[M-H]-	219	0
1520	6685	21.346	199.112	Unknown	[M-H]-	219	0
1521	6687	22.668	199.112	Unknown	[M-H]-	219	0
1522	6688	24.918	199.112	Unknown	[M-H]-	219	0
1523	6691	27.767	199.112	Unknown	[M-H]-	219	0
1524	6693	32.297	199.112	Unknown	[M-H]-	219	0
1525	6694	30.148	199.112	Unknown	[M-H]-	219	0
1526	6699	26.251	199.112	Unknown	[M-H]-	219	0
1527	6700	24.237	199.113	Unknown	[M-H]-	219	0
1528	17347	19.986	299.106	Unknown	[M-H]-	219	2
1529	29923	15.762	399.101	Unknown	[M-2H]2-	219	4
1530	6776	1.531	200.054	Unknown	[M-H]-	220	0
1531	44325	31.853	550.032	Unknown	[M-H]-	220	7
1532	6857	19.909	201.032	Unknown	[M-H]-	221	0
1533	35781	32.02	451.015	Unknown	[M-H]-	221	5
1534	6858	1.473	201.037	Unknown	[M-H]-	222	0
1535	40416	29.61	501.02	Unknown	[M-H]-	222	6
1536	6862	12.435	201.067	Unknown	[M-H]-	223	0
1537	59991	28.835	851.021	Unknown	[M-H]-	223	13
1538	6882	13.485	201.113	Unknown	[M-H]-	224	0
1539	6883	15.906	201.113	Unknown	[M-H]-	224	0
1540	6884	9.77	201.113	Unknown	[M-H]-	224	0
1541	6885	3.71	201.113	Unknown	[M-H]-	224	0
1542	6886	14.983	201.113	Unknown	[M-H]-	224	0
1543	6887	26.229	201.113	Unknown	[M-H]-	224	0
1544	6889	8.631	201.113	Unknown	[M-H]-	224	0
1545	6890	6.682	201.113	Unknown	[M-H]-	224	0
1546	6888	5.252	201.113	Unknown	[M-H]-	224	0
1547	6891	11.353	201.113	Unknown	[M-H]-	224	0
1548	6892	7.624	201.113	Unknown	[M-H]-	224	0
1549	6894	8.122	201.113	Unknown	[M-H]-	224	0
1550	6895	27.652	201.113	Unknown	[M-H]-	224	0
1551	6901	19.945	201.113	Unknown	[M-H]-	224	0
1552	17640	29.629	301.106	Unknown	[M-H]-	224	2
1553	6911	30.249	201.128	Unknown	[M-H]-	225	0
1554	6912	27.093	201.128	Unknown	[M-H]-	225	0
1555	17653	29.514	301.123	Unknown	[M-H]-	225	2
1556	6993	2.929	202.987	Unknown	[M-H]-	226	0
1557	6994	2.04	202.987	Unknown	[M-H]-	226	0
1558	6995	4.845	202.987	Unknown	[M-H]-	226	0
1559	6996	6.485	202.987	Unknown	[M-H]-	226	0
1560	6997	53.498	202.987	Unknown	[M-H]-	226	0
1561	6998	1.226	202.987	Unknown	[M-H]-	226	0
1562	7000	1.986	202.987	Unknown	[M-H]-	226	0
1563	11852	29.974	252.983	Unknown	[M-H]-	226	1
1564	30362	29.104	402.975	Unknown	[M-H]-	226	4
1565	30363	27.105	402.975	Unknown	[M-H]-	226	4
1566	7008	1.302	203.02	Unknown	[M-H]-	227	0
1567	11857	4.724	253.015	Unknown	[M-H]-	227	1
1568	7027	21.077	203.071	Unknown	[M-H]-	228	0
1569	30380	32.288	403.057	Unknown	[M-H]-	228	4
1570	30382	33.262	403.057	Unknown	[M-H]-	228	4
1571	30383	31.656	403.057	Unknown	[M-H]-	228	4
1572	30385	31.361	403.057	Unknown	[M-H]-	228	4
1573	7031	4.677	203.082	Unknown	[M-H]-	229	0
1574	7032	7.08	203.082	Unknown	[M-H]-	229	0
1575	35956	15.57	453.068	Unknown	[M-H]-	229	5
1576	7051	17.849	203.107	Unknown	[M-H]-	230	0
1577	7053	18.974	203.107	Unknown	[M-H]-	230	0
1578	7055	27.212	203.107	Unknown	[M-H]-	230	0
1579	11908	33.782	253.105	Unknown	[M-H]-	230	1
1580	30401	38.136	403.093	Unknown	[M-H]-	230	4
1581	7063	12.627	203.129	Unknown	[M-H]-	231	0
1582	7064	6.628	203.129	Unknown	[M-H]-	231	0
1583	7070	5.678	203.129	Unknown	[M-H]-	231	0
1584	7069	8.499	203.129	Unknown	[M-H]-	231	0
1585	48154	16.86	603.105	Unknown	[M-H]-	231	8
1586	7128	29.283	204.103	Unknown	[M-H]-	232	0
1587	18045	10.192	304.095	Unknown	[M-H]-	232	2
1588	7189	9.903	205.051	Unknown	[M-H]-	233	0
1589	7191	15.244	205.051	Unknown	[M-H]-	233	0
1590	7190	9.677	205.051	Unknown	[M-H]-	233	0
1591	7192	17.255	205.051	Unknown	[M-H]-	233	0
1592	7193	12.193	205.051	Unknown	[M-H]-	233	0
1593	40746	30.508	505.029	Unknown	[M-H]-	233	6
1594	40747	29.898	505.03	Unknown	[M-H]-	233	6
1595	40748	29.584	505.03	Unknown	[M-H]-	233	6
1596	40749	31.225	505.032	Unknown	[M-H]-	233	6
1597	44657	32.549	555.027	Unknown	[M-H]-	233	7
1598	44658	34.203	555.027	Unknown	[M-H]-	233	7
1599	48283	32.463	605.024	Unknown	[M-H]-	233	8
1600	48284	33.492	605.024	Unknown	[M-H]-	233	8
1601	48285	32.184	605.024	Unknown	[M-H]-	233	8
1602	48287	32.024	605.024	Unknown	[M-H]-	233	8
1603	51914	34.329	655.021	Unknown	[M-H]-	233	9
1604	7241	24.84	205.134	Unknown	[M-H]-	234	0
1605	30656	16.641	405.12	Unknown	[M-H]-	234	4
1606	7324	8.04	207.012	Unknown	[M-H]-	235	0
1607	7325	11.02	207.012	Unknown	[M-H]-	235	0
1608	7326	10.213	207.012	Unknown	[M-H]-	235	0
1609	7327	11.361	207.012	Unknown	[M-H]-	235	0
1610	36353	27.307	456.994	Unknown	[M-H]-	235	5
1611	36356	1.472	456.997	Unknown	[M-H]-	235	5
1612	40945	28.984	506.991	Unknown	[M-H]-	235	6
1613	48417	31.516	606.983	mHOPFLCA n=10	[M-H]-	235	8
1614	60054	1.536	856.968	Unknown	[M-H]-	235	13
1615	7360	23.596	207.102	Unknown	[M-H]-	236	0
1616	7361	18.559	207.102	Unknown	[M-H]-	236	0
1617	7362	10.401	207.102	Unknown	[M-H]-	236	0
1618	7363	9.195	207.102	Unknown	[M-H]-	236	0
1619	7367	22.663	207.102	Unknown	[M-H]-	236	0
1620	7366	20.151	207.102	Unknown	[M-H]-	236	0
1621	30897	17.366	407.091	Unknown	[M-H]-	236	4
1622	30896	1.56	407.091	Unknown	[M-H]-	236	4
1623	7457	28.058	208.134	Unknown	[M-H]-	237	0
1624	7461	23.644	208.134	Unknown	[M-H]-	237	0
1625	7462	14.303	208.134	Unknown	[M-H]-	237	0
1626	18505	26.49	308.129	Unknown	[M-H]-	237	2
1627	7483	1.471	209.004	Unknown	[M-H]-	238	0
1628	7493	1.35	209.005	Unknown	[M-H]-	238	0
1629	25090	1.567	358.995	Unknown	[M-H]-	238	3
1630	25093	53.008	358.996	Unknown	[M-H]-	238	3
1631	7496	1.384	209.03	Unknown	[M-H]-	239	0
1632	31082	28.787	409.016	Unknown	[M-H]-	239	4
1633	7510	16.714	209.056	Unknown	[M-H]-	240	0
1634	25110	28.669	359.047	Unknown	[M-H]-	240	3
1635	7520	6.931	209.082	Unknown	[M-H]-	241	0
1636	7523	7.307	209.082	Unknown	[M-H]-	241	0
1637	7524	17	209.082	Unknown	[M-H]-	241	0
1638	7528	6.749	209.082	Unknown	[M-H]-	241	0
1639	7529	5.729	209.082	Unknown	[M-H]-	241	0
1640	52228	26.798	659.054	Unknown	[M-H]-	241	9
1641	7537	22.285	209.085	Unknown	[M-H]-	242	0
1642	31091	25.97	409.073	Unknown	[M-H]-	242	4
1643	31092	26.633	409.073	Unknown	[M-H]-	242	4
1644	31093	29.51	409.073	Unknown	[M-H]-	242	4
1645	31094	27.233	409.073	Unknown	[M-H]-	242	4
1646	31095	28.348	409.073	Unknown	[M-H]-	242	4
1647	31096	28.901	409.073	Unknown	[M-H]-	242	4
1648	7564	12.854	209.118	Unknown	[M-H]-	243	0
1649	7565	27.107	209.118	Unknown	[M-H]-	243	0
1650	7566	15.902	209.118	Unknown	[M-H]-	243	0
1651	7567	12.682	209.118	Unknown	[M-H]-	243	0
1652	7568	25.144	209.118	Unknown	[M-H]-	243	0
1653	7569	17.443	209.118	Unknown	[M-H]-	243	0
1654	7570	23.527	209.118	Unknown	[M-H]-	243	0
1655	7572	26.55	209.118	Unknown	[M-H]-	243	0
1656	7574	7.062	209.118	Unknown	[M-H]-	243	0
1657	7575	11.414	209.118	Unknown	[M-H]-	243	0
1658	7580	9.907	209.118	Unknown	[M-H]-	243	0
1659	7578	20.226	209.118	Unknown	[M-H]-	243	0
1660	7579	14.274	209.118	Unknown	[M-H]-	243	0
1661	7577	25.323	209.118	Unknown	[M-H]-	243	0
1662	7576	25.926	209.118	Unknown	[M-H]-	243	0
1663	7581	21.876	209.118	Unknown	[M-H]-	243	0
1664	7584	27.436	209.118	Unknown	[M-H]-	243	0
1665	7585	5.851	209.118	Unknown	[M-H]-	243	0
1666	7586	24.741	209.118	Unknown	[M-H]-	243	0
1667	7589	26.747	209.118	Unknown	[M-H]-	243	0
1668	7590	10.835	209.118	Unknown	[M-H]-	243	0
1669	7591	25.435	209.118	Unknown	[M-H]-	243	0
1670	18600	24.172	309.11	Unknown	[M-H]-	243	2
1671	18604	18.518	309.113	Unknown	[M-H]-	243	2
1672	7624	4.844	210.077	Unknown	[M-H]-	244	0
1673	7625	5.099	210.077	Unknown	[M-H]-	244	0
1674	18750	14.829	310.07	Unknown	[M-H]-	244	2
1675	7688	38.952	211.025	Unknown	[M-H]-	245	0
1676	31343	28.8	411.012	Unknown	[M-H]-	245	4
1677	7699	13.9	211.043	Unknown	[M-H]-	246	0
1678	12752	12.641	261.041	Unknown	[M-H]-	246	1
1679	7740	9.335	211.098	Unknown	[M-H]-	247	0
1680	7741	8.805	211.098	Unknown	[M-H]-	247	0
1681	7742	2.824	211.098	Unknown	[M-H]-	247	0
1682	7743	8.16	211.098	Unknown	[M-H]-	247	0
1683	7744	5.063	211.098	Unknown	[M-H]-	247	0
1684	7745	11.231	211.098	Unknown	[M-H]-	247	0
1685	18867	15.098	311.093	Unknown	[M-H]-	247	2
1686	18866	15.416	311.093	Unknown	[M-H]-	247	2
1687	18865	16.429	311.093	Unknown	[M-H]-	247	2
1688	18864	16.602	311.093	Unknown	[M-H]-	247	2
1689	7758	15.445	211.133	Unknown	[M-H]-	248	0
1690	7761	25.096	211.134	Unknown	[M-H]-	248	0
1691	7762	26.299	211.134	Unknown	[M-H]-	248	0
1692	7763	19.408	211.134	Unknown	[M-H]-	248	0
1693	7765	12.413	211.134	Unknown	[M-H]-	248	0
1694	7766	11.223	211.134	Unknown	[M-H]-	248	0
1695	7771	17.88	211.134	Unknown	[M-H]-	248	0
1696	7772	24.163	211.134	Unknown	[M-H]-	248	0
1697	7769	14.04	211.134	Unknown	[M-H]-	248	0
1698	7770	16.677	211.134	Unknown	[M-H]-	248	0
1699	7773	30.903	211.134	Unknown	[M-H]-	248	0
1700	7774	27.867	211.134	Unknown	[M-H]-	248	0
1701	7775	17.966	211.134	Unknown	[M-H]-	248	0
1702	7776	25.728	211.134	Unknown	[M-H]-	248	0
1703	7777	29.455	211.134	Unknown	[M-H]-	248	0
1704	7778	20.307	211.134	Unknown	[M-H]-	248	0
1705	7779	12.114	211.134	Unknown	[M-H]-	248	0
1706	31358	13.159	411.121	Unknown	[M-H]-	248	4
1707	31359	13.313	411.121	Unknown	[M-H]-	248	4
1708	36773	35.443	461.117	Unknown	[M-H]-	248	5
1709	36774	38.134	461.118	Unknown	[M-H]-	248	5
1710	36775	40.365	461.118	Unknown	[M-H]-	248	5
1711	7806	24.05	212.075	Unknown	[M-H]-	249	0
1712	7809	1.001	212.075	Unknown	[M-H]-	249	0
1713	7811	26.309	212.075	Unknown	[M-H]-	249	0
1714	7814	20.616	212.075	Unknown	[M-H]-	249	0
1715	7816	21.335	212.075	Unknown	[M-H]-	249	0
1716	12901	20.76	262.072	Unknown	[M-H]-	249	1
1717	7872	8.331	212.979	Unknown	[M-H]-	250	0
1718	12956	16.499	262.976	Unknown	[M-H]-	250	1
1719	19089	21.164	312.973	Unknown	[M-H]-	250	2
1720	31561	26.39	412.968	Unknown	[M-H]-	250	4
1721	31562	1.659	412.968	Unknown	[M-H]-	250	4
1722	7917	12.099	213.113	Unknown	[M-H]-	251	0
1723	7918	8.95	213.113	Unknown	[M-H]-	251	0
1724	7919	19.999	213.113	Unknown	[M-H]-	251	0
1725	7922	2.931	213.113	Unknown	[M-H]-	251	0
1726	7921	15.811	213.113	Unknown	[M-H]-	251	0
1727	7920	13.095	213.113	Unknown	[M-H]-	251	0
1728	7923	8.465	213.113	Unknown	[M-H]-	251	0
1729	7924	18.606	213.113	Unknown	[M-H]-	251	0
1730	7925	16.961	213.113	Unknown	[M-H]-	251	0
1731	7926	5.14	213.113	Unknown	[M-H]-	251	0
1732	7927	9.055	213.113	Unknown	[M-H]-	251	0
1733	7928	10.541	213.113	Unknown	[M-H]-	251	0
1734	7929	7.56	213.113	Unknown	[M-H]-	251	0
1735	7931	7.184	213.113	Unknown	[M-H]-	251	0
1736	7932	5.995	213.113	Unknown	[M-H]-	251	0
1737	7930	13.15	213.113	Unknown	[M-H]-	251	0
1738	7933	2.162	213.113	Unknown	[M-H]-	251	0
1739	7934	8.016	213.113	Unknown	[M-H]-	251	0
1740	25651	29.757	363.101	Unknown	[M-H]-	251	3
1741	7936	22.944	213.128	Unknown	[M-H]-	252	0
1742	7938	23.653	213.128	Unknown	[M-H]-	252	0
1743	7939	20.44	213.128	Unknown	[M-H]-	252	0
1744	25661	27.225	363.118	Unknown	[M-H]-	252	3
1745	25662	27.313	363.118	Unknown	[M-H]-	252	3
1746	25663	25.71	363.118	Unknown	[M-2H]2-	252	3
1747	8020	18.98	214.087	Unknown	[M-H]-	253	0
1748	25787	26.231	364.078	Unknown	[M-H]-	253	3
1749	37125	29.983	464.071	Unknown	[M-H]-	253	5
1750	8077	3.973	215.002	Unknown	[M-H]-	254	0
1751	8078	4.348	215.002	Unknown	[M-H]-	254	0
1752	8080	6.163	215.002	Unknown	[M-H]-	254	0
1753	55860	24.687	714.968	Unknown	[M-H]-	254	10
1754	8092	14.405	215.059	Unknown	[M-H]-	255	0
1755	8093	14.144	215.059	Unknown	[M-H]-	255	0
1756	19409	18.711	315.051	Unknown	[M-H]-	255	2
1757	52631	34.132	665.028	Unknown	[M-H]-	255	9
1758	57966	35.575	765.021	Unknown	[M-H]-	255	11
1759	8096	16.63	215.071	Unknown	[M-H]-	256	0
1760	55867	1.49	715.041	Unknown	[M-H]-	256	10
1761	8105	23.974	215.09	Unknown	[M-H]-	257	0
1762	25883	21.32	365.081	Unknown	[M-H]-	257	3
1763	8130	25.636	215.108	Unknown	[M-H]-	258	0
1764	13178	10.524	265.106	Unknown	[M-H]-	258	1
1765	13179	23.39	265.106	Unknown	[M-H]-	258	1
1766	13183	9.257	265.106	Unknown	[M-H]-	258	1
1767	8235	36.166	216.123	Unknown	[M-H]-	259	0
1768	8236	6.783	216.123	Unknown	[M-H]-	259	0
1769	8237	36.033	216.124	Unknown	[M-H]-	259	0
1770	8238	26.341	216.124	Unknown	[M-H]-	259	0
1771	8240	18.096	216.124	Unknown	[M-H]-	259	0
1772	8242	26.262	216.124	Unknown	[M-H]-	259	0
1773	13309	20.929	266.119	Unknown	[M-H]-	259	1
1774	13310	21.87	266.119	Unknown	[M-H]-	259	1
1775	8255	1.372	216.909	Unknown	[M-H]-	260	0
1776	26076	1.583	366.899	Unknown	[M-H]-	260	3
1777	8266	24.477	216.989	Unknown	[M-H]-	261	0
1778	19628	28.578	316.983	Unknown	[M-H]-	261	2
1779	26082	21.193	366.981	Unknown	[M-H]-	261	3
1780	37358	26.393	466.974	Unknown	[M-H]-	261	5
1781	8269	1.652	217.002	Unknown	[M-H]-	262	0
1782	8270	1.246	217.002	Unknown	[M-H]-	262	0
1783	8271	2.065	217.002	Unknown	[M-H]-	262	0
1784	8273	2.797	217.003	Unknown	[M-H]-	262	0
1785	8276	26.774	217.003	Unknown	[M-H]-	262	0
1786	8278	7.322	217.003	Unknown	[M-H]-	262	0
1787	8283	3.718	217.003	Unknown	[M-H]-	262	0
1788	26086	1.431	366.994	Unknown	[M-H]-	262	3
1789	8318	7.936	217.098	Unknown	[M-H]-	263	0
1790	32062	15.844	417.083	Unknown	[M-H]-	263	4
1791	32063	13.235	417.084	Unknown	[M-H]-	263	4
1792	32065	15.974	417.084	Unknown	[M-H]-	263	4
1793	8416	30.802	218.131	Unknown	[M-H]-	264	0
1794	19859	24.755	318.125	Unknown	[M-H]-	264	2
1795	19860	8.402	318.125	Unknown	[M-H]-	264	2
1796	8426	1.228	218.905	Unknown	[M-H]-	265	0
1797	26298	1.578	368.897	Unknown	[M-H]-	265	3
1798	8455	27.198	219.021	Unknown	[M-H]-	266	0
1799	26318	28.081	369.013	Unknown	[M-H]-	266	3
1800	8480	23.588	219.1	Unknown	[M-H]-	267	0
1801	19950	7.789	319.094	Unknown	[M-H]-	267	2
1802	26329	15.963	369.09	Unknown	[M-2H]2-	267	3
1803	8482	26.192	219.103	Unknown	[M-H]-	268	0
1804	8484	16.803	219.103	Unknown	[M-H]-	268	0
1805	19955	19.685	319.097	Unknown	[M-H]-	268	2
1806	8545	13.599	220.097	Unknown	[M-H]-	269	0
1807	37675	31.168	470.081	Unknown	[M-H]-	269	5
1808	8592	6.473	220.908	Unknown	[M-H]-	270	0
1809	20116	29.051	320.902	Unknown	[M-H]-	270	2
1810	8599	1.246	220.996	Unknown	[M-H]-	271	0
1811	8602	2.137	220.996	Unknown	[M-H]-	271	0
1812	13863	7.442	270.992	Unknown	[M-H]-	271	1
1813	13864	7.194	270.992	Unknown	[M-H]-	271	1
1814	13865	9.027	270.992	Unknown	[M-H]-	271	1
1815	13866	7.688	270.992	Unknown	[M-H]-	271	1
1816	13868	13.349	270.992	Unknown	[M-H]-	271	1
1817	8619	12.489	221.045	Unknown	[M-H]-	272	0
1818	8620	13.833	221.045	Unknown	[M-H]-	272	0
1819	8621	14.147	221.045	Unknown	[M-H]-	272	0
1820	8623	13.244	221.045	Unknown	[M-H]-	272	0
1821	8625	9.332	221.046	Unknown	[M-H]-	272	0
1822	49424	27.628	621.017	Unknown	[M-H]-	272	8
1823	8636	21.854	221.064	Unknown	[M-2H]2-	273	0
1824	13881	13.426	271.062	Unknown	[M-H]-	273	1
1825	8682	26.487	221.131	Unknown	[M-H]-	274	0
1826	8683	26.812	221.131	Unknown	[M-H]-	274	0
1827	20203	13.739	321.124	Unknown	[M-H]-	274	2
1828	20205	15.516	321.124	Unknown	[M-H]-	274	2
1829	20206	13.846	321.125	Unknown	[M-H]-	274	2
1830	8735	19.925	222.077	Unknown	[M-H]-	275	0
1831	56244	34.231	722.047	Unknown	[M-H]-	275	10
1832	8809	26.193	223.018	mHPFLCA n=2	[M-H]-	276	0
1833	26783	28.424	373.01	Unknown	[M-H]-	276	3
1834	26788	29.316	373.01	Unknown	[M-H]-	276	3
1835	26787	29.546	373.01	Unknown	[M-H]-	276	3
1836	26786	29.061	373.01	Unknown	[M-H]-	276	3
1837	26785	28.615	373.01	Unknown	[M-H]-	276	3
1838	8863	26.181	223.098	Unknown	[M-H]-	277	0
1839	8864	20.668	223.098	Unknown	[M-H]-	277	0
1840	8865	14.572	223.098	Unknown	[M-H]-	277	0
1841	8866	4.984	223.098	Unknown	[M-H]-	277	0
1842	8868	10.119	223.098	Unknown	[M-H]-	277	0
1843	14126	1.569	273.095	Unknown	[M-H]-	277	1
1844	8870	20.128	223.11	Unknown	[M-H]-	278	0
1845	60355	28.36	873.068	Unknown	[M-H]-	278	13
1846	60356	28.827	873.068	Unknown	[M-H]-	278	13
1847	60357	28.985	873.068	Unknown	[M-H]-	278	13
1848	8961	26.91	224.093	Unknown	[M-H]-	279	0
1849	14280	26.86	274.088	Unknown	[M-H]-	279	1
1850	9041	16.212	225.062	Unknown	[M-H]-	280	0
1851	14348	8.903	275.06	Unknown	[M-H]-	280	1
1852	9046	4.132	225.074	Unknown	[M-H]-	281	0
1853	61141	28.682	925.033	Unknown	[M-H]-	281	14
1854	61142	28.831	925.033	Unknown	[M-H]-	281	14
1855	9050	9.317	225.077	Unknown	[M-H]-	282	0
1856	9051	10.422	225.077	Unknown	[M-H]-	282	0
1857	9052	10.156	225.077	Unknown	[M-H]-	282	0
1858	9054	20.205	225.077	Unknown	[M-H]-	282	0
1859	9055	5.606	225.077	Unknown	[M-H]-	282	0
1860	9056	4.606	225.077	Unknown	[M-H]-	282	0
1861	9057	37.124	225.077	Unknown	[M-H]-	282	0
1862	9060	36.633	225.077	Unknown	[M-H]-	282	0
1863	9059	45.028	225.077	Unknown	[M-H]-	282	0
1864	9058	37.382	225.077	Unknown	[M-H]-	282	0
1865	9061	40.774	225.077	Unknown	[M-H]-	282	0
1866	9062	37.848	225.077	Unknown	[M-H]-	282	0
1867	9063	41.512	225.077	Unknown	[M-H]-	282	0
1868	9064	45.306	225.077	Unknown	[M-H]-	282	0
1869	9065	47.863	225.077	Unknown	[M-H]-	282	0
1870	9066	38.167	225.077	Unknown	[M-H]-	282	0
1871	9067	36.987	225.077	Unknown	[M-H]-	282	0
1872	9068	46.116	225.077	Unknown	[M-H]-	282	0
1873	9069	42.668	225.077	Unknown	[M-H]-	282	0
1874	9070	45.438	225.077	Unknown	[M-H]-	282	0
1875	9071	38.317	225.077	Unknown	[M-H]-	282	0
1876	20631	10.608	325.07	Unknown	[M-H]-	282	2
1877	9077	20.181	225.103	Unknown	[M-H]-	283	0
1878	27114	32.5	375.094	Unknown	[M-H]-	283	3
1879	9093	12.425	225.113	Unknown	[M-H]-	284	0
1880	9094	6.869	225.113	Unknown	[M-H]-	284	0
1881	9095	10.008	225.113	Unknown	[M-H]-	284	0
1882	9096	5.213	225.113	Unknown	[M-H]-	284	0
1883	9098	11.85	225.113	Unknown	[M-H]-	284	0
1884	9100	11.168	225.113	Unknown	[M-H]-	284	0
1885	20669	18.495	325.109	Unknown	[M-H]-	284	2
1886	20671	18.194	325.109	Unknown	[M-H]-	284	2
1887	9229	38.473	227.057	Unknown	[M-H]-	285	0
1888	9230	41.049	227.057	Unknown	[M-H]-	285	0
1889	9231	32.344	227.057	Unknown	[M-H]-	285	0
1890	9233	45.028	227.057	Unknown	[M-H]-	285	0
1891	9235	41.628	227.057	Unknown	[M-H]-	285	0
1892	9236	40.738	227.057	Unknown	[M-H]-	285	0
1893	9237	49.494	227.057	Unknown	[M-H]-	285	0
1894	9246	30.595	227.057	Unknown	[M-H]-	285	0
1895	9245	51.44	227.057	Unknown	[M-H]-	285	0
1896	9244	46.125	227.057	Unknown	[M-H]-	285	0
1897	9243	43.888	227.057	Unknown	[M-H]-	285	0
1898	9239	41.308	227.057	Unknown	[M-H]-	285	0
1899	9240	42.137	227.057	Unknown	[M-H]-	285	0
1900	9238	38.677	227.057	Unknown	[M-H]-	285	0
1901	9241	37.554	227.057	Unknown	[M-H]-	285	0
1902	9253	37.623	227.057	Unknown	[M-H]-	285	0
1903	9257	52.613	227.057	Unknown	[M-H]-	285	0
1904	9256	49.928	227.057	Unknown	[M-H]-	285	0
1905	9251	42.493	227.057	Unknown	[M-H]-	285	0
1906	9255	44.66	227.057	Unknown	[M-H]-	285	0
1907	9249	38.944	227.057	Unknown	[M-H]-	285	0
1908	9250	39.511	227.057	Unknown	[M-H]-	285	0
1909	9248	39.399	227.057	Unknown	[M-H]-	285	0
1910	9247	39.279	227.057	Unknown	[M-H]-	285	0
1911	9258	38.797	227.057	Unknown	[M-H]-	285	0
1912	9259	23.052	227.057	Unknown	[M-H]-	285	0
1913	9260	42.725	227.057	Unknown	[M-H]-	285	0
1914	9262	33.24	227.057	Unknown	[M-H]-	285	0
1915	9263	47.845	227.057	Unknown	[M-H]-	285	0
1916	20919	12.712	327.05	Unknown	[M-H]-	285	2
1917	9274	18.218	227.071	Unknown	[M-H]-	286	0
1918	9275	19.104	227.071	Unknown	[M-H]-	286	0
1919	9277	25.461	227.071	Unknown	[M-H]-	286	0
1920	61158	28.682	927.03	Unknown	[M-H]-	286	14
1921	61159	28.835	927.031	Unknown	[M-H]-	286	14
1922	9301	18.805	227.119	Unknown	[M-H]-	287	0
1923	38264	16.719	477.104	Unknown	[M-H]-	287	5
1924	38265	18.003	477.104	Unknown	[M-H]-	287	5
1925	42575	16.851	527.097	Unknown	[M-H]-	287	6
1926	9304	24.38	227.129	Unknown	[M-H]-	288	0
1927	9305	26.907	227.129	Unknown	[M-H]-	288	0
1928	9306	15.997	227.129	Unknown	[M-H]-	288	0
1929	9307	13.285	227.129	Unknown	[M-H]-	288	0
1930	9308	6.499	227.129	Unknown	[M-H]-	288	0
1931	9309	11.456	227.129	Unknown	[M-H]-	288	0
1932	9310	7.618	227.129	Unknown	[M-H]-	288	0
1933	9311	4.272	227.129	Unknown	[M-H]-	288	0
1934	9316	22.109	227.129	Unknown	[M-H]-	288	0
1935	9315	14.075	227.129	Unknown	[M-H]-	288	0
1936	9317	12.497	227.129	Unknown	[M-H]-	288	0
1937	9313	12.723	227.129	Unknown	[M-H]-	288	0
1938	9312	11.978	227.129	Unknown	[M-H]-	288	0
1939	9314	12.291	227.129	Unknown	[M-H]-	288	0
1940	9320	19.949	227.129	Unknown	[M-H]-	288	0
1941	9321	10.197	227.129	Unknown	[M-H]-	288	0
1942	9322	20.279	227.129	Unknown	[M-H]-	288	0
1943	9324	9.068	227.129	Unknown	[M-H]-	288	0
1944	9325	17.619	227.129	Unknown	[M-H]-	288	0
1945	20952	13.85	327.123	Unknown	[M-H]-	288	2
1946	20953	17.332	327.124	Unknown	[M-H]-	288	2
1947	20954	12.936	327.124	Unknown	[M-H]-	288	2
1948	20956	18.518	327.124	Unknown	[M-H]-	288	2
1949	20957	21.757	327.124	Unknown	[M-H]-	288	2
1950	20958	16.878	327.124	Unknown	[M-H]-	288	2
1951	9389	19.024	228.066	Unknown	[M-H]-	289	0
1952	9388	15.43	228.066	Unknown	[M-H]-	289	0
1953	9391	14.385	228.066	Unknown	[M-H]-	289	0
1954	9392	14.144	228.066	Unknown	[M-H]-	289	0
1955	9393	16.551	228.066	Unknown	[M-H]-	289	0
1956	9395	13.532	228.067	Unknown	[M-H]-	289	0
1957	21143	20.136	328.06	Unknown	[M-H]-	289	2
1958	21142	20.444	328.06	Unknown	[M-H]-	289	2
1959	9493	22.231	229.087	Unknown	[M-H]-	290	0
1960	21279	25.731	329.082	Unknown	[M-H]-	290	2
1961	9500	11.444	229.106	Unknown	[M-H]-	291	0
1962	14771	28.307	279.103	Unknown	[M-H]-	291	1
1963	9516	23.83	229.123	Unknown	[M-H]-	292	0
1964	27589	28.667	379.115	Unknown	[M-H]-	292	3
1965	27592	7.285	379.115	Unknown	[M-H]-	292	3
1966	9525	19.897	229.135	Unknown	[M-H]-	293	0
1967	56563	34.921	729.099	Unknown	[M-H]-	293	10
1968	9648	0.881	230.982	Unknown	[M-H]-	294	0
1969	14966	1.474	280.979	Unknown	[M-H]-	294	1
1970	9704	18.638	231.102	Unknown	[M-H]-	295	0
1971	9705	24.427	231.102	Unknown	[M-H]-	295	0
1972	9706	17.448	231.102	Unknown	[M-H]-	295	0
1973	33636	34.534	431.088	Unknown	[M-H]-	295	4
1974	9719	18.66	231.124	Unknown	[M-H]-	296	0
1975	9718	7.409	231.124	Unknown	[M-H]-	296	0
1976	9721	14.294	231.124	Unknown	[M-H]-	296	0
1977	9722	14.009	231.124	Unknown	[M-H]-	296	0
1978	9723	12.59	231.124	Unknown	[M-H]-	296	0
1979	9724	7.184	231.124	Unknown	[M-H]-	296	0
1980	9725	3.256	231.124	Unknown	[M-H]-	296	0
1981	9726	6.749	231.124	Unknown	[M-H]-	296	0
1982	9729	6.324	231.124	Unknown	[M-H]-	296	0
1983	21598	10.62	331.119	Unknown	[M-H]-	296	2
1984	9803	9.129	232.119	Unknown	[M-H]-	297	0
1985	9804	3.161	232.119	Unknown	[M-H]-	297	0
1986	15147	18.301	282.114	Unknown	[M-H]-	297	1
1987	15149	16.917	282.114	Unknown	[M-H]-	297	1
1988	9858	1.561	232.998	Unknown	[M-H]-	298	0
1989	9860	0.435	232.998	Unknown	[M-H]-	298	0
1990	15221	26.775	282.995	Unknown	[M-H]-	298	1
1991	15223	29.116	282.996	Unknown	[M-H]-	298	1
1992	15225	26.483	282.996	Unknown	[M-H]-	298	1
1993	15227	32.288	282.996	Unknown	[M-H]-	298	1
1994	15228	32.496	282.996	Unknown	[M-H]-	298	1
1995	15229	31.647	282.996	Unknown	[M-H]-	298	1
1996	15230	31.361	282.996	Unknown	[M-H]-	298	1
1997	9886	10.172	233.043	Unknown	[M-H]-	299	0
[truncated: 774 more rows]

## Sheet: Figure5a
Name	Class	Wastewater1	Wastewater2	Wastewater3	Rice1	Rice2	Rice3	Rice4	Air1	Air2	Air3
TFA	Legacy PFASs	318629722	1335988504	1360162145	5.86375e+06	5.64516e+06	1.10836e+08	1.65818e+06	1.12316e+07	4.01985e+06	7.45487e+06
PFTrA	Legacy PFASs	1.21719e+08	5710271257	2814708256	55546.7	75778.7	3.27002e+07			237702
PFBA	Legacy PFASs	1.69379e+08	3350119451	4633481525	11017.6	10230.4	5.62897e+06
PFPeA	Legacy PFASs	1.30281e+08	3888042703	2263857619			3.0737e+06
PFHxA	Legacy PFASs	2.13711e+08	1897360257	1473893916			2.6789e+06	101243		256684
PFHpA	Legacy PFASs	7.87011e+07	8.79281e+06	581295087			3.70479e+06	96662	8701.08
PFOA	Legacy PFASs	1.80558e+08	2473970631	5.1246e+08	126096		1.71502e+06	129454	15312.3	528147
PFNA	Legacy PFASs	448674	5.04492e+06	942770			1.33216e+06	159074		105798
PFDA	Legacy PFASs	1.09376e+06	1.64901e+07	204030			277329	53143.7
PFUdA	Legacy PFASs	232355	2.61936e+06				116436	190928
PFDoA	Legacy PFASs	107003	2.92893e+06
PFTrDA	Legacy PFASs	29925.8	1.39224e+06
PFTeDA	Legacy PFASs	24331.6	390937
PFOS	Legacy PFASs	7575213647	61955610042	2.77933e+08	4.66056e+06	2.97774e+06	2.81823e+06	5.90492e+06	5121276	2.97747e+06	5.58242e+06
H-PFBA	Emerging PFASs	6.04796e+06	1.30487e+06	523101	989004	726318	1.61026e+06	18398.4	1.90945e+06	266571	409683
H-PFPeA	Emerging PFASs	3.80914e+06	1.2539e+08	2.82796e+08
H-PFHxA	Emerging PFASs	9.08645e+06	3.72243e+07	2.2407e+08
H-PFHpA	Emerging PFASs	375129	2.80173e+06	7.71792e+06
H-PFOA	Emerging PFASs	110608	1.36292e+07	3.34818e+06
H-PFNA	Emerging PFASs	11499
H-PFDA	Emerging PFASs	7.34905e+06	5.98028e+07	1.79237e+07
H-PFDoA	Emerging PFASs	21405.3	444663
H-PFTrDA	Emerging PFASs		357663
5:3 FTCA	Emerging PFASs		2.20094e+06	1.69104e+06
6:3 FTCA	Emerging PFASs			3.02585e+06						305991
7:3 FTCA	Emerging PFASs			232522						202586
PA n=1	Emerging PFASs		1.075e+06			36558
PA n=3	Emerging PFASs		2.99407e+07	397086			3.22431e+06	3.79898e+06
PA n=4	Emerging PFASs	161559	3.31966e+06							39997.6
Cl-PFNA	Emerging PFASs										458053
Cl-PFDoA	Emerging PFASs		171181
Cl-PFTrDA	Emerging PFASs		165197
6:4 FTCA	Novel PFASs			387781
dH-PFHpA	Novel PFASs	417713	1.43561e+08	3.75516e+06
dH-PFOA	Novel PFASs	81437.5	2.50264e+06	212810						124504
dH-PFNA	Novel PFASs		586768
dH-PFDA	Novel PFASs		84003.5
dH-PFUdA	Novel PFASs		445160
dH-PFDoA	Novel PFASs		640736
H-6:1FTOH	Novel PFASs			113745
5:2 FTECAs	Novel PFASs	116203	3.02051e+07	1.21131e+07						29238.7
7:2 FTECAs	Novel PFASs			126453
5:3 FTECAs	Novel PFASs	79807.5	6.13925e+06	6.73134e+06
6:3 FTECAs	Novel PFASs		953976	113362
7:3 FTECAs	Novel PFASs		836384
8:3 FTECAs	Novel PFASs		121559
8:2:3 FTECAs	Emerging PFASs		7.11918e+06		1.81454e+06		556535		264561
10:2:3 FTECAs	Emerging PFASs		1.93882e+06
12:2:3 FTECAs	Novel PFASs		154619
6:2 FTSF	Emerging PFASs			1.75298e+06

## Sheet: Figure5b
ID	PFASs	total	Env.	Bio.	Hum.	Class
1	TFA	2		2		Legacy
2_1	PFPrA	4	2	1	1
3_2	PFBA	10	1	2	7
5	PFHxA	1		1		Legacy
6	PFHpA	2	2			Legacy
7	PFOA	9	1	7	1	Legacy
9	PFDA	2	2			Legacy
11	PFDoA	2	2			Legacy
15	PFOS	2	0	1	1	Legacy
23	H-PFBA	6	1	2	3	Emerging
24	H-PFPeA	8	4	4		Emerging
27	H-PFDA	2	2			Emerging
30	H-PFTrDA	8	4	4		Emerging
31	H-PFPeDA	5	3	2		Emerging
32	H-PFHxDA	5	2	2	1	Emerging
33	H-PFHpDA	4	2	2		Emerging
34	6:3 FTCA	25	7	12	6	Emerging
35	8:3 FTCA	34	18	12	4	Emerging
36	9:3 FTCA	26	17	6	3	Emerging
37	10:3 FTCA	18	17	1	0	Emerging
38	11:3 FTCA	8	8	0	0	Emerging
40	12:3 FTCA	1	1			Emerging
44	BPAF	1	1			Emerging
83	6:2 FTSF	1		1		Emerging
46	6:4 FTCA	17	3	10	4	Novel
50	10:4 FTCA	8	8		0	Novel
60	H-6:1 FTOH	2	2	0		Novel
89	dH-PFOA	4	2	2		Novel

## Sheet: Figure5c
ID	Class	country				PFASs	Legacy	Emerging	Novel
1	TFA	United Kingdom				Austria		2
1	TFA	United States of America				Brazil		4
5	PFHxA	United States of America				Canada		1
6	PFHpA	United States of America				China	3	5	2
6	PFHpA	United States of America				Czech Republic		4	2
9	PFDA	United States of America				Denmark		5
9	PFDA	United States of America				France		5	1
15	PFOS	United States of America				Germany	1	7	1
15	PFOS	China				Luxembourg	1	1
23	H-PFBA	United States of America				Mexico		1
23	H-PFBA	United States of America				Netherlands		8	1
23	H-PFBA	United States of America				Sweden		4	2
23	H-PFBA	United States of America				Switzerland		3
23	H-PFBA	United States of America				United Kingdom	1	2
23	H-PFBA	United States of America				United States of America	9	14	4
24	H-PFPeA	United States of America
24	H-PFPeA	United States of America
24	H-PFPeA	Luxembourg
24	H-PFPeA	Germany
24	H-PFPeA	United States of America
24	H-PFPeA	United States of America
24	H-PFPeA	Denmark
24	H-PFPeA	United States of America
27	H-PFDA	United States of America
27	H-PFDA	Netherlands
30	H-PFTrDA	Sweden
30	H-PFTrDA	Germany
30	H-PFTrDA	United States of America
30	H-PFTrDA	United Kingdom
30	H-PFTrDA	Netherlands
30	H-PFTrDA	United States of America
30	H-PFTrDA	United States of America
30	H-PFTrDA	Brazil
31	H-PFPeDA	Netherlands
31	H-PFPeDA	United Kingdom
31	H-PFPeDA	France
31	H-PFPeDA	United States of America
31	H-PFPeDA	Austria
32	H-PFHxDA	United States of America
32	H-PFHxDA	United States of America
32	H-PFHxDA	France
32	H-PFHxDA	United States of America
32	H-PFHxDA	Austria
33	H-PFHpDA	United States of America
33	H-PFHpDA	United States of America
33	H-PFHpDA	United States of America
33	H-PFHpDA	Netherlands
34	6:3 FTCA	United States of America
34	6:3 FTCA	United States of America
34	6:3 FTCA	United States of America
34	6:3 FTCA	United States of America
34	6:3 FTCA	Brazil
34	6:3 FTCA	United States of America
34	6:3 FTCA	United States of America
34	6:3 FTCA	Canada
34	6:3 FTCA	United States of America
34	6:3 FTCA	United States of America
34	6:3 FTCA	United States of America
34	6:3 FTCA	United States of America
34	6:3 FTCA	United States of America
34	6:3 FTCA	United States of America
34	6:3 FTCA	United States of America
34	6:3 FTCA	Denmark
34	6:3 FTCA	United States of America
34	6:3 FTCA	Germany
34	6:3 FTCA	France
34	6:3 FTCA	United States of America
34	6:3 FTCA	United States of America
34	6:3 FTCA	China
34	6:3 FTCA	United States of America
34	6:3 FTCA	United States of America
34	6:3 FTCA	United States of America
35	8:3 FTCA	United States of America
35	8:3 FTCA	United States of America
35	8:3 FTCA	United States of America
35	8:3 FTCA	Denmark
35	8:3 FTCA	United States of America
35	8:3 FTCA	United States of America
35	8:3 FTCA	France
35	8:3 FTCA	United States of America
35	8:3 FTCA	China
35	8:3 FTCA	United States of America
35	8:3 FTCA	United States of America
35	8:3 FTCA	United States of America
35	8:3 FTCA	Germany
35	8:3 FTCA	Germany
35	8:3 FTCA	United States of America
35	8:3 FTCA	United States of America
35	8:3 FTCA	United States of America
35	8:3 FTCA	United States of America
35	8:3 FTCA	United States of America
35	8:3 FTCA	Netherlands
35	8:3 FTCA	Brazil
35	8:3 FTCA	United States of America
35	8:3 FTCA	Czech Republic
35	8:3 FTCA	United States of America
35	8:3 FTCA	China
35	8:3 FTCA	China
35	8:3 FTCA	United States of America
35	8:3 FTCA	Germany
35	8:3 FTCA	Germany
35	8:3 FTCA	United States of America
35	8:3 FTCA	United States of America
35	8:3 FTCA	Sweden
35	8:3 FTCA	Switzerland
35	8:3 FTCA	United States of America
36	9:3 FTCA	Denmark
36	9:3 FTCA	United States of America
36	9:3 FTCA	United States of America
36	9:3 FTCA	Mexico
36	9:3 FTCA	United States of America
36	9:3 FTCA	United States of America
36	9:3 FTCA	United States of America
36	9:3 FTCA	France
36	9:3 FTCA	United States of America
36	9:3 FTCA	United States of America
36	9:3 FTCA	United States of America
36	9:3 FTCA	Germany
36	9:3 FTCA	Germany
36	9:3 FTCA	United States of America
36	9:3 FTCA	China
36	9:3 FTCA	United States of America
36	9:3 FTCA	United States of America
36	9:3 FTCA	Netherlands
36	9:3 FTCA	Czech Republic
36	9:3 FTCA	Germany
36	9:3 FTCA	Germany
36	9:3 FTCA	Sweden
36	9:3 FTCA	China
36	9:3 FTCA	China
36	9:3 FTCA	United States of America
36	9:3 FTCA	Switzerland
37	10:3 FTCA	Denmark
37	10:3 FTCA	United States of America
37	10:3 FTCA	China
37	10:3 FTCA	Germany
37	10:3 FTCA	United States of America
37	10:3 FTCA	United States of America
37	10:3 FTCA	Brazil
37	10:3 FTCA	Germany
37	10:3 FTCA	Switzerland
37	10:3 FTCA	United States of America
37	10:3 FTCA	Germany
37	10:3 FTCA	United States of America
37	10:3 FTCA	United States of America
37	10:3 FTCA	Netherlands
37	10:3 FTCA	Sweden
37	10:3 FTCA	Czech Republic
37	10:3 FTCA	China
37	10:3 FTCA	China
38	11:3 FTCA	United States of America
38	11:3 FTCA	United States of America
38	11:3 FTCA	Germany
38	11:3 FTCA	Czech Republic
38	11:3 FTCA	Netherlands
38	11:3 FTCA	United States of America
38	11:3 FTCA	China
38	11:3 FTCA	China
40	12:3 FTCA	United States of America
44	BPAF	United States of America
46	6:4 FTCA	United States of America
46	6:4 FTCA	United States of America
46	6:4 FTCA	France
46	6:4 FTCA	Czech Republic
46	6:4 FTCA	United States of America
46	6:4 FTCA	United States of America
46	6:4 FTCA	United States of America
46	6:4 FTCA	United States of America
46	6:4 FTCA	France
46	6:4 FTCA	United States of America
46	6:4 FTCA	Sweden
46	6:4 FTCA	United States of America
46	6:4 FTCA	United States of America
46	6:4 FTCA	United States of America
46	6:4 FTCA	China
46	6:4 FTCA	United States of America
46	6:4 FTCA	United States of America
50	10:4 FTCA	Netherlands
50	10:4 FTCA	United States of America
50	10:4 FTCA	Germany
50	10:4 FTCA	Czech Republic
50	10:4 FTCA	United States of America
50	10:4 FTCA	United States of America
50	10:4 FTCA	China
50	10:4 FTCA	China
60	H-6:1 FTOH	Sweden
60	H-6:1 FTOH	United States of America
83	6:2 FTSF	United States of America
89	dH-PFOA	United States of America
89	dH-PFOA	United States of America
89	dH-PFOA	United States of America
89	dH-PFOA	United States of America
2_1	PFPrA	United States of America
2_1	PFPrA	United States of America
2_1	PFPrA	United States of America
2_1	PFPrA	United States of America
3_2	PFBA	China
3_2	PFBA	United States of America
3_2	PFBA	United States of America
3_2	PFBA	United States of America
3_2	PFBA	United States of America
3_2	PFBA	United States of America
3_2	PFBA	United States of America
3_2	PFBA	United States of America
3_2	PFBA	United States of America
3_2	PFBA	United States of America
7	PFOA	United States of America
7	PFOA	United States of America
7	PFOA	China
7	PFOA	United States of America
7	PFOA	Germany
7	PFOA	Germany
7	PFOA	Germany
7	PFOA	Luxembourg
7	PFOA	United States of America
11	PFDoA	United States of America
11	PFDoA	United States of America

## Sheet: Supplementary_Figure_1
	False negative	False positive			False negative	False positive			False positive	False negative
HS_2	6994	0.42		HS_2	1	0.01		Internel network	146	2
HS_3	3754	0.22		HS_3	21	0.16		FluoroMatch	466	3
IN_2	399	0.02		IN_2	16	0.12		FindPFAS_1	107	18
IN_3	280	0.02		IN_3	30	0.23		FindPFAS_2	119	16
								FindPFAS_3	129	16
								Diagnostic fragment	85	19

## Sheet: Supplementary_Figure_25
Name	Class	Rubber car wiper	Waterproof cloth	Textile	Waterproof chemical	Industrial sludge
TFA	PFCA	1	1	1	1	1
PFTrA	PFCA	0	0	0	1	1
PFBA	PFCA	0	0	0	1	1
PFPeA	PFCA	1	0	0	1	0
PFHxA	PFCA	1	1	1	1	1
PFHpA	PFCA	1	1	1	1	1
PFOA	PFCA	1	1	1	1	1
PFNA	PFCA	0	1	1	1	1
PFDA	PFCA	1	0	0	1	1
PFUdA	PFCA	1	0	0	1	1
PFDoA	PFCA	0	0	1	1	1
PFTrDA	PFCA	0	0	0	1	1
PFTeDA	PFCA	0	0	0	1	1
PFOS	PFSA	1	1	1	1	1
H-PFBA	H-PFCA	1	1	1	1	1
H-PFPeA	H-PFCA	0	0	0	1	1
H-PFHxA	H-PFCA	0	0	0	1	0
H-PFHpA	H-PFCA	0	0	0	1	1
H-PFOA	H-PFCA	0	0	0	0	1
H-PFNA	H-PFCA	0	0	0	1	1
H-PFDA	H-PFCA	0	0	0	1	1
H-PFUdA	H-PFCA	0	0	0	1	1
H-PFDoA	H-PFCA	0	0	0	1	1
H-PFTrDA	H-PFCA	0	0	0	1	1
H-PFTeDA	H-PFCA	0	0	0	1	1
H-PFPeDA	H-PFCA	0	0	0	0	1
H-PFHxDA	H-PFCA	0	0	0	0	1
H-PFHpDA	H-PFCA	0	0	0	0	1
5:3 FTCA	n:3 FTCA	1	0	1	1	0
6:3 FTCA	n:3 FTCA	0	0	0	1	0
7:3 FTCA	n:3 FTCA	0	0	0	1	1
8:3 FTCA	n:3 FTCA	0	0	0	1	1
9:3 FTCA	n:3 FTCA	0	0	0	1	1
10:3 FTCA	n:3 FTCA	0	0	0	1	1
11:3 FTCA	n:3 FTCA	0	0	0	1	1
12:3 FTCA	n:3 FTCA	0	0	0	1	0
Cl-PFNA	Cl-PFCA	0	0	0	0	1
Cl-PFUdA	Cl-PFCA	0	0	0	0	1
Cl-PFDoA	Cl-PFCA	0	0	0	0	1
Cl-PFTrDA	Cl-PFCA	0	0	0	0	1
Cl-PFTeDA	Cl-PFCA	0	0	0	0	1
PA n=2	PA	0	0	0	0	1
PA n=3	PA	0	0	0	0	1
PA n=4	PA	0	0	0	1	1
8:2 FTOH	n:2 FTOH	0	0	0	1	0
10:2 FTOH	n:2 FTOH	0	0	0	1	0
12:2 FTOH	n:2 FTOH	0	0	0	1	0
14:2 FTOH	n:2 FTOH	0	0	0	1	0
BPAF	BPAF	0	0	0	0	1
BPAF C18	BPAF	0	0	0	0	1
6:2 FTSF	n:2 FTSF	0	1	0	1	1
8:2 FTSF	n:2 FTSF	1	0	0	1	1
10:2 FTSF	n:2 FTSF	0	0	0	1	1
12:2 FTSF	n:2 FTSF	0	0	0	1	0
14:2 FTSF	n:2 FTSF	0	0	0	1	0
6:4 FTCA	n:4 FTCA	0	0	0	1	0
8:4 FTCA	n:4 FTCA	0	0	0	1	0
10:4 FTCA	n:4 FTCA	0	0	0	1	0
m-8:4 FTCA	m-n:4 FTCA	0	0	0	1	0
m-10:4 FTCA	m-n:4 FTCA	0	0	0	1	0
m-12:4 FTCA	m-n:4 FTCA	0	0	0	1	0
PFTrECA n=2	PFTrECA	0	0	0	0	1
PFTrECA n=3	PFTrECA	0	0	0	0	1
PFTeECA n=2	PFTeECA	0	0	0	0	1
PFTeECA n=3	PFTeECA	0	0	0	0	1
PFPeECA n=2	PFPeECA	0	0	0	0	1
PFPeECA n=3	PFPeECA	0	0	0	0	1
dH-PFHpA	dH-PFCA	0	0	0	1	0
dH-PFOA	dH-PFCA	0	0	0	1	0
dH-PFNA	dH-PFCA	0	0	0	1	0
dH-PFDA	dH-PFCA	0	0	0	1	0
dH-PFUdA	dH-PFCA	0	0	0	1	0
dH-PFDoA	dH-PFCA	0	0	0	1	0
H-6:1FTOH	H-n:1FTOH	0	0	0	0	1
H-8:1FTOH	H-n:1FTOH	1	0	0	0	1
H-10:1FTOH	H-n:1FTOH	1	0	1	0	1
H-12:11FTOH	H-n:1FTOH	0	0	0	0	1
H-14:1FTOH	H-n:1FTOH	0	0	1	0	1
5:2 FTECA	n:2 FTECAs	0	0	0	1	0
7:2 FTECA	n:2 FTECAs	0	0	0	1	0
5:3 FTECA	n:3 FTECAs	0	0	0	1	0
6:3 FTECA	n:3 FTECAs	0	0	0	1	0
7:3 FTECA	n:3 FTECAs	1	0	1	1	0
8:3 FTECA	n:3 FTECAs	0	0	1	1	0
9:3 FTECA	n:3 FTECAs	0	0	0	1	1
10:3 FTECA	n:3 FTECAs	0	0	0	1	0
5:2:3 FTECA	n:2:3 FTECAs	1	0	0	1	1
6:2:3 FTECA	n:2:3 FTECAs	1	0	0	1	0
7:2:3 FTECA	n:2:3 FTECAs	1	0	0	1	1
8:2:3 FTECA	n:2:3 FTECAs	0	0	1	1	0
10:2:3 FTECA	n:2:3 FTECAs	0	0	1	1	1
11:2:3 FTECA	n:2:3 FTECAs	0	0	0	1	0
12:2:3 FTECA	n:2:3 FTECAs	0	0	1	1	1
14:2:3 FTECA	n:2:3 FTECAs	0	0	0	1	0

## Sheet: Supplementary_Figure_54
	False positive rate	False negative rate
0.1	0.0573682	0.105263
0.2	0.0369906	0.120301
0.3	0.0238437	0.120301
0.4	0.0157763	0.12782
0.5	0.0109358	0.165414
0.6	0.00711127	0.24812
0.7	0.00436238	0.293233
0.8	0.00322696	0.390977
0.9	0.00191227	0.548872

## Sheet: Supplementary_Figure_55
0.5	1	2	5	10	20	50	100
0.00017	-3e-05	-0.00013	-0.00023	-0.00023	-0.00023	-0.00033	-0.00033
0.00108	0.00058	0.00155	0.00145	0.00038	0.00038	0.00135	0.00145
-0.00013	0.001	0.00058	0.00058	0.00133	0.00143	0.00038	0.00038
0.001	0.00083	0.001	0.00143	-0.00023	-0.00023	0.00093	0.00093
0.00103	0.00047	0.00063	-0.00023	0.0009	0.0009	-0.00023	-0.00023
0.00057	-0.00016	0.00047	0.0009	0.00063	0.00053	0.0008	0.0009
-0.00016	-0.00031	-0.00031	0.00063	0.00027	0.00037	0.00063	0.00063
-0.0007	4e-05	-0.00016	0.00037	-0.00026	-0.00027	0.00027	0.00027
-1e-05	0.00101	0.00111	-0.00036	-0.00041	4e-05	3e-05	-0.00036
4e-05	0.00093	0.00093	-0.00041	-0.00036	0.00082	4e-05	-7e-05
0.00121	0.00105	0.00085	-0.00026	0.00101	-0.00036	0.00072	-0.00041
0.00113	0.00051	0.00051	0.00111	0.00083	0.00101	-0.00036	0.00072
0.00105	0.00028	0.00028	0.00103	0.00065	0.00083	0.00091	-0.00026
0.00051	-0.00107	-0.00107	0.00105	0.00041	0.00075	0.00083	0.00091
0.00028	0.00029	0.00019	0.00041	-2e-05	0.00041	0.00065	0.00073
-0.00077	0.0002	0.0001	8e-05	-0.00097	-2e-05	0.00068	0.00085
0.00019	0.00029	0.00019	9e-05	-0.00011	-1e-05	-0.0003	0.00058
0.0002	0.00109	0.00089	0	0	0	0.00031	-0.0003
0.00039	0.00029	0.00029	0.00029	9e-05	9e-05	-2e-05	0.00031
-0.00021	-0.00033	-0.00011	0.00089	0.00089	0.00089	-1e-05	-2e-05
0.00039	-0.00033	0.00029	0.00029	0.00019	0.00019	0	-1e-05
-0.00023	-1e-05	0.00091	0.00147	0.00147	0.00147	9e-05	0
-0.00023	0.00091	0.00105	-0.00031	-0.00031	-0.00041	0.00089	0.00019
-1e-05	0.00125	-0.000196812	0.00029	0.00029	0.00019	-0.00021	0.00089
0.00029	-0.000196812	-0.000125064	0.00081	0.00081	0.00091	0.00147	-0.00031
0.00101	-0.000125064	0.00157743	0.00095	0.00075	0.00075	-0.00031	0.00137
-0.000196812	0.000296748	0.00184918	-0.000296812	-0.000296812	-0.000296812	0.00019	-0.00031
0.000433804	0.0016363	0.00197099	0.000133804	0.000133804	0.000426376	0.00081	0.00019
0.00102638	0.00197893	0.00177893	0.000926376	0.000826376	0.0016773	0.00095	0.00071
0.0017363	0.000208044	0.000108044	0.00187099	0.00177099	0.00184918	0.00174918	0.00095
-0.000191956	0.000707056	0.00100706	0.00167893	0.000936296	0.00177099	0.00177893	0.00093
0.000707056	0.00173879	0.00163879	-0.000391956	0.00177893	0.0010363	-0.0003227	0.00178
0.00163879			0.00100706	8.044e-06	0.00187893	0.00145167	0.00147
			0.00185167	0.000307056	0.000307056	0.00177099	3e-05
					0.00145167	0.000626376	0.00135

## Sheet: Supplementary_56
Number of fragments	Frequency
1	12
2	12
3	11
4	13
5	11
6	6
7	9
8	7
9	2
≥10	6

## Sheet: Supplementary_Figure_57
x	fdr_frag1	fdr_frag2	fdr_frag3
0	0.279518	0.106024	0.033735
0.01	0.237349	0.10241	0.033735
0.02	0.209639	0.098795	0.03253
0.03	0.192771	0.093976	0.03012
0.04	0.166265	0.083133	0.027711
0.05	0.148193	0.078313	0.027711
0.06	0.137349	0.073494	0.027711
0.07	0.131325	0.071084	0.027711
0.08	0.124096	0.068675	0.026506
0.09	0.115663	0.06506	0.024096
0.1	0.112048	0.061446	0.021687
0.11	0.101205	0.054217	0.019277
0.12	0.096386	0.053012	0.019277
0.13	0.093976	0.053012	0.019277
0.14	0.092771	0.051807	0.018072
0.15	0.090361	0.049398	0.018072
0.16	0.086747	0.046988	0.016867
0.17	0.081928	0.045783	0.015663
0.18	0.078313	0.042169	0.013253
0.19	0.073494	0.040964	0.013253
0.2	0.073494	0.039759	0.013253
0.21	0.072289	0.039759	0.013253
0.22	0.072289	0.039759	0.013253
0.23	0.06988	0.037349	0.013253
0.24	0.06747	0.036145	0.012048
0.25	0.066265	0.036145	0.012048
0.26	0.066265	0.03494	0.012048
0.27	0.066265	0.03494	0.012048
0.28	0.06506	0.03253	0.009639
0.29	0.063855	0.03253	0.009639
0.3	0.061446	0.03253	0.009639
0.31	0.055422	0.03012	0.009639
0.32	0.054217	0.028916	0.009639
0.33	0.054217	0.028916	0.009639
0.34	0.054217	0.028916	0.009639
0.35	0.053012	0.028916	0.009639
0.36	0.050602	0.026506	0.008434
0.37	0.049398	0.026506	0.008434
0.38	0.049398	0.026506	0.008434
0.39	0.046988	0.025301	0.008434
0.4	0.045783	0.024096	0.008434
0.41	0.044578	0.022892	0.008434
0.42	0.042169	0.021687	0.008434
0.43	0.040964	0.020482	0.008434
0.44	0.039759	0.020482	0.008434
0.45	0.038554	0.020482	0.008434
0.46	0.037349	0.019277	0.007229
0.47	0.037349	0.019277	0.007229
0.48	0.036145	0.018072	0.006024
0.49	0.03494	0.018072	0.006024
0.5	0.033735	0.018072	0.006024
0.51	0.033735	0.018072	0.006024
0.52	0.033735	0.018072	0.006024
0.53	0.033735	0.018072	0.006024
0.54	0.03253	0.018072	0.006024
0.55	0.03253	0.018072	0.006024
0.56	0.03253	0.018072	0.006024
0.57	0.03253	0.018072	0.006024
0.58	0.031325	0.016867	0.006024
0.59	0.031325	0.016867	0.006024
0.6	0.03012	0.016867	0.006024
0.61	0.03012	0.016867	0.006024
0.62	0.028916	0.015663	0.004819
0.63	0.028916	0.015663	0.004819
0.64	0.028916	0.015663	0.004819
0.65	0.028916	0.015663	0.004819
0.66	0.028916	0.015663	0.004819
0.67	0.028916	0.014458	0.004819
0.68	0.028916	0.013253	0.004819
0.69	0.028916	0.013253	0.004819
0.7	0.028916	0.013253	0.004819
0.71	0.027711	0.013253	0.004819
0.72	0.026506	0.013253	0.004819
0.73	0.026506	0.013253	0.004819
0.74	0.025301	0.013253	0.004819
0.75	0.025301	0.013253	0.004819
0.76	0.024096	0.013253	0.004819
0.77	0.022892	0.012048	0.004819
0.78	0.020482	0.009639	0.003614
0.79	0.018072	0.008434	0.003614
0.8	0.016867	0.008434	0.003614
0.81	0.016867	0.008434	0.003614
0.82	0.015663	0.007229	0.003614
0.83	0.014458	0.007229	0.003614
0.84	0.014458	0.007229	0.003614
0.85	0.012048	0.004819	0.001205
0.86	0.009639	0.004819	0.001205
0.87	0.009639	0.004819	0.001205
0.88	0.009639	0.004819	0.001205
0.89	0.008434	0.003614	0.001205
0.9	0.007229	0.003614	0.001205
0.91	0.007229	0.003614	0.001205
0.92	0.006024	0.00241	0.001205
0.93	0.006024	0.00241	0.001205
0.94	0.006024	0.00241	0.001205
0.95	0.006024	0.00241	0.001205
0.96	0.003614	0.001205	0
0.97	0.00241	0	0
0.98	0.00241	0	0
0.99	0	0	0
1	0	0	0
